# Supplementary material for: Analysis of lithium trade patterns and influencing factors in the regions along the "Belt and Road"
Source: PLoS One. 2024 Aug 21;19(8):e0307321. doi: 10.1371/journal.pone.0307321 (PMC11338446; doi:10.1371/journal.pone.0307321)
Supplement: S1 File — (ZIP) [file pone.0307321.s001.zip]

Archive with 7 entries (7 files):
- Original data,indicator data and research results/Countries with latitude and longitude..xls
- Original data,indicator data and research results/Indicator data from World Bank,WTO,WGI,WITS and CEPII..xls
- Original data,indicator data and research results/Network density 2000-2022.xls
- Original data,indicator data and research results/Original data for 2000,2003,2008,2013,2019,2022..csv
- Original data,indicator data and research results/PR Value.xls
- Original data,indicator data and research results/Top 10 countries in lithium export trade, 2000-2022.xls
- Original data,indicator data and research results/Total import and export trade by year.xls
