# Supplementary material for: Analysis of lithium trade patterns and influencing factors in the regions along the "Belt and Road"
Source: PLoS One. 2024 Aug 21;19(8):e0307321. doi: 10.1371/journal.pone.0307321 (PMC11338446; doi:10.1371/journal.pone.0307321)
Supplement: S1 File — (ZIP) [file pone.0307321.s001.zip › Original data,indicator data and research results/Countries with latitude and longitude..xls]

## Sheet: Sheet1
Name	lon	lat
GRL	9444850	8318650
CAN	10773100	6842000
USA	9344120	5089370
SPM	14815300	5224840
BMU	14000800	3596760
BHS	12859500	2700010
TCA	13317800	2421210
CUB	12627700	2407310
MEX	10360200	2665050
CYM	12443400	2161190
HTI	13237900	2107910
PRI	13837700	2028830
VGB	14025300	2060650
DOM	13449200	2103430
VIR	13997600	2002070
AIA	14165400	2029420
JAM	12792000	2021120
KNA	14200100	1922940
ATG	14287300	1922620
MSR	14249400	1863000
BLZ	11695300	1915230
GLP	14306500	1812270
GTM	11534300	1747410
DMA	14330100	1717330
MTQ	14362400	1630670
NIC	12047500	1429440
LCA	14367800	1546680
SLV	11677700	1527750
HND	11896400	1649930
BRB	14503700	1465780
VCT	14344700	1467790
ABW	13499700	1392370
GRD	14301300	1353310
ANT	13674400	1416590
TTO	14339700	1165420
CRI	12127900	1109720
PAN	12522200	947640
MHL	1889390	872008
PLW	-1492420	826662
KIR	4179730	241926
NRU	1631480	-58859.4
SLB	925275	-989993
PNG	-457688	-720946
COK	4918780	-2138600
ASM	3818850	-1580750
AUS	-1495560	-2864530
VUT	1706670	-1802920
FJI	2750040	-1942210
TON	3388930	-2210690
NIU	3869700	-2120640
NCL	1510020	-2371020
PCN	7862320	-2719600
NFK	1731060	-3231250
HMD	-7372530	-5910040
BVT	-14132000	-6059450
MNP	-466716	1616230
ATA	-1807900	-8951560
SGS	13920200	-6088380
TUV	2704250	-825208
TKL	3679750	-1011720
PYF	6242390	-1716860
ATF	-7829930	-5465540
WSM	3647260	-1529370
FSM	484206	797530
WLF	3162650	-1539460
CCK	-5122270	-1349400
SF	-10819300	-5217950
NZL	2180140	-4653810
DZA	-14205600	3135670
TUN	-13537400	3798250
LBY	-12722700	3010180
MAR	-15068400	3549000
EGY	-11589700	2956820
ESH	-15727400	2746690
MLI	-14800600	1931980
MRT	-15457100	2255910
NER	-13554600	1939640
SDN	-11560000	1545910
SEN	-15856200	1598710
CPV	-16772700	1774600
ETH	-10639700	959775
GMB	-15944300	1496860
BFA	-14629200	1366280
ERI	-10715700	1710440
GNB	-15905700	1337300
DJI	-10355900	1306180
GIN	-15515400	1161590
TCD	-12661300	1710410
NGA	-13680700	1067030
CIV	-14996300	848621
CAF	-12485800	731828
GHA	-14577300	886411
SLE	-15597500	952975
BEN	-14235300	1074190
TGO	-14366600	949379
LBR	-15358100	717739
CMR	-13232300	634218
UGA	-11338400	142664
GNQ	-13464500	189556
COG	-12991100	-92553.1
STP	-13812300	49605.5
GAB	-13324800	-69316.3
SOM	-10039000	674706
RWA	-11576100	-222942
KEN	-10810800	59458.6
COD	-12180100	-320518
BDI	-11579600	-374618
TZA	-11103500	-697474
AGO	-12768800	-1369080
SYC	-9451810	-744373
MWI	-11154000	-1471240
MYT	-10108700	-1427080
ZMB	-11781300	-1498090
MDG	-9958680	-2157310
MOZ	-11033700	-1921790
MUS	-8880780	-2241290
ZWE	-11581300	-2115100
REU	-9106460	-2351160
NAM	-12800900	-2464660
BWA	-12165000	-2470060
SWZ	-11423900	-2957170
LSO	-11737000	-3292880
ZAF	-12042100	-3227970
SHN	-15469800	-2856030
COM	-10250700	-1323310
VEN	13867600	793963
GUY	14559200	533853
SUR	14854400	460002
GUF	15113200	437441
ECU	12651300	-159642
BRA	15127900	-1198580
BOL	14011400	-1860200
PER	13076300	-1021100
PRY	14615700	-2587590
ARG	13962400	-3940250
URY	14845200	-3651480
CHL	13363300	-4223090
FLK	14520400	-5760230
COL	13199800	434840
SJM	-12695600	8777030
RUS	-4852760	6900800
SWE	-12845100	6988270
ISL	-16253400	7234640
NOR	-13103300	7176430
FRO	-15124600	6909920
FIN	-11931200	7178050
GBR	-14740500	6027970
EST	-11997700	6531470
LVA	-12057300	6328980
LTU	-12156300	6159960
DNK	-13494100	6232430
BLR	-11756300	5960310
DEU	-13458900	5689490
NLD	-13918900	5816150
POL	-12590500	5802430
IRL	-15246800	5920050
BEL	-14011700	5637400
FRA	-14215000	5183280
LUX	-13873300	5541220
CZE	-12982500	5536940
SVK	-12582200	5421990
MDA	-11716300	5254920
AUT	-13097600	5297530
HUN	-12588800	5250510
CHE	-13667800	5210440
LIE	-13539800	5248180
SVN	-13031800	5133120
ROU	-12052100	5103240
SRB	-12455100	4901440
UKR	-11432700	5455630
BIH	-12746400	4917450
HRV	-12877800	5012270
SMR	-13259700	4891770
MCO	-13745300	4870540
ITA	-13296700	4763240
BGR	-12027700	4760620
AND	-14308900	4736720
MKD	-12368700	4630930
MNE	-12605300	4763070
VAT	-13260400	4664720
ALB	-12526000	4579980
GRC	-12244500	4346270
GIB	-14976400	4022970
MLT	-13071900	3999110
PRT	-15211900	4413760
ESP	-14797000	4495650
cp3	-1888890	4745270
TKM	-8755790	4363080
cp2	-2255910	4628780
KGZ	-7275470	4615810
ARM	-10128500	4485460
SYR	-10749400	3897750
LBN	-11000100	3776220
AFG	-8095580	3766300
IRQ	-10241600	3679210
KWT	-9870630	3267710
NPL	-6368430	3146040
BTN	-5741120	3049040
LAO	-4456420	2058920
MDV	-7402470	396908
BRN	-3398500	503293
TLS	-2327280	-983250
CXR	-4276300	-1167550
MNG	-4524310	5213970
JOR	-10914200	3478690
CUW	-9586040	2897070
QAT	-9525000	2815550
GEO	-10265900	4695310
ISR	-11084500	3504580
CYP	-11256800	3901660
IRN	-9225530	3624610
PAK	-7770810	3336190
AZE	-9878810	4484870
YEM	-9867850	1758750
BGD	-5758330	2654640
SGP	-4451980	151521
KAZ	-7976240	5362290
A	-10294400	1920500
KHM	-4345830	1414590
LKA	-6680810	849324
IOT	-7501610	-761972
TJK	-7612300	4288620
SAU	-10162500	2672800
MMR	-5156450	2351230
JPN	-1160410	4178950
KOR	-2139580	4047130
ARE	-9223030	2662000
MYS	-3884260	421996
IND	-6816860	2532030
IDN	-3154620	-247837
PHL	-2615660	1306810
OMN	-9052100	2292640
THA	-4722150	1681740
UZB	-8372340	4651770
TUR	-11069900	4348300
PRK	-2200440	4468550
VNM	-4212380	1852440
CHN	-4450100	4054730
HKG	-3456138	2480000
SCG	-12530200	4832235
TWN	-2790000	2638178
MAC	-3517000	2461000
