# Supplementary material for: Analysis of lithium trade patterns and influencing factors in the regions along the "Belt and Road"
Source: PLoS One. 2024 Aug 21;19(8):e0307321. doi: 10.1371/journal.pone.0307321 (PMC11338446; doi:10.1371/journal.pone.0307321)
Supplement: S1 File — (ZIP) [file pone.0307321.s001.zip › Original data,indicator data and research results/Indicator data from World Bank,WTO,WGI,WITS and CEPII..xls]

## Sheet: AGI
		1996	1996	1996	1996	1996	1996	1998	1998	1998	1998	1998	1998	2000	2000	2000	2000	2000	2000	2002	2002	2002	2002	2002	2002	2003	2003	2003	2003	2003	2003	2004	2004	2004	2004	2004	2004	2005	2005	2005	2005	2005	2005	2006	2006	2006	2006	2006	2006
Country/Territory	Code	Estimate	StdErr	NumSrc	Rank	Lower	Upper	Estimate	StdErr	NumSrc	Rank	Lower	Upper	Estimate	StdErr	NumSrc	Rank	Lower	Upper	Estimate	StdErr	NumSrc	Rank	Lower	Upper	Estimate	StdErr	NumSrc	Rank	Lower	Upper	Estimate	StdErr	NumSrc	Rank	Lower	Upper	Estimate	StdErr	NumSrc	Rank	Lower	Upper	Estimate	StdErr	NumSrc	Rank	Lower	Upper
Aruba	ABW	#N/A	#N/A	#N/A	#N/A	#N/A	#N/A	#N/A	#N/A	#N/A	#N/A	#N/A	#N/A	#N/A	#N/A	#N/A	#N/A	#N/A	#N/A	#N/A	#N/A	#N/A	#N/A	#N/A	#N/A	#N/A	#N/A	#N/A	#N/A	#N/A	#N/A	0.993218	0.425198	1	80.5825	54.8544	100	1.37642	0.369224	2	96.1165	68.932	100	1.30346	0.362917	2	96.1353	68.1159	100
Andorra	ADO	1.16952	0.613031	1	89.3617	52.1277	100	1.18288	0.575734	1	90.4255	54.7872	100	1.16698	0.595204	1	86.7725	54.4974	100	1.28277	0.518142	1	92.5926	62.4339	100	1.46513	0.349642	2	98.4925	76.8844	100	1.40211	0.364737	2	98.0583	74.2718	100	1.38493	0.384341	2	99.0291	68.4466	100	1.34965	0.37644	2	98.5507	68.1159	100
Afghanistan	AFG	-2.41731	0.474807	2	2.12766	0	6.91489	-2.42735	0.435221	2	0.531915	0	7.44681	-2.43897	0.453906	2	0.529101	0	5.82011	-2.03503	0.436298	2	1.5873	0	12.6984	-2.19837	0.349642	2	2.01005	0	6.03015	-2.29568	0.304598	4	1.94175	0.485437	4.36893	-2.06751	0.303333	4	2.42718	0.485437	6.31068	-2.21913	0.28942	4	1.44928	0.483092	7.24638
Angola	AGO	-2.06192	0.373912	4	3.7234	0	8.51064	-2.31806	0.345668	4	1.06383	0	6.91489	-2.03817	0.342506	4	1.5873	0	8.99471	-1.57618	0.316015	4	9.52381	1.0582	17.4603	-1.00739	0.292058	5	19.598	9.04523	29.1457	-1.06312	0.286856	6	16.5049	7.28155	26.2136	-0.885178	0.286873	5	21.3592	11.165	33.9806	-0.539453	0.273783	6	28.0193	17.3913	42.029
Anguilla	AIA	#N/A	#N/A	#N/A	#N/A	#N/A	#N/A	#N/A	#N/A	#N/A	#N/A	#N/A	#N/A	#N/A	#N/A	#N/A	#N/A	#N/A	#N/A	#N/A	#N/A	#N/A	#N/A	#N/A	#N/A	#N/A	#N/A	#N/A	#N/A	#N/A	#N/A	0.788185	0.425198	1	74.2718	48.5437	98.5437	1.18967	0.369224	2	90.2913	65.0485	100	1.1048	0.362917	2	89.372	61.3527	100
Albania	ALB	-0.336625	0.421716	3	35.6383	17.0213	57.4468	-0.544004	0.381433	3	28.7234	13.2979	48.4043	-0.53999	0.396205	3	29.6296	13.2275	50.7937	-0.297719	0.392882	3	33.8624	20.1058	57.672	-0.30978	0.33051	3	36.1809	22.1106	51.2563	-0.42726	0.316001	4	30.0971	18.932	48.5437	-0.505048	0.30035	5	29.6117	18.4466	45.6311	-0.508157	0.273783	6	29.9517	17.8744	42.9952
Netherlands Antilles (former)	ANT	#N/A	#N/A	#N/A	#N/A	#N/A	#N/A	#N/A	#N/A	#N/A	#N/A	#N/A	#N/A	#N/A	#N/A	#N/A	#N/A	#N/A	#N/A	#N/A	#N/A	#N/A	#N/A	#N/A	#N/A	#N/A	#N/A	#N/A	#N/A	#N/A	#N/A	0.685668	0.425198	1	69.9029	43.6893	97.5728	0.816166	0.369224	2	71.8447	54.3689	99.0291	1.1048	0.362917	2	89.372	61.3527	100
United Arab Emirates	ARE	0.964015	0.373912	4	78.1915	57.4468	100	0.871309	0.345668	4	76.0638	56.9149	97.3404	0.975434	0.342506	4	80.4233	62.963	96.2963	0.937275	0.316015	4	80.9524	62.4339	95.2381	0.99465	0.301585	4	81.407	63.3166	98.4925	0.768758	0.286856	6	73.301	54.8544	93.6893	0.875413	0.278116	6	74.7573	58.2524	94.6602	0.923421	0.273783	6	77.7778	59.9034	98.5507
Argentina	ARG	0.111377	0.373912	4	51.0638	28.7234	71.2766	-0.13465	0.345668	4	39.3617	22.8723	62.766	0.0958239	0.31338	5	50.2645	31.746	69.8413	-0.776545	0.286042	6	22.7513	14.2857	32.8042	-0.359838	0.282847	6	35.1759	23.1156	47.2362	-0.610935	0.278958	7	26.2136	16.0194	39.8058	-0.0417749	0.270124	7	44.1748	31.5534	57.767	0.00196776	0.245767	8	45.8937	31.401	57.4879
Armenia	ARM	-0.364999	0.474807	2	34.0426	13.2979	60.1064	-0.662787	0.381433	3	25	11.1702	43.617	-0.682868	0.396205	3	25.9259	11.1111	42.8571	-0.255784	0.392882	3	37.5661	20.1058	60.3175	0.236966	0.33051	3	51.7588	36.1809	71.8593	-0.116337	0.316001	4	40.7767	25.2427	60.1942	-0.0663354	0.30035	5	42.7184	28.6408	58.7379	-0.261024	0.273783	6	38.1642	25.1208	51.6908
American Samoa	ASM	#N/A	#N/A	#N/A	#N/A	#N/A	#N/A	#N/A	#N/A	#N/A	#N/A	#N/A	#N/A	#N/A	#N/A	#N/A	#N/A	#N/A	#N/A	#N/A	#N/A	#N/A	#N/A	#N/A	#N/A	#N/A	#N/A	#N/A	#N/A	#N/A	#N/A	0.736926	0.425198	1	72.3301	46.6019	98.0583	0.746284	0.443683	1	68.4466	46.6019	99.5146	0.703988	0.42396	1	68.1159	46.3768	98.5507
Antigua and Barbuda	ATG	0.717077	0.613031	1	70.7447	37.234	100	0.728512	0.575734	1	72.3404	35.6383	100	0.713235	0.595204	1	72.4868	35.4497	98.9418	0.79256	0.518142	1	73.0159	45.5026	99.4709	0.86569	0.349642	2	74.8744	54.2714	96.9849	1.08464	0.330648	3	84.466	63.1068	100	0.830513	0.33287	3	73.7864	55.3398	96.1165	0.799821	0.331756	3	71.9807	53.6232	96.1353
Australia	AUS	1.39611	0.373912	4	96.2766	72.8723	100	1.0665	0.345668	4	82.9787	63.2979	100	1.33396	0.31338	5	93.1217	75.1323	100	1.18941	0.286042	6	89.418	70.3704	99.4709	0.878117	0.282847	6	75.8794	59.2965	96.4824	0.935464	0.278958	7	78.6408	62.1359	97.5728	0.891708	0.270124	7	76.2136	60.6796	95.1456	0.934467	0.264851	7	78.744	60.8696	98.5507
Austria	AUT	1.41046	0.373912	4	96.8085	72.8723	100	1.1106	0.345668	4	85.6383	65.4255	100	0.822056	0.31338	5	76.1905	58.7302	93.1217	1.35896	0.286042	6	94.709	76.7196	100	0.962002	0.282847	6	80.402	63.3166	96.9849	1.08965	0.278958	7	84.9515	66.9903	99.5146	1.10395	0.270124	7	86.4078	66.0194	99.5146	1.07445	0.264851	7	86.4734	65.2174	100
Azerbaijan	AZE	-0.82893	0.409431	3	21.2766	8.51064	42.0213	-0.702288	0.345668	4	22.8723	11.1702	38.8298	-0.829795	0.342506	4	20.1058	10.582	35.4497	-1.18536	0.316015	4	17.4603	5.29101	26.455	-0.9481	0.301585	4	21.1055	9.54774	30.1508	-1.05981	0.293032	5	16.9903	6.79612	26.2136	-1.12482	0.278116	6	16.9903	6.31068	25.7282	-1.09268	0.273783	6	16.4251	8.21256	26.087
Burundi	BDI	-2.11675	0.474807	2	3.19149	0	9.04255	-2.29753	0.435221	2	1.59574	0	7.97872	-2.01407	0.453906	2	2.1164	0	12.1693	-2.28477	0.436298	2	0.529101	0	9.52381	-2.24483	0.349642	2	1.50754	0	5.52764	-2.52276	0.330648	3	0.970874	0	3.8835	-1.52338	0.33287	3	7.28155	1.94175	18.4466	-1.42777	0.283203	5	9.17874	4.34783	17.8744
Belgium	BEL	1.2885	0.373912	4	92.0213	68.0851	100	1.02413	0.345668	4	81.9149	63.2979	99.4681	1.12981	0.31338	5	83.5979	69.8413	98.9418	1.2608	0.286042	6	91.5344	71.4286	99.4709	0.858238	0.282847	6	74.3719	59.2965	95.9799	0.709137	0.278958	7	71.8447	53.8835	90.7767	0.793774	0.270124	7	70.3884	55.8252	91.2621	0.856376	0.264851	7	73.913	58.9372	95.1691
Benin	BEN	1.05037	0.474807	2	84.5745	56.9149	100	0.742279	0.435221	2	72.8723	45.2128	98.4043	0.799653	0.453906	2	74.6032	47.619	96.2963	0.821516	0.436298	2	73.545	48.1481	96.8254	0.679286	0.349642	2	69.3467	47.2362	94.9749	0.265973	0.330648	3	54.3689	35.9223	74.2718	0.449746	0.319401	4	61.165	42.233	78.6408	0.547893	0.260219	6	63.285	49.2754	80.1932
Burkina Faso	BFA	-0.300746	0.421716	3	37.234	18.0851	60.1064	-0.112211	0.381433	3	40.9574	21.2766	64.3617	0.0598203	0.396205	3	48.6772	26.9841	70.8995	-0.306921	0.392882	3	33.3333	20.1058	57.1429	0.0671201	0.33051	3	45.7286	29.6482	65.8291	-0.0812375	0.316001	4	42.233	26.2136	61.6505	-0.0626529	0.311467	4	43.2039	28.1553	60.1942	0.1558	0.252854	7	50.7246	38.1642	63.7681
Bangladesh	BGD	-0.548815	0.373912	4	26.5957	12.234	49.4681	-0.370747	0.345668	4	33.5106	18.0851	52.6596	-0.726261	0.342506	4	24.8677	12.1693	40.2116	-1.03259	0.300927	5	19.0476	10.0529	28.0423	-1.11558	0.292058	5	16.5829	6.03015	27.6382	-1.36048	0.286856	6	10.1942	4.36893	18.932	-1.86384	0.278116	6	4.36893	0.485437	10.1942	-1.5071	0.252854	7	8.69565	2.89855	16.4251
Bulgaria	BGR	-0.0910281	0.373912	4	44.6809	22.8723	62.234	0.575025	0.345668	4	66.4894	45.2128	88.8298	0.377965	0.342506	4	61.9048	39.1534	79.8942	0.467512	0.300927	5	64.0212	46.0317	82.5397	0.173525	0.292058	5	49.7487	36.1809	68.3417	0.00363073	0.286856	6	45.1456	29.6117	62.1359	0.147271	0.278116	6	51.4563	36.4078	65.0485	0.394421	0.245767	8	57.4879	45.4106	71.4976
Bahrain	BHR	-0.307818	0.373912	4	36.7021	20.7447	57.4468	-0.16236	0.345668	4	38.2979	21.8085	61.1702	0.056267	0.342506	4	48.1481	30.1587	69.8413	0.29083	0.316015	4	54.4974	39.1534	73.0159	0.483919	0.301585	4	62.3116	41.206	80.9045	0.313403	0.286856	6	55.8252	39.3204	73.7864	0.0141627	0.278116	6	46.6019	33.4951	61.165	-0.365051	0.273783	6	32.3671	22.2222	48.7923
Bahamas, The	BHS	1.07102	0.421716	3	85.6383	59.5745	100	1.08733	0.381433	3	85.1064	63.2979	100	1.27953	0.396205	3	91.0053	69.8413	100	0.955542	0.392882	3	82.5397	56.6138	97.8836	0.826348	0.33051	3	72.3618	54.2714	96.9849	0.890614	0.316001	4	77.1845	58.7379	98.0583	0.938143	0.311467	4	78.1553	58.7379	99.5146	0.810454	0.316885	4	72.4638	54.1063	96.1353
Bosnia and Herzegovina	BIH	-0.594428	0.409431	3	25.5319	9.57447	49.4681	-0.586415	0.384183	3	27.6596	12.234	46.8085	-0.528393	0.377756	3	30.1587	13.7566	49.2063	-0.163837	0.337325	3	40.7407	25.3968	60.3175	-0.405684	0.315909	3	32.6633	21.1055	47.2362	0.0173194	0.297678	5	45.6311	29.6117	63.1068	-0.500624	0.293036	5	30.5825	18.4466	44.6602	-0.441337	0.283203	5	31.401	19.3237	46.3768
Belarus	BLR	0.0937392	0.474807	2	50	22.8723	74.4681	0.109476	0.381433	3	50	29.7872	72.3404	0.139502	0.396205	3	51.8519	30.1587	74.0741	0.302806	0.392882	3	56.6138	31.746	82.0106	0.69303	0.33051	3	69.8492	49.2462	94.4724	0.161767	0.316001	4	51.4563	32.5243	69.4175	0.360231	0.311467	4	56.3107	41.2621	74.2718	0.14847	0.279388	5	50.2415	34.2995	64.2512
Belize	BLZ	0.559152	0.474807	2	64.3617	38.8298	94.1489	0.59663	0.435221	2	67.0213	40.4255	93.0851	0.184221	0.453906	2	53.9683	29.1005	78.836	0.417993	0.436298	2	62.4339	33.8624	86.7725	0.486082	0.349642	2	63.3166	40.201	84.4221	0.401562	0.330648	3	60.1942	39.8058	78.6408	0.104912	0.33287	3	49.0291	33.4951	66.0194	0.081977	0.28942	4	48.7923	31.401	63.285
Bermuda	BMU	0.717077	0.613031	1	70.7447	37.234	100	0.728512	0.575734	1	72.3404	35.6383	100	0.713235	0.595204	1	72.4868	35.4497	98.9418	0.79256	0.518142	1	73.0159	45.5026	99.4709	0.85172	0.412701	1	73.8693	49.7487	98.995	0.893766	0.373692	2	77.6699	54.8544	99.0291	0.819074	0.369224	2	72.3301	54.3689	99.0291	0.774651	0.362917	2	70.0483	51.2077	98.5507
Bolivia	BOL	-0.134768	0.373912	4	43.0851	22.8723	61.7021	-0.241092	0.345668	4	35.6383	19.1489	58.5106	-0.237061	0.342506	4	37.037	21.164	59.7884	-0.286516	0.300927	5	34.9206	21.6931	51.8519	-0.834885	0.292058	5	22.6131	11.0553	35.1759	-0.680571	0.286856	6	23.7864	15.534	38.3495	-0.97103	0.278116	6	19.4175	9.70874	29.1262	-0.802563	0.252854	7	22.7053	13.5266	31.401
Brazil	BRA	-0.22046	0.373912	4	38.8298	20.7447	60.1064	-0.339506	0.345668	4	34.0426	18.617	54.7872	0.184102	0.31338	5	53.4392	33.8624	70.8995	0.3278	0.286042	6	57.1429	42.328	73.0159	0.00421393	0.282847	6	41.7085	29.6482	60.3015	-0.275993	0.278958	7	36.4078	22.3301	52.4272	-0.26338	0.270124	7	37.8641	25.7282	52.4272	-0.294911	0.245767	8	35.2657	25.1208	48.7923
Barbados	BRB	1.05037	0.474807	2	84.5745	56.9149	100	1.08427	0.435221	2	84.5745	60.1064	100	1.1512	0.453906	2	85.1852	62.4339	100	1.0972	0.436298	2	86.2434	59.7884	100	0.918949	0.349642	2	78.8945	58.2915	98.4925	1.09435	0.330648	3	85.9223	63.1068	100	1.11292	0.33287	3	86.8932	64.5631	100	0.913212	0.322485	4	77.2947	56.5217	99.0338
Brunei Darussalam	BRN	1.23704	0.421716	3	90.4255	63.2979	100	1.11164	0.381433	3	86.1702	63.2979	100	1.30202	0.396205	3	92.5926	70.3704	100	1.15553	0.392882	3	87.3016	65.6085	100	1.14443	0.33051	3	86.9347	65.8291	99.4975	1.36943	0.345351	3	97.5728	74.2718	100	1.21266	0.352396	3	91.2621	66.0194	100	1.12336	0.35512	3	89.8551	62.8019	100
Bhutan	BTN	0.724005	0.474807	2	71.2766	45.7447	99.4681	0.539632	0.435221	2	65.4255	36.7021	93.0851	0.491937	0.453906	2	68.254	35.4497	90.4762	0.693676	0.436298	2	69.8413	46.0317	94.709	0.918949	0.349642	2	78.8945	58.2915	98.4925	1.17205	0.330648	3	91.7476	66.5049	100	1.28449	0.33287	3	92.7184	67.4757	100	1.26452	0.331756	3	94.686	68.1159	100
South Sudan	SSD	#N/A	#N/A	#N/A	#N/A	#N/A	#N/A	#N/A	#N/A	#N/A	#N/A	#N/A	#N/A	#N/A	#N/A	#N/A	#N/A	#N/A	#N/A	#N/A	#N/A	#N/A	#N/A	#N/A	#N/A	#N/A	#N/A	#N/A	#N/A	#N/A	#N/A	#N/A	#N/A	#N/A	#N/A	#N/A	#N/A	#N/A	#N/A	#N/A	#N/A	#N/A	#N/A	#N/A	#N/A	#N/A	#N/A	#N/A	#N/A
Botswana	BWA	1.01525	0.373912	4	79.7872	60.1064	100	0.955491	0.345668	4	80.3191	60.6383	99.4681	1.07435	0.342506	4	82.0106	68.254	98.9418	0.873264	0.300927	5	76.7196	59.7884	94.709	1.10494	0.292058	5	85.4271	66.3317	99.4975	0.916689	0.308271	5	78.1553	60.6796	98.0583	1.06357	0.278116	6	83.0097	65.534	99.5146	1.01711	0.252854	7	81.6425	64.2512	99.0338
Central African Republic	CAF	-1.21173	0.474807	2	11.7021	3.7234	31.9149	-1.14175	0.435221	2	13.8298	5.31915	30.3191	-1.12044	0.453906	2	15.3439	5.29101	32.8042	-1.73341	0.436298	2	4.7619	0	19.0476	-1.53887	0.349642	2	8.0402	2.51256	20.1005	-1.42424	0.330648	3	8.73786	3.8835	18.932	-1.42799	0.33287	3	9.70874	2.91262	21.3592	-1.85155	0.331756	3	5.31401	0.483092	12.5604
Canada	CAN	1.23405	0.373912	4	89.8936	67.5532	100	0.950881	0.345668	4	79.2553	60.6383	99.4681	1.16753	0.31338	5	87.3016	70.3704	98.9418	1.21803	0.286042	6	89.9471	71.4286	99.4709	1.05308	0.282847	6	84.4221	65.3266	98.4925	0.876447	0.278958	7	76.2136	60.6796	95.6311	0.828725	0.270124	7	72.8155	56.7961	91.7476	1.03496	0.245767	8	82.6087	65.2174	99.0338
Switzerland	CHE	1.45682	0.373912	4	99.4681	73.9362	100	1.43966	0.345668	4	98.4043	76.0638	100	1.57881	0.31338	5	97.3545	81.4815	100	1.54237	0.286042	6	97.3545	83.5979	100	1.24611	0.282847	6	94.9749	71.8593	100	1.22734	0.278958	7	93.2039	73.301	100	1.19678	0.270124	7	90.7767	68.4466	100	1.26812	0.264851	7	95.1691	72.4638	100
Chile	CHL	0.676455	0.373912	4	68.617	49.4681	92.0213	0.0332813	0.345668	4	46.2766	29.2553	67.5532	0.485464	0.31338	5	66.1376	42.8571	80.4233	1.0888	0.286042	6	84.6561	68.254	97.3545	0.761612	0.282847	6	70.8543	54.7739	94.4724	0.691342	0.278958	7	70.8738	53.3981	89.8058	0.842384	0.270124	7	74.2718	57.2816	92.7184	0.613006	0.245767	8	64.7343	52.657	81.1594
China	CHN	-0.0978488	0.373912	4	44.1489	22.8723	62.234	-0.394105	0.345668	4	32.9787	17.5532	52.1277	-0.209917	0.31338	5	38.0952	24.8677	58.7302	-0.327627	0.286042	6	32.2751	21.6931	49.2063	-0.565358	0.282847	6	28.6432	19.0955	40.201	-0.390681	0.278958	7	31.5534	19.9029	47.5728	-0.501757	0.270124	7	30.0971	19.4175	43.6893	-0.54003	0.245767	8	27.5362	17.8744	41.0628
Côte d'Ivoire	CIV	0.0334169	0.373912	4	48.9362	26.0638	68.0851	-0.203815	0.345668	4	36.1702	19.6809	60.1064	-1.2408	0.342506	4	13.2275	5.29101	25.9259	-1.91973	0.316015	4	3.1746	0	12.6984	-1.80326	0.301585	4	5.02513	1.00503	11.0553	-2.11492	0.293032	5	3.39806	0.485437	5.33981	-2.25953	0.286873	5	0.970874	0	4.85437	-1.86187	0.25725	6	4.83092	0.483092	8.69565
Cameroon	CMR	-0.956392	0.373912	4	19.6809	7.44681	34.5745	-0.78496	0.345668	4	19.6809	10.6383	35.6383	-0.564016	0.342506	4	29.1005	14.8148	43.3862	-0.677265	0.316015	4	26.455	15.873	41.2698	-0.429471	0.292058	5	31.1558	21.608	43.2161	-0.359356	0.293032	5	32.5243	20.3883	48.5437	-0.182025	0.278116	6	40.2913	26.2136	55.3398	-0.244705	0.252854	7	38.6473	26.087	51.2077
Congo, Rep.	COG	-1.22494	0.421716	3	11.1702	3.7234	27.1277	-1.50108	0.381433	3	9.04255	3.7234	18.617	-0.922982	0.396205	3	19.5767	8.99471	35.4497	-1.58717	0.392882	3	8.46561	0.529101	20.1058	-1.17022	0.33051	3	15.0754	5.52764	27.6382	-1.1906	0.316001	4	14.0777	4.85437	23.7864	-1.16584	0.286873	5	15.0485	6.31068	25.7282	-0.923412	0.279388	5	18.8406	11.5942	30.4348
Cook Islands	COK	#N/A	#N/A	#N/A	#N/A	#N/A	#N/A	#N/A	#N/A	#N/A	#N/A	#N/A	#N/A	#N/A	#N/A	#N/A	#N/A	#N/A	#N/A	#N/A	#N/A	#N/A	#N/A	#N/A	#N/A	#N/A	#N/A	#N/A	#N/A	#N/A	#N/A	#N/A	#N/A	#N/A	#N/A	#N/A	#N/A	#N/A	#N/A	#N/A	#N/A	#N/A	#N/A	#N/A	#N/A	#N/A	#N/A	#N/A	#N/A
Colombia	COL	-1.64786	0.373912	4	6.91489	2.12766	17.0213	-1.79392	0.345668	4	6.38298	0.531915	12.234	-1.60896	0.31338	5	8.46561	1.0582	15.873	-1.95671	0.286042	6	2.6455	0	10.582	-2.37603	0.282847	6	1.00503	0	4.0201	-2.27123	0.278958	7	2.42718	0.485437	4.36893	-2.05794	0.270124	7	2.91262	0.485437	6.31068	-1.9048	0.245767	8	3.86473	0.483092	8.69565
Comoros	COM	0.507539	0.474807	2	62.234	37.234	90.9574	0.564976	0.435221	2	65.9574	38.2979	93.0851	0.0227586	0.453906	2	45.5026	24.8677	73.545	0.402049	0.436298	2	60.8466	32.2751	86.7725	-0.673141	0.349642	2	26.6332	13.5678	40.201	-0.163162	0.364737	2	39.3204	22.3301	61.6505	-0.436264	0.384341	2	33.9806	16.9903	53.3981	-0.360273	0.37644	2	32.8502	17.3913	53.6232
Cape Verde	CPV	1.03555	0.61606	1	82.4468	47.8723	100	1.11396	0.563319	1	88.2979	52.1277	100	1.2236	0.586517	1	90.4762	57.672	100	0.729622	0.436298	2	70.8995	47.0899	95.2381	0.918949	0.349642	2	78.8945	58.2915	98.4925	1.0393	0.364737	2	83.0097	61.6505	100	0.754639	0.384341	2	68.932	50.4854	99.0291	0.962325	0.317671	3	79.7101	59.4203	99.5169
Costa Rica	CRI	0.753051	0.373912	4	72.3404	52.1277	95.2128	0.903729	0.345668	4	77.6596	58.5106	98.4043	0.868542	0.342506	4	76.7196	58.7302	95.2381	1.06869	0.300927	5	83.5979	68.254	97.3545	0.595757	0.292058	5	65.8291	47.7387	84.9246	0.631577	0.286856	6	66.9903	50.9709	85.9223	0.708228	0.278116	6	67.4757	54.8544	88.835	0.73605	0.273783	6	68.599	53.6232	90.8213
Cuba	CUB	0.23127	0.373912	4	54.2553	31.9149	73.9362	0.00787539	0.345668	4	45.2128	27.6596	65.9574	0.248433	0.342506	4	56.6138	34.3915	75.1323	0.263644	0.316015	4	52.9101	38.0952	71.4286	0.316653	0.301585	4	56.7839	38.6935	71.8593	0.355422	0.293032	5	57.767	40.2913	75.2427	0.424786	0.286873	5	58.7379	43.6893	76.2136	0.474477	0.25725	6	60.3865	47.8261	74.8792
Cayman Islands	CYM	0.717077	0.613031	1	70.7447	37.234	100	0.728512	0.575734	1	72.3404	35.6383	100	0.713235	0.595204	1	72.4868	35.4497	98.9418	0.79256	0.518142	1	73.0159	45.5026	99.4709	0.85172	0.412701	1	73.8693	49.7487	98.995	1.23475	0.373692	2	93.6893	66.0194	100	1.18967	0.369224	2	90.2913	65.0485	100	1.1048	0.362917	2	89.372	61.3527	100
Cyprus	CYP	0.387752	0.373912	4	60.1064	38.2979	78.7234	0.222173	0.345668	4	54.7872	33.5106	73.9362	0.5175	0.342506	4	68.7831	42.328	82.0106	0.199421	0.316015	4	51.8519	32.2751	70.3704	0.532276	0.301585	4	63.8191	42.2111	82.4121	0.380178	0.286856	6	59.2233	41.7476	75.7282	0.517519	0.278116	6	64.0777	47.5728	78.6408	0.539665	0.273783	6	62.8019	48.7923	80.6763
Czech Republic	CZE	1.14776	0.373912	4	87.766	63.2979	100	0.899569	0.345668	4	77.1277	58.5106	98.4043	0.33274	0.31338	5	60.8466	39.6825	76.1905	1.0441	0.286042	6	83.0688	68.254	96.2963	0.887058	0.282847	6	76.8844	59.2965	96.9849	0.653876	0.278958	7	68.4466	52.9126	85.9223	0.936384	0.270124	7	77.6699	63.1068	96.1165	1.05373	0.245767	8	85.5072	65.7005	99.5169
Germany	DEU	1.2885	0.373912	4	92.0213	68.0851	100	1.24215	0.345668	4	92.0213	68.617	100	1.41134	0.31338	5	95.2381	77.2487	100	1.09602	0.286042	6	85.1852	68.254	97.3545	0.577859	0.282847	6	64.8241	47.2362	83.4171	0.638884	0.278958	7	67.9612	52.4272	85.9223	0.888915	0.270124	7	75.7282	60.1942	95.1456	1.02507	0.245767	8	82.1256	64.7343	99.0338
Djibouti	DJI	-0.339192	0.474807	2	35.1064	14.3617	60.1064	-0.964447	0.435221	2	17.5532	7.44681	35.1064	-0.241126	0.453906	2	36.5079	17.9894	68.254	-0.313103	0.436298	2	32.8042	19.0476	60.8466	-0.912803	0.349642	2	21.608	9.04523	35.1759	-0.344116	0.364737	2	33.9806	18.932	53.8835	-0.81223	0.384341	2	22.8155	7.76699	40.2913	-0.262579	0.331756	3	37.6812	22.2222	53.6232
Dominica	DMA	0.717077	0.613031	1	70.7447	37.234	100	0.728512	0.575734	1	72.3404	35.6383	100	0.486362	0.595204	1	67.7249	30.1587	95.2381	0.547456	0.518142	1	67.7249	33.3333	94.709	0.672486	0.349642	2	68.8442	46.7337	94.4724	0.945151	0.330648	3	79.1262	60.1942	98.5437	0.829529	0.33287	3	73.301	55.3398	95.6311	0.909698	0.331756	3	76.3285	56.0386	99.0338
Denmark	DNK	1.44196	0.373912	4	97.8723	72.8723	100	1.43197	0.345668	4	97.3404	75.5319	100	1.50107	0.31338	5	95.7672	80.4233	100	1.52424	0.286042	6	96.8254	83.0688	100	1.20382	0.282847	6	93.9698	70.3518	99.4975	1.08434	0.278958	7	83.9806	66.5049	99.5146	1.0735	0.270124	7	85.4369	66.0194	99.5146	1.04679	0.264851	7	85.0242	64.2512	99.5169
Dominican Republic	DOM	-0.0756603	0.373912	4	45.2128	22.8723	63.2979	-0.416317	0.345668	4	31.9149	16.4894	52.1277	0.0129474	0.342506	4	44.9735	29.1005	69.8413	0.118559	0.300927	5	48.6772	31.2169	68.254	-0.419894	0.292058	5	31.6583	21.608	43.7186	-0.34431	0.286856	6	33.4951	21.3592	49.0291	-0.258761	0.278116	6	38.3495	25.2427	53.3981	-0.109803	0.252854	7	42.029	28.9855	54.1063
Algeria	DZA	-1.78331	0.373912	4	5.31915	2.12766	12.234	-1.8789	0.345668	4	4.78723	0	10.6383	-1.43258	0.342506	4	10.0529	2.6455	19.5767	-1.63457	0.316015	4	6.87831	1.0582	17.4603	-1.75441	0.292058	5	5.52764	1.50754	12.5628	-1.35919	0.286856	6	10.6796	4.36893	18.932	-0.913666	0.278116	6	20.3883	10.6796	32.5243	-1.12641	0.252854	7	15.942	8.21256	25.1208
Ecuador	ECU	-0.770033	0.373912	4	22.3404	9.04255	42.0213	-0.162388	0.345668	4	37.766	21.8085	61.1702	-0.572285	0.342506	4	28.5714	14.8148	43.3862	-0.759721	0.300927	5	23.8095	14.2857	36.5079	-0.961057	0.292058	5	20.603	9.54774	29.6482	-0.84291	0.286856	6	20.3883	11.165	32.0388	-0.793962	0.278116	6	23.7864	12.6214	36.4078	-0.853825	0.273783	6	20.7729	12.5604	31.401
Egypt, Arab Rep.	EGY	-0.526032	0.373912	4	27.6596	13.2979	49.4681	-0.0207697	0.345668	4	44.1489	26.5957	65.4255	0.0497975	0.342506	4	47.619	30.1587	69.8413	-0.414172	0.316015	4	31.2169	20.1058	48.1481	-0.640925	0.292058	5	27.6382	16.0804	38.6935	-0.822402	0.286856	6	21.3592	12.6214	32.5243	-0.629359	0.278116	6	26.699	16.9903	40.2913	-0.837808	0.252854	7	22.2222	13.5266	31.401
Eritrea	ERI	-0.936976	0.474807	2	20.2128	5.85106	42.0213	-0.970756	0.435221	2	17.0213	7.44681	35.1064	-0.768895	0.453906	2	22.2222	8.99471	42.8571	-0.267156	0.436298	2	36.5079	19.0476	62.963	-0.719599	0.349642	2	26.1307	12.0603	38.6935	-0.639387	0.330648	3	25.2427	15.0485	41.2621	-0.795017	0.33287	3	23.301	11.165	38.3495	-0.900217	0.28942	4	19.8068	11.5942	31.401
Spain	ESP	0.174758	0.373912	4	53.1915	31.9149	72.8723	0.132019	0.345668	4	52.1277	30.3191	69.6809	0.459468	0.31338	5	65.6085	42.328	79.8942	0.438226	0.286042	6	62.963	46.0317	77.7778	-0.0474859	0.282847	6	41.206	29.1457	59.2965	-0.0905463	0.278958	7	41.7476	27.6699	58.7379	0.193027	0.270124	7	53.3981	38.3495	66.0194	-0.150649	0.245767	8	41.0628	27.0531	53.6232
Estonia	EST	0.767925	0.409431	3	72.8723	50	97.3404	0.657051	0.345668	4	68.617	48.9362	91.4894	0.90208	0.342506	4	77.7778	60.8466	95.2381	0.927854	0.286042	6	79.8942	62.963	94.709	0.894786	0.282847	6	77.3869	59.2965	96.9849	0.703926	0.278958	7	71.3592	53.8835	90.7767	0.605275	0.270124	7	65.534	51.4563	82.5243	0.736678	0.245767	8	69.0821	54.1063	90.8213
Ethiopia	ETH	-1.05474	0.373912	4	16.4894	6.38298	31.9149	-0.632267	0.345668	4	25.5319	12.766	42.5532	-0.946032	0.342506	4	19.0476	8.99471	32.2751	-1.22585	0.316015	4	14.8148	3.7037	25.3968	-1.4096	0.292058	5	10.0503	4.52261	21.1055	-1.31249	0.286856	6	11.6505	4.36893	20.3883	-1.69038	0.278116	6	5.82524	0.970874	13.5922	-1.74013	0.252854	7	7.72947	1.44928	12.5604
Finland	FIN	1.41272	0.373912	4	97.3404	72.8723	100	1.47339	0.345668	4	98.9362	77.6596	100	1.72011	0.31338	5	99.4709	88.3598	100	1.75318	0.286042	6	100	92.5926	100	1.68702	0.282847	6	100	94.4724	100	1.61963	0.278958	7	100	90.7767	100	1.59495	0.270124	7	100	88.3495	100	1.50111	0.264851	7	100	85.9903	100
Fiji	FJI	0.830569	0.474807	2	73.4043	49.4681	100	0.856275	0.435221	2	75.5319	52.1277	99.4681	0.301403	0.453906	2	58.7302	30.6878	81.4815	0.473941	0.436298	2	64.5503	39.1534	89.418	0.452653	0.349642	2	60.3015	39.6985	82.4121	0.38996	0.330648	3	59.7087	39.8058	78.1553	0.386921	0.33287	3	57.2816	40.7767	77.1845	-0.034058	0.331756	3	44.4444	27.0531	61.3527
France	FRA	0.887499	0.373912	4	76.5957	57.4468	99.4681	0.698889	0.345668	4	69.6809	51.5957	93.0851	0.785089	0.31338	5	74.0741	57.672	92.0635	0.924183	0.286042	6	79.3651	62.963	94.709	0.179551	0.282847	6	50.2513	36.6834	67.8392	0.345115	0.278958	7	56.3107	41.2621	74.2718	0.399724	0.270124	7	57.767	43.6893	74.2718	0.595506	0.245767	8	64.2512	51.6908	80.6763
Micronesia, Fed. Sts.	FSM	#N/A	#N/A	#N/A	#N/A	#N/A	#N/A	#N/A	#N/A	#N/A	#N/A	#N/A	#N/A	#N/A	#N/A	#N/A	#N/A	#N/A	#N/A	#N/A	#N/A	#N/A	#N/A	#N/A	#N/A	0.62959	0.556768	1	67.3367	36.6834	98.995	1.00366	0.330648	3	81.068	62.1359	99.5146	1.13408	0.33287	3	87.8641	65.0485	100	1.13184	0.331756	3	90.3382	63.7681	100
Gabon	GAB	0.125683	0.373912	4	52.1277	28.7234	71.2766	0.325021	0.345668	4	58.5106	35.1064	76.5957	0.640211	0.342506	4	70.3704	48.6772	88.3598	0.410249	0.316015	4	61.3757	42.8571	79.8942	0.299039	0.301585	4	55.2764	37.6884	71.8593	0.408171	0.293032	5	60.6796	42.233	76.699	0.325626	0.286873	5	55.8252	41.2621	70.3884	0.220006	0.25725	6	53.1401	40.0966	65.2174
United Kingdom	GBR	0.981364	0.373912	4	78.7234	58.5106	100	0.930069	0.345668	4	78.1915	60.1064	98.9362	1.03311	0.31338	5	81.4815	68.7831	96.2963	0.672591	0.286042	6	69.3122	51.8519	86.7725	0.271251	0.282847	6	54.2714	37.6884	70.3518	0.140848	0.278958	7	49.5146	34.466	65.0485	0.124188	0.270124	7	50.4854	36.4078	64.5631	0.66708	0.245767	8	66.1836	53.6232	85.9903
Georgia	GEO	-1.57058	0.474807	2	7.44681	2.12766	21.2766	-1.6389	0.435221	2	7.97872	0.531915	18.0851	-0.812727	0.453906	2	20.6349	8.99471	41.2698	-1.19204	0.436298	2	16.4021	3.1746	29.6296	-1.29921	0.349642	2	11.5578	4.52261	25.6281	-0.864118	0.32185	4	19.4175	8.73786	34.466	-0.755905	0.319401	4	25.2427	11.165	38.835	-0.966099	0.283203	5	17.8744	8.69565	29.9517
Ghana	GHA	-0.234504	0.373912	4	38.2979	20.7447	59.5745	-0.136477	0.345668	4	38.8298	22.3404	62.766	-0.359382	0.342506	4	33.3333	19.5767	54.4974	-0.159934	0.316015	4	41.2698	25.9259	58.2011	0.0291866	0.292058	5	42.2111	30.1508	63.3166	0.040791	0.286856	6	47.0874	29.6117	63.1068	0.169719	0.278116	6	51.9417	36.8932	65.534	0.00639619	0.25725	6	46.3768	31.401	59.4203
Guinea	GIN	-1.15093	0.421716	3	13.2979	4.25532	31.383	-0.586955	0.381433	3	27.1277	12.234	46.8085	-1.90759	0.396205	3	4.2328	0	12.1693	-1.42117	0.392882	3	11.6402	1.0582	22.2222	-0.788895	0.33051	3	23.6181	10.5528	37.6884	-1.03338	0.316001	4	17.4757	5.82524	27.6699	-1.15398	0.311467	4	16.0194	6.31068	26.2136	-1.90893	0.279388	5	3.38164	0.483092	8.69565
Gambia, The	GMB	0.559609	0.421716	3	64.8936	43.0851	90.4255	0.675649	0.381433	3	69.1489	47.3404	93.0851	0.533819	0.396205	3	69.3122	40.7407	87.8307	0.82616	0.392882	3	74.0741	50.2645	95.2381	0.32243	0.318088	4	58.2915	37.6884	72.3618	0.164906	0.335362	4	51.9417	31.5534	71.8447	0.200641	0.33653	4	53.8835	35.9223	68.4466	-0.0341241	0.297324	5	43.9614	29.4686	59.4203
Guinea-Bissau	GNB	-1.54002	0.421716	3	7.97872	2.12766	20.7447	-1.86077	0.381433	3	5.31915	0	11.7021	-0.34945	0.396205	3	33.8624	17.4603	58.2011	-0.726157	0.392882	3	24.3386	12.6984	44.9735	-0.494184	0.33051	3	29.6482	19.0955	43.2161	-0.378061	0.345351	3	32.0388	18.932	52.4272	-0.562526	0.352396	3	28.6408	16.5049	46.6019	-0.494073	0.35512	3	30.4348	16.4251	48.7923
Equatorial Guinea	GNQ	-0.131352	0.409431	3	43.617	21.2766	63.2979	-0.0805978	0.384183	3	42.0213	22.3404	65.4255	-0.0350389	0.377756	3	42.8571	25.9259	69.8413	-0.514396	0.337325	3	28.5714	17.4603	47.0899	0.114631	0.315909	3	47.7387	32.6633	67.3367	-0.059478	0.330619	3	43.6893	26.2136	62.1359	-0.386099	0.340742	3	35.9223	19.4175	51.9417	0.16879	0.317671	3	51.2077	33.3333	66.6667
Greece	GRC	0.553864	0.373912	4	63.8298	45.7447	88.2979	0.771397	0.345668	4	73.9362	53.7234	93.617	0.808356	0.31338	5	75.1323	58.2011	92.5926	0.872592	0.286042	6	76.1905	60.8466	94.1799	0.477636	0.282847	6	60.804	41.7085	78.8945	0.489336	0.278958	7	62.6214	46.6019	79.1262	0.506524	0.270124	7	63.5922	47.5728	78.6408	0.630433	0.245767	8	65.2174	53.1401	82.1256
Grenada	GRD	0.914663	0.474807	2	77.1277	52.1277	100	0.954443	0.435221	2	79.7872	54.7872	100	1.01926	0.453906	2	80.9524	57.672	100	0.923412	0.436298	2	78.836	51.8519	99.4709	0.88552	0.349642	2	76.3819	55.2764	97.4874	0.879428	0.330648	3	76.699	55.8252	98.0583	0.415122	0.33287	3	58.2524	41.7476	78.6408	0.391093	0.331756	3	57.0048	40.5797	78.744
Greenland	GRL	#N/A	#N/A	#N/A	#N/A	#N/A	#N/A	#N/A	#N/A	#N/A	#N/A	#N/A	#N/A	#N/A	#N/A	#N/A	#N/A	#N/A	#N/A	#N/A	#N/A	#N/A	#N/A	#N/A	#N/A	#N/A	#N/A	#N/A	#N/A	#N/A	#N/A	#N/A	#N/A	#N/A	#N/A	#N/A	#N/A	#N/A	#N/A	#N/A	#N/A	#N/A	#N/A	#N/A	#N/A	#N/A	#N/A	#N/A	#N/A
Guatemala	GTM	-1.01341	0.373912	4	17.5532	6.91489	31.9149	-0.66972	0.345668	4	24.4681	11.7021	41.4894	-0.768334	0.342506	4	22.7513	11.1111	38.6243	-0.834293	0.300927	5	21.164	12.6984	31.746	-0.774797	0.292058	5	24.6231	13.5678	36.1809	-0.808035	0.286856	6	21.8447	13.1068	34.466	-0.835618	0.278116	6	22.3301	11.165	35.9223	-0.735239	0.252854	7	24.6377	14.0097	33.8164
French Guiana	GUF	0.0384091	0.613031	1	49.4681	19.1489	82.4468	0.0469675	0.575734	1	47.3404	18.617	81.383	0.0326152	0.595204	1	46.0317	19.0476	80.4233	0.302353	0.518142	1	56.0847	28.0423	86.7725	0.313362	0.412701	1	56.2814	34.6734	80.9045	0.173085	0.425198	1	52.4272	27.6699	75.7282	0.206954	0.443683	1	54.3689	29.1262	77.1845	0.0471818	0.362917	2	47.343	27.0531	65.2174
Guam	GUM	#N/A	#N/A	#N/A	#N/A	#N/A	#N/A	#N/A	#N/A	#N/A	#N/A	#N/A	#N/A	#N/A	#N/A	#N/A	#N/A	#N/A	#N/A	#N/A	#N/A	#N/A	#N/A	#N/A	#N/A	#N/A	#N/A	#N/A	#N/A	#N/A	#N/A	0.63441	0.425198	1	67.4757	43.2039	95.6311	0.746284	0.443683	1	68.4466	46.6019	99.5146	0.703988	0.42396	1	68.1159	46.3768	98.5507
Guyana	GUY	-0.266414	0.421716	3	37.766	19.1489	60.1064	0.123369	0.381433	3	51.5957	29.7872	72.8723	-0.48682	0.396205	3	30.6878	14.2857	52.9101	-0.56152	0.392882	3	27.5132	15.873	48.1481	-0.436319	0.33051	3	30.6533	20.1005	47.2362	-0.554896	0.316001	4	27.1845	16.0194	43.6893	-0.454966	0.30035	5	33.0097	19.4175	47.5728	-0.734118	0.273783	6	25.1208	13.5266	35.2657
Hong Kong SAR, China	HKG	0.576565	0.431221	3	67.0213	43.617	90.4255	0.70106	0.404667	3	70.2128	46.8085	94.1489	0.935157	0.35025	4	79.8942	61.3757	95.7672	0.90892	0.305803	5	78.3069	60.8466	94.709	0.94788	0.313252	5	79.397	59.799	97.4874	1.14498	0.303381	6	89.8058	67.9612	100	1.33629	0.288494	6	95.6311	74.2718	100	1.19091	0.257662	7	91.3043	69.5652	100
Honduras	HND	-0.470392	0.373912	4	30.3191	14.8936	52.1277	0.0296585	0.345668	4	45.7447	29.2553	66.4894	-0.0785964	0.342506	4	41.2698	25.9259	65.6085	-0.252441	0.300927	5	39.1534	23.8095	51.8519	-0.379858	0.292058	5	33.6683	21.608	46.7337	-0.391062	0.286856	6	31.068	19.4175	48.0583	-0.623264	0.278116	6	27.1845	16.9903	40.2913	-0.667904	0.273783	6	26.087	15.942	40.0966
Croatia	HRV	-0.038359	0.409431	3	47.3404	22.8723	68.0851	0.067886	0.345668	4	47.8723	29.7872	67.5532	0.280225	0.342506	4	58.2011	35.4497	76.1905	0.628808	0.300927	5	68.7831	49.2063	86.7725	0.558496	0.292058	5	64.3216	46.2312	83.4171	0.686754	0.286856	6	70.3884	52.9126	90.2913	0.434474	0.278116	6	59.2233	44.6602	75.7282	0.560829	0.264851	7	63.7681	49.2754	80.6763
Haiti	HTI	-0.756699	0.421716	3	22.8723	8.51064	45.7447	-0.942441	0.381433	3	18.0851	7.97872	34.0426	-0.628624	0.396205	3	26.455	12.1693	44.9735	-1.25586	0.364958	4	14.2857	3.1746	26.455	-1.31542	0.318088	4	11.0553	4.52261	23.1156	-1.98454	0.316001	4	3.8835	0.970874	7.76699	-1.8044	0.311467	4	4.85437	0.485437	11.165	-1.39154	0.279388	5	10.628	5.31401	17.8744
Hungary	HUN	1.00669	0.373912	4	79.2553	60.1064	100	1.2194	0.345668	4	91.4894	68.0851	100	0.918443	0.31338	5	78.836	62.4339	95.2381	1.26067	0.286042	6	91.0053	71.4286	99.4709	1.13186	0.282847	6	86.4322	68.3417	99.4975	0.828298	0.278958	7	75.2427	58.7379	94.6602	1.0031	0.270124	7	80.0971	64.0777	99.5146	0.985676	0.245767	8	80.6763	63.7681	98.5507
Indonesia	IDN	-1.13138	0.373912	4	13.8298	5.85106	27.6596	-1.73167	0.345668	4	7.44681	1.06383	13.2979	-1.9952	0.31338	5	2.6455	0	8.99471	-1.58324	0.286042	6	8.99471	1.0582	17.4603	-2.09539	0.282847	6	3.01508	0	6.03015	-1.90861	0.278958	7	4.36893	1.45631	8.25243	-1.51818	0.270124	7	7.76699	3.39806	16.9903	-1.41767	0.245767	8	10.1449	5.7971	17.3913
India	IND	-0.972584	0.373912	4	19.1489	6.91489	34.0426	-1.20082	0.345668	4	12.766	6.38298	25	-1.00121	0.31338	5	17.4603	8.99471	30.1587	-1.21066	0.286042	6	15.873	5.29101	23.8095	-1.51	0.282847	6	9.04523	4.0201	19.0955	-1.28043	0.278958	7	13.1068	4.85437	20.8738	-1.01388	0.270124	7	17.4757	7.76699	28.1553	-1.06518	0.245767	8	16.9082	8.69565	26.087
Ireland	IRL	1.34345	0.373912	4	95.2128	71.2766	100	1.51291	0.345668	4	99.4681	78.7234	100	1.5841	0.31338	5	97.8836	81.4815	100	1.50422	0.286042	6	96.2963	82.5397	100	1.34846	0.282847	6	96.9849	75.8794	100	1.17083	0.278958	7	91.2621	71.8447	100	1.29867	0.270124	7	94.1748	74.2718	100	1.19241	0.245767	8	91.7874	71.4976	100
Iran, Islamic Rep.	IRN	-0.324624	0.373912	4	36.1702	19.6809	57.4468	-0.693391	0.345668	4	23.4043	11.7021	39.3617	-0.727548	0.342506	4	24.3386	12.1693	40.2116	-0.773441	0.316015	4	23.2804	13.7566	37.5661	-0.779733	0.301585	4	24.1206	12.5628	36.6834	-0.761824	0.293032	5	22.3301	13.1068	35.9223	-0.782739	0.286873	5	24.2718	12.1359	36.4078	-1.04084	0.25725	6	17.3913	8.69565	26.57
Iraq	IRQ	-1.81738	0.373912	4	4.78723	1.59574	11.7021	-1.5338	0.345668	4	8.51064	3.7234	17.0213	-1.73264	0.342506	4	5.82011	0.529101	13.2275	-1.60129	0.316015	4	7.93651	1.0582	17.4603	-2.39325	0.301585	4	0.502513	0	4.0201	-3.18035	0.315976	4	0	0	0.485437	-2.68865	0.286873	5	0.485437	0	0.970874	-2.8264	0.279388	5	0	0	0.483092
Iceland	ISL	1.3252	0.421716	3	94.1489	68.0851	100	1.37711	0.381433	3	95.2128	72.8723	100	1.57533	0.352926	4	96.8254	80.4233	100	1.62029	0.339284	5	98.9418	83.0688	100	1.51723	0.30629	5	98.995	82.4121	100	1.457	0.298552	6	98.5437	79.1262	100	1.4447	0.290354	6	99.5146	78.6408	100	1.45383	0.264851	7	99.5169	81.6425	100
Israel	ISR	-1.15119	0.373912	4	12.766	5.85106	27.1277	-1.12271	0.345668	4	14.8936	7.44681	27.6596	-1.04199	0.31338	5	16.9312	8.99471	30.1587	-1.46214	0.286042	6	11.1111	2.6455	19.0476	-1.51878	0.282847	6	8.54271	3.51759	19.0955	-1.32268	0.278958	7	11.165	4.36893	18.932	-1.24752	0.270124	7	13.1068	5.33981	22.8155	-1.25929	0.245767	8	13.0435	7.72947	20.2899
Italy	ITA	1.11039	0.373912	4	86.7021	61.7021	100	1.1927	0.345668	4	90.9574	67.5532	100	0.916669	0.31338	5	78.3069	62.4339	95.2381	0.83843	0.286042	6	75.6614	59.7884	93.6508	0.431488	0.282847	6	59.799	41.206	77.3869	0.269258	0.278958	7	54.8544	38.3495	71.8447	0.489116	0.270124	7	63.1068	47.5728	77.1845	0.530734	0.245767	8	62.3188	49.2754	78.2609
Jamaica	JAM	0.110229	0.373912	4	50.5319	28.7234	70.7447	0.0833081	0.345668	4	48.9362	30.3191	68.0851	0.186396	0.342506	4	54.4974	32.8042	72.4868	-0.20823	0.300927	5	40.2116	25.3968	53.4392	-0.384525	0.292058	5	33.1658	21.608	46.7337	-0.345669	0.286856	6	33.0097	21.3592	49.0291	-0.298737	0.278116	6	36.8932	25.2427	51.4563	-0.320164	0.273783	6	34.2995	23.1884	49.2754
Jordan	JOR	-0.0449785	0.373912	4	46.8085	23.4043	65.9574	0.0752126	0.345668	4	48.4043	30.3191	68.0851	0.000209701	0.342506	4	43.9153	29.1005	69.8413	-0.456774	0.300927	5	30.1587	20.1058	47.0899	-0.0737014	0.282847	6	40.7035	29.1457	59.2965	-0.234759	0.278958	7	36.8932	23.301	52.9126	-0.132929	0.270124	7	41.7476	28.1553	55.3398	-0.762318	0.245767	8	23.6715	13.5266	32.8502
Japan	JPN	1.16189	0.373912	4	88.2979	63.2979	100	1.24767	0.345668	4	93.0851	69.1489	100	1.19755	0.31338	5	88.3598	70.8995	98.9418	1.17602	0.286042	6	88.8889	70.3704	99.4709	1.02712	0.282847	6	82.9146	64.3216	98.4925	1.02832	0.278958	7	82.5243	63.5922	98.5437	1.03577	0.270124	7	82.5243	65.0485	99.5146	1.13833	0.245767	8	90.8213	68.1159	100
Kazakhstan	KAZ	-0.367461	0.409431	3	33.5106	16.4894	57.4468	0.194384	0.345668	4	52.6596	32.9787	72.8723	0.0900903	0.342506	4	49.2063	30.6878	70.3704	0.358549	0.316015	4	58.7302	41.2698	76.7196	0.35626	0.301585	4	58.794	39.196	72.3618	0.070388	0.293032	5	48.0583	30.0971	63.1068	0.190632	0.278116	6	52.9126	37.3786	66.0194	0.207938	0.252854	7	52.1739	40.0966	64.7343
Kenya	KEN	-0.656429	0.373912	4	23.9362	9.57447	46.8085	-0.907694	0.345668	4	18.617	10.1064	33.5106	-1.06835	0.342506	4	16.4021	7.93651	30.1587	-1.18801	0.316015	4	16.9312	5.29101	26.455	-1.26387	0.292058	5	13.5678	5.52764	23.6181	-1.08735	0.286856	6	16.0194	5.82524	25.2427	-1.25051	0.278116	6	12.6214	5.33981	23.301	-1.12698	0.252854	7	15.4589	8.21256	25.1208
Kyrgyz Republic	KGZ	-0.17434	0.474807	2	41.4894	19.6809	67.5532	-0.166477	0.435221	2	37.234	18.617	65.4255	-0.182535	0.453906	2	39.6825	19.0476	69.8413	-0.614731	0.436298	2	26.9841	12.6984	48.1481	-1.09949	0.349642	2	18.0905	5.52764	29.1457	-1.18347	0.330648	3	15.0485	4.85437	24.7573	-1.17443	0.319401	4	14.5631	5.33981	26.2136	-1.38557	0.283203	5	11.5942	5.31401	18.8406
Cambodia	KHM	-1.10455	0.409431	3	14.8936	5.85106	31.9149	-1.26493	0.384183	3	11.7021	4.25532	25	-0.776031	0.377756	3	21.6931	10.582	40.2116	-0.722165	0.337325	3	25.3968	13.7566	40.2116	-0.652009	0.315909	3	27.1357	15.0754	39.196	-0.407748	0.304598	4	30.5825	18.932	48.5437	-0.393915	0.293036	5	34.9515	21.3592	48.5437	-0.345979	0.260219	6	33.8164	23.1884	48.3092
Kiribati	KIR	#N/A	#N/A	#N/A	#N/A	#N/A	#N/A	#N/A	#N/A	#N/A	#N/A	#N/A	#N/A	#N/A	#N/A	#N/A	#N/A	#N/A	#N/A	#N/A	#N/A	#N/A	#N/A	#N/A	#N/A	1.16979	0.556768	1	91.9598	52.7638	100	1.15694	0.364737	2	90.2913	63.5922	100	1.38493	0.384341	2	99.0291	68.4466	100	1.34965	0.37644	2	98.5507	68.1159	100
St. Kitts and Nevis	KNA	#N/A	#N/A	#N/A	#N/A	#N/A	#N/A	#N/A	#N/A	#N/A	#N/A	#N/A	#N/A	#N/A	#N/A	#N/A	#N/A	#N/A	#N/A	#N/A	#N/A	#N/A	#N/A	#N/A	#N/A	1.16979	0.556768	1	91.9598	52.7638	100	1.36336	0.330648	3	97.0874	74.7573	100	1.28212	0.33287	3	92.233	67.4757	100	1.20839	0.331756	3	92.2705	65.7005	100
Korea, Rep.	KOR	0.566771	0.373912	4	65.9574	46.2766	89.3617	0.513873	0.345668	4	64.8936	42.5532	82.9787	0.398045	0.31338	5	62.4339	40.7407	77.7778	0.241774	0.286042	6	52.381	39.1534	70.3704	0.248543	0.282847	6	52.7638	37.6884	70.3518	0.428843	0.278958	7	61.165	43.6893	76.699	0.485129	0.270124	7	62.6214	47.5728	76.699	0.423855	0.245767	8	59.4203	46.3768	72.4638
Kuwait	KWT	0.170836	0.373912	4	52.6596	31.9149	72.8723	0.455113	0.345668	4	63.2979	40.9574	81.383	0.752233	0.342506	4	73.0159	54.4974	92.5926	-0.146744	0.316015	4	42.328	26.455	59.7884	0.294287	0.301585	4	54.7739	37.6884	71.8593	0.34524	0.293032	5	56.7961	39.8058	74.7573	0.25369	0.278116	6	55.3398	39.8058	67.4757	0.412733	0.252854	7	58.4541	45.4106	72.4638
Lao PDR	LAO	0.371831	0.474807	2	59.5745	31.9149	87.766	-0.191822	0.435221	2	36.7021	18.617	64.8936	-0.577913	0.453906	2	28.0423	11.1111	52.9101	-0.10337	0.436298	2	43.3862	21.164	68.254	-1.23235	0.349642	2	14.0704	4.52261	26.6332	-0.611158	0.330648	3	25.7282	15.534	42.7184	-0.491448	0.33287	3	31.068	16.9903	47.5728	-0.0852986	0.28942	4	42.5121	27.0531	56.5217
Lebanon	LBN	-0.668953	0.373912	4	23.4043	9.57447	45.7447	-0.752315	0.345668	4	20.2128	10.6383	36.7021	-0.439045	0.342506	4	31.2169	17.4603	50.7937	-0.354815	0.316015	4	31.746	20.1058	50.2645	-0.459643	0.301585	4	30.1508	20.603	42.2111	-0.713361	0.293032	5	23.301	13.5922	37.3786	-0.999741	0.286873	5	18.4466	7.76699	29.1262	-1.80386	0.25725	6	6.28019	0.966184	11.5942
Liberia	LBR	-2.43946	0.421716	3	1.59574	0	5.85106	-1.75555	0.381433	3	6.91489	0.531915	13.8298	-1.95288	0.396205	3	3.1746	0	11.6402	-2.18962	0.392882	3	1.0582	0	10.0529	-2.15939	0.33051	3	2.51256	0	6.03015	-1.36539	0.316001	4	9.70874	4.36893	19.9029	-1.35791	0.311467	4	11.165	3.8835	21.8447	-1.32684	0.316885	4	12.5604	5.31401	22.2222
Libya	LBY	-0.988059	0.373912	4	18.617	6.91489	32.9787	-0.80974	0.345668	4	19.1489	10.1064	35.1064	-0.294287	0.342506	4	34.9206	19.5767	57.672	-0.0953808	0.316015	4	43.9153	26.9841	62.4339	0.120704	0.301585	4	48.2412	33.6683	65.8291	0.355681	0.315976	4	58.2524	39.3204	75.7282	0.448557	0.286873	5	60.6796	44.6602	76.699	0.358129	0.279388	5	55.5556	42.029	72.4638
St. Lucia	LCA	1.03555	0.61606	1	82.4468	47.8723	100	0.350062	0.563319	1	59.0426	27.6596	93.0851	1.2236	0.586517	1	90.4762	57.672	100	0.362932	0.643847	1	59.7884	25.3968	94.709	1.16979	0.556768	1	91.9598	52.7638	100	1.21834	0.330648	3	92.7184	69.4175	100	1.00011	0.33287	3	79.6116	61.165	99.5146	0.860106	0.331756	3	74.3961	54.1063	99.0338
Liechtenstein	LIE	1.16952	0.613031	1	89.3617	52.1277	100	1.18288	0.575734	1	90.4255	54.7872	100	1.16698	0.595204	1	86.7725	54.4974	100	1.28277	0.518142	1	92.5926	62.4339	100	1.46513	0.349642	2	98.4925	76.8844	100	1.51526	0.364737	2	99.5146	78.1553	100	1.38493	0.384341	2	99.0291	68.4466	100	1.34965	0.37644	2	98.5507	68.1159	100
Sri Lanka	LKA	-1.7783	0.373912	4	5.85106	2.12766	12.234	-1.48284	0.345668	4	10.1064	3.7234	18.0851	-1.90411	0.342506	4	4.7619	0	11.1111	-0.777629	0.300927	5	22.2222	13.7566	34.9206	-0.833158	0.292058	5	23.1156	11.0553	35.1759	-1.01044	0.286856	6	18.4466	7.76699	27.6699	-1.15224	0.278116	6	16.5049	6.31068	25.7282	-1.42155	0.252854	7	9.66184	5.31401	17.3913
Lesotho	LSO	0.232785	0.474807	2	54.7872	26.5957	79.2553	-0.118997	0.435221	2	40.4255	18.617	66.4894	0.0961097	0.453906	2	50.7937	25.9259	76.1905	-0.0474212	0.436298	2	46.0317	23.2804	68.7831	0.0996745	0.349642	2	47.2362	29.6482	68.8442	0.358145	0.364737	2	58.7379	36.4078	79.1262	-0.00281134	0.384341	2	46.1165	26.2136	66.0194	-0.124705	0.309503	4	41.5459	26.57	56.5217
Lithuania	LTU	0.524632	0.409431	3	62.766	42.5532	89.3617	0.429659	0.345668	4	62.766	38.2979	81.383	0.428785	0.342506	4	64.0212	40.2116	80.4233	0.893211	0.300927	5	77.2487	60.3175	94.709	1.05019	0.292058	5	83.9196	64.3216	98.995	0.766005	0.286856	6	72.8155	54.8544	93.6893	0.7791	0.278116	6	69.9029	55.3398	91.2621	0.870996	0.252854	7	74.8792	59.4203	95.1691
Luxembourg	LUX	1.3813	0.421716	3	95.7447	68.617	100	1.38532	0.381433	3	95.7447	72.8723	100	1.60547	0.352926	4	98.9418	80.9524	100	1.63792	0.361368	4	99.4709	83.0688	100	1.44071	0.30629	5	97.4874	78.8945	100	1.31544	0.298552	6	95.1456	74.7573	100	1.33165	0.290354	6	95.1456	74.2718	100	1.3999	0.264851	7	99.0338	79.7101	100
Latvia	LVA	0.561403	0.409431	3	65.4255	43.617	89.3617	0.0337703	0.345668	4	46.8085	29.2553	67.5532	0.419434	0.342506	4	63.4921	40.2116	80.4233	0.944357	0.300927	5	82.0106	62.963	95.2381	1.00164	0.292058	5	81.9095	63.3166	98.4925	0.616755	0.286856	6	66.0194	49.5146	84.466	0.814021	0.278116	6	71.3592	55.8252	91.7476	0.838369	0.273783	6	72.9469	56.5217	95.1691
Kosovo	KSV	#N/A	#N/A	#N/A	#N/A	#N/A	#N/A	#N/A	#N/A	#N/A	#N/A	#N/A	#N/A	#N/A	#N/A	#N/A	#N/A	#N/A	#N/A	#N/A	#N/A	#N/A	#N/A	#N/A	#N/A	#N/A	#N/A	#N/A	#N/A	#N/A	#N/A	#N/A	#N/A	#N/A	#N/A	#N/A	#N/A	#N/A	#N/A	#N/A	#N/A	#N/A	#N/A	#N/A	#N/A	#N/A	#N/A	#N/A	#N/A
Macao SAR, China	MAC	0.264632	0.613031	1	56.9149	22.8723	90.4255	0.274149	0.575734	1	56.9149	23.9362	90.9574	0.486362	0.595204	1	67.7249	30.1587	95.2381	0.547456	0.518142	1	67.7249	33.3333	94.709	1.1209	0.412701	1	85.9296	59.799	100	1.35203	0.425198	1	96.1165	68.4466	100	1.28561	0.443683	1	93.2039	64.0777	100	0.973312	0.362917	2	80.1932	56.5217	100
Morocco	MAR	-0.20907	0.373912	4	39.8936	21.2766	60.1064	0.307698	0.345668	4	57.4468	34.5745	76.0638	-0.0655649	0.342506	4	42.328	26.455	68.254	-0.261419	0.300927	5	37.037	23.8095	51.8519	-0.407007	0.292058	5	32.1608	21.608	45.7286	-0.312669	0.286856	6	35.4369	21.8447	50.9709	-0.556681	0.278116	6	29.1262	17.4757	42.233	-0.461343	0.252854	7	30.9179	19.8068	42.9952
Monaco	MCO	#N/A	#N/A	#N/A	#N/A	#N/A	#N/A	#N/A	#N/A	#N/A	#N/A	#N/A	#N/A	#N/A	#N/A	#N/A	#N/A	#N/A	#N/A	#N/A	#N/A	#N/A	#N/A	#N/A	#N/A	1.16979	0.556768	1	91.9598	52.7638	100	1.11256	0.469354	2	86.4078	55.8252	100	1.03005	0.45349	2	82.0388	55.3398	100	1.0078	0.473699	2	81.1594	53.1401	100
Moldova	MDA	0.0112922	0.409431	3	47.8723	23.4043	68.617	0.38924	0.345668	4	61.1702	36.7021	80.3191	-0.428261	0.342506	4	31.746	17.4603	51.3228	-0.156635	0.316015	4	41.7989	26.455	58.7302	-0.131325	0.301585	4	39.6985	27.6382	59.2965	-0.219343	0.315976	4	37.8641	22.3301	54.8544	-0.40148	0.306095	5	34.466	20.3883	48.5437	-0.369665	0.273783	6	31.8841	22.2222	48.3092
Madagascar	MDG	0.217267	0.421716	3	53.7234	29.7872	76.5957	0.196962	0.381433	3	53.1915	30.3191	73.9362	0.162799	0.396205	3	52.9101	30.1587	75.1323	-0.225308	0.392882	3	39.6825	20.1058	62.4339	0.622444	0.318088	4	66.3317	47.2362	86.4322	0.24557	0.308295	5	53.8835	36.4078	72.3301	-0.0185726	0.30035	5	45.1456	29.1262	61.165	0.185515	0.252854	7	51.6908	39.6135	64.2512
Maldives	MDV	0.882182	0.474807	2	76.0638	50	100	1.11592	0.435221	2	88.8298	61.1702	100	1.18072	0.453906	2	87.8307	64.0212	100	1.0772	0.436298	2	84.127	58.7302	100	1.03226	0.349642	2	83.4171	60.3015	99.4975	0.501932	0.330648	3	63.1068	43.6893	83.0097	0.811712	0.33287	3	70.8738	55.3398	95.6311	0.758359	0.331756	3	69.5652	52.657	95.6522
Mexico	MEX	-0.925459	0.373912	4	20.7447	7.97872	36.1702	-0.423062	0.345668	4	30.8511	15.9574	52.1277	-0.20021	0.31338	5	39.1534	24.8677	59.2593	-0.0583083	0.286042	6	45.5026	28.0423	61.3757	-0.116878	0.282847	6	40.201	28.1407	58.2915	-0.214082	0.278958	7	38.3495	24.2718	53.3981	-0.445821	0.270124	7	33.4951	20.8738	45.6311	-0.636888	0.245767	8	26.57	17.3913	39.6135
Marshall Islands	MHL	#N/A	#N/A	#N/A	#N/A	#N/A	#N/A	#N/A	#N/A	#N/A	#N/A	#N/A	#N/A	#N/A	#N/A	#N/A	#N/A	#N/A	#N/A	#N/A	#N/A	#N/A	#N/A	#N/A	#N/A	1.16979	0.556768	1	91.9598	52.7638	100	1.13185	0.586252	1	89.3204	51.9417	100	1.07074	0.619325	1	84.9515	47.5728	100	1.04072	0.641825	1	84.5411	45.4106	100
North Macedonia	MKD	-0.480377	0.409431	3	29.7872	12.234	53.1915	-0.712694	0.384183	3	22.3404	10.6383	41.4894	-0.614017	0.377756	3	26.9841	13.2275	43.9153	-1.03822	0.337325	3	18.5185	7.93651	29.6296	-0.988195	0.305009	4	20.1005	9.04523	29.6482	-0.851008	0.297678	5	19.9029	10.6796	32.0388	-1.15598	0.293036	5	15.534	6.31068	25.7282	-0.736575	0.283203	5	24.1546	13.5266	35.7488
Mali	MLI	0.36516	0.421716	3	58.5106	35.6383	84.5745	0.426936	0.381433	3	62.234	36.1702	81.9149	0.24011	0.396205	3	56.0847	31.746	77.2487	0.410831	0.392882	3	61.9048	39.1534	83.0688	0.257702	0.318088	4	53.2663	36.6834	71.8593	0.452397	0.308295	5	62.1359	43.6893	79.1262	0.173916	0.30035	5	52.4272	36.4078	66.0194	0.414197	0.279636	6	58.9372	42.9952	74.8792
Malta	MLT	1.3252	0.421716	3	94.1489	68.0851	100	1.42639	0.381433	3	96.8085	73.9362	100	1.58621	0.396205	3	98.4127	79.8942	100	1.59826	0.392882	3	97.8836	82.0106	100	1.54778	0.318088	4	99.4975	82.4121	100	1.31764	0.308295	5	95.6311	74.2718	100	1.38036	0.30035	5	96.6019	75.2427	100	1.23126	0.273783	6	92.7536	71.0145	100
Myanmar	MMR	-1.2588	0.373912	4	10.1064	3.7234	23.9362	-1.48599	0.345668	4	9.57447	3.7234	18.0851	-1.67352	0.342506	4	6.87831	1.0582	15.3439	-1.40996	0.316015	4	12.6984	2.6455	20.1058	-1.15374	0.301585	4	16.0804	5.52764	26.6332	-0.984741	0.293032	5	18.932	7.76699	29.1262	-0.899246	0.286873	5	20.8738	10.6796	33.9806	-0.850372	0.279388	5	21.256	12.5604	31.401
Mongolia	MNG	0.747216	0.421716	3	71.8085	49.4681	97.3404	0.352689	0.381433	3	59.5745	34.5745	81.383	0.821868	0.396205	3	75.6614	52.9101	95.2381	1.17098	0.392882	3	88.3598	65.6085	100	0.963294	0.33051	3	80.9045	59.2965	98.4925	0.775293	0.316001	4	73.7864	53.8835	94.6602	0.878712	0.30035	5	75.2427	56.7961	95.6311	0.646907	0.308777	5	65.7005	49.2754	90.8213
Montenegro	MNE	#N/A	#N/A	#N/A	#N/A	#N/A	#N/A	#N/A	#N/A	#N/A	#N/A	#N/A	#N/A	#N/A	#N/A	#N/A	#N/A	#N/A	#N/A	#N/A	#N/A	#N/A	#N/A	#N/A	#N/A	#N/A	#N/A	#N/A	#N/A	#N/A	#N/A	#N/A	#N/A	#N/A	#N/A	#N/A	#N/A	#N/A	#N/A	#N/A	#N/A	#N/A	#N/A	0.0475496	0.641825	1	47.8261	17.3913	87.4396
Mozambique	MOZ	-0.0499915	0.373912	4	46.2766	23.4043	65.4255	0.11192	0.345668	4	51.0638	30.3191	69.1489	-0.125803	0.342506	4	40.7407	25.3968	64.0212	0.188492	0.316015	4	51.3228	31.746	70.3704	0.246099	0.292058	5	52.2613	37.6884	70.3518	0.00325647	0.286856	6	44.6602	29.6117	62.1359	0.125596	0.278116	6	50.9709	36.4078	65.0485	0.520101	0.252854	7	61.8358	48.7923	78.744
Mauritania	MRT	0.368493	0.474807	2	59.0426	31.9149	87.234	0.352812	0.435221	2	60.1064	33.5106	82.9787	0.345234	0.453906	2	61.3757	32.2751	82.5397	0.382047	0.436298	2	60.3175	31.746	86.2434	0.0597307	0.349642	2	44.2211	29.1457	67.3367	-0.16634	0.330648	3	38.835	23.301	58.7379	-0.224496	0.33287	3	39.3204	24.2718	55.3398	0.24035	0.289696	5	53.6232	39.6135	68.1159
Martinique	MTQ	0.264632	0.613031	1	56.9149	22.8723	90.4255	0.274149	0.575734	1	56.9149	23.9362	90.9574	0.486362	0.595204	1	67.7249	30.1587	95.2381	0.547456	0.518142	1	67.7249	33.3333	94.709	0.85172	0.412701	1	73.8693	49.7487	98.995	1.25455	0.373692	2	94.1748	67.9612	100	1.18967	0.369224	2	90.2913	65.0485	100	1.1048	0.362917	2	89.372	61.3527	100
Mauritius	MUS	1.08938	0.490026	2	86.1702	57.4468	100	0.967956	0.463879	2	81.383	53.7234	100	0.754748	0.444508	2	73.545	45.5026	95.2381	1.11665	0.319152	4	86.7725	68.254	99.4709	1.00941	0.305009	4	82.4121	63.3166	98.4925	0.974533	0.321823	4	80.0971	61.6505	99.0291	1.02775	0.326336	4	81.5534	63.1068	99.5146	0.78089	0.280176	5	70.5314	54.1063	92.7536
Malawi	MWI	-0.456721	0.373912	4	31.9149	14.8936	52.1277	-0.0699412	0.345668	4	42.5532	25	63.2979	-0.325265	0.342506	4	34.3915	19.5767	55.5556	0.00812014	0.316015	4	47.0899	29.1005	65.6085	0.0415768	0.292058	5	42.7136	30.1508	63.3166	0.123799	0.286856	6	49.0291	32.5243	65.0485	0.106631	0.278116	6	49.5146	35.9223	64.0777	0.120092	0.273783	6	49.2754	33.8164	63.7681
Malaysia	MYS	0.57122	0.373912	4	66.4894	46.8085	89.3617	-0.0381235	0.345668	4	43.617	26.0638	64.8936	0.0926912	0.31338	5	49.7355	31.746	69.8413	0.539594	0.286042	6	66.1376	48.1481	82.5397	0.485535	0.282847	6	62.8141	41.7085	79.8995	0.348004	0.278958	7	57.2816	41.2621	74.2718	0.566449	0.270124	7	64.5631	50	80.0971	0.28838	0.245767	8	54.1063	41.5459	66.6667
Namibia	NAM	0.854371	0.373912	4	74.4681	54.7872	99.4681	0.505569	0.345668	4	64.3617	42.5532	82.9787	-0.250101	0.342506	4	35.9788	20.6349	59.2593	0.148751	0.300927	5	49.7355	31.746	68.7831	0.478074	0.292058	5	61.3065	41.206	79.8995	0.664763	0.286856	6	69.4175	52.9126	89.3204	0.625976	0.278116	6	66.0194	51.9417	85.4369	0.78225	0.273783	6	71.0145	54.1063	92.2705
Niger	NER	0.0261458	0.421716	3	48.4043	23.4043	70.7447	-0.315588	0.381433	3	34.5745	18.0851	57.4468	0.124968	0.396205	3	51.3228	30.1587	73.545	-0.129555	0.392882	3	42.8571	22.7513	65.6085	0.0421949	0.33051	3	43.2161	29.1457	65.3266	-0.505271	0.316001	4	29.1262	17.9612	45.1456	-0.486011	0.311467	4	31.5534	18.4466	47.5728	-0.227475	0.285616	5	40.0966	25.1208	53.6232
Nigeria	NGA	-1.05691	0.373912	4	15.9574	6.38298	31.9149	-0.588244	0.345668	4	26.5957	13.2979	43.617	-1.45533	0.342506	4	9.52381	1.5873	19.5767	-1.62633	0.300927	5	7.40741	1.0582	17.4603	-1.63559	0.292058	5	6.03015	2.51256	15.5779	-1.75442	0.286856	6	4.85437	2.42718	12.6214	-1.6665	0.278116	6	6.31068	1.45631	13.5922	-2.03408	0.252854	7	2.41546	0.483092	8.21256
Nicaragua	NIC	-0.517743	0.373912	4	28.1915	13.8298	50	-0.492162	0.345668	4	30.3191	15.9574	47.8723	-0.0661723	0.342506	4	41.7989	26.455	68.254	-0.0931837	0.300927	5	44.9735	26.9841	60.3175	-0.368299	0.292058	5	34.1709	22.1106	47.2362	-0.341314	0.286856	6	34.466	21.3592	49.0291	-0.339233	0.278116	6	36.4078	22.8155	50	-0.26782	0.273783	6	36.715	25.1208	51.2077
Niue	NIU	#N/A	#N/A	#N/A	#N/A	#N/A	#N/A	#N/A	#N/A	#N/A	#N/A	#N/A	#N/A	#N/A	#N/A	#N/A	#N/A	#N/A	#N/A	#N/A	#N/A	#N/A	#N/A	#N/A	#N/A	#N/A	#N/A	#N/A	#N/A	#N/A	#N/A	#N/A	#N/A	#N/A	#N/A	#N/A	#N/A	#N/A	#N/A	#N/A	#N/A	#N/A	#N/A	#N/A	#N/A	#N/A	#N/A	#N/A	#N/A
Netherlands	NLD	1.52613	0.373912	4	100	76.5957	100	1.5948	0.345668	4	100	81.9149	100	1.75868	0.31338	5	100	90.4762	100	1.30268	0.286042	6	93.1217	74.6032	100	1.16181	0.282847	6	87.4372	69.8492	99.4975	1.01624	0.278958	7	81.5534	63.5922	98.5437	0.988101	0.270124	7	79.1262	64.0777	99.0291	0.902736	0.264851	7	75.8454	59.9034	96.1353
Norway	NOR	1.45682	0.373912	4	99.4681	73.9362	100	1.43966	0.345668	4	98.4043	76.0638	100	1.53328	0.31338	5	96.2963	80.9524	100	1.60835	0.286042	6	98.4127	86.7725	100	1.20456	0.282847	6	94.4724	70.3518	99.4975	1.19662	0.278958	7	92.233	72.3301	100	1.29528	0.270124	7	93.6893	74.2718	100	1.25271	0.245767	8	93.7198	73.43	100
Nepal	NPL	-0.0711132	0.474807	2	45.7447	20.7447	68.617	-0.730146	0.435221	2	21.8085	10.1064	44.1489	-1.16383	0.453906	2	13.7566	3.7037	31.746	-1.71746	0.436298	2	5.29101	0	19.0476	-1.89185	0.349642	2	4.52261	0	10.5528	-2.14914	0.304598	4	2.91262	0.485437	5.33981	-2.0984	0.303333	4	1.94175	0.485437	6.31068	-1.89445	0.322485	4	4.34783	0.483092	11.5942
Nauru	NRU	#N/A	#N/A	#N/A	#N/A	#N/A	#N/A	#N/A	#N/A	#N/A	#N/A	#N/A	#N/A	#N/A	#N/A	#N/A	#N/A	#N/A	#N/A	#N/A	#N/A	#N/A	#N/A	#N/A	#N/A	1.16979	0.556768	1	91.9598	52.7638	100	1.13185	0.586252	1	89.3204	51.9417	100	1.07074	0.619325	1	84.9515	47.5728	100	1.04072	0.641825	1	84.5411	45.4106	100
New Zealand	NZL	1.34199	0.373912	4	94.6809	71.2766	100	1.31633	0.345668	4	93.617	72.8723	100	1.36238	0.31338	5	93.6508	76.1905	100	1.32036	0.286042	6	94.1799	75.6614	100	1.18837	0.282847	6	93.4673	70.3518	99.4975	1.50003	0.278958	7	99.0291	83.0097	100	1.25225	0.270124	7	91.7476	70.3884	100	1.25449	0.245767	8	94.2029	73.43	100
Oman	OMN	0.873983	0.373912	4	75	54.7872	99.4681	0.854953	0.345668	4	75	56.9149	96.2766	1.12142	0.342506	4	83.0688	69.8413	98.9418	0.928577	0.316015	4	80.4233	61.3757	95.2381	1.06151	0.301585	4	84.9246	64.3216	99.4975	1.11597	0.293032	5	86.8932	67.4757	99.5146	0.946495	0.286873	5	78.6408	61.165	99.0291	0.841324	0.279388	5	73.43	56.5217	95.6522
Pakistan	PAK	-1.12733	0.373912	4	14.3617	5.85106	28.1915	-1.12412	0.345668	4	14.3617	7.44681	27.6596	-1.1048	0.342506	4	15.873	6.87831	29.1005	-1.63768	0.316015	4	6.34921	1.0582	17.4603	-1.54905	0.292058	5	7.53769	3.01508	19.0955	-1.58288	0.286856	6	5.82524	3.39806	15.534	-1.75139	0.278116	6	5.33981	0.970874	11.165	-2.02468	0.252854	7	2.89855	0.483092	8.21256
Panama	PAN	0.123815	0.373912	4	51.5957	28.7234	71.2766	0.370574	0.345668	4	60.6383	36.1702	78.7234	0.251224	0.342506	4	57.1429	34.3915	75.1323	0.345928	0.300927	5	57.672	41.7989	75.6614	0.0732295	0.292058	5	46.2312	32.1608	63.8191	0.0841384	0.286856	6	48.5437	31.5534	63.1068	-0.157523	0.278116	6	41.2621	27.1845	55.3398	-0.067905	0.273783	6	42.9952	29.4686	56.5217
Palau	PLW	#N/A	#N/A	#N/A	#N/A	#N/A	#N/A	#N/A	#N/A	#N/A	#N/A	#N/A	#N/A	#N/A	#N/A	#N/A	#N/A	#N/A	#N/A	#N/A	#N/A	#N/A	#N/A	#N/A	#N/A	1.16979	0.556768	1	91.9598	52.7638	100	1.13185	0.586252	1	89.3204	51.9417	100	1.07074	0.619325	1	84.9515	47.5728	100	1.04072	0.641825	1	84.5411	45.4106	100
Peru	PER	-1.06168	0.373912	4	15.4255	6.38298	31.9149	-0.52084	0.345668	4	29.7872	15.9574	46.8085	-0.987529	0.342506	4	17.9894	8.99471	31.746	-0.96991	0.300927	5	20.1058	10.582	29.6296	-1.1621	0.292058	5	15.5779	5.52764	26.1307	-1.0274	0.286856	6	17.9612	7.76699	26.699	-0.975715	0.278116	6	18.932	9.2233	29.1262	-0.841554	0.252854	7	21.7391	13.0435	31.401
Philippines	PHL	-0.481186	0.373912	4	29.2553	14.8936	52.1277	-0.257059	0.345668	4	35.1064	18.617	57.4468	-1.39048	0.31338	5	11.1111	4.2328	19.5767	-0.858753	0.286042	6	20.6349	12.6984	31.2169	-1.55981	0.282847	6	7.03518	3.51759	18.0905	-1.70588	0.278958	7	5.33981	2.42718	13.1068	-1.17879	0.270124	7	14.0777	6.31068	25.2427	-1.63867	0.245767	8	8.21256	1.93237	13.5266
Papua New Guinea	PNG	-0.775007	0.373912	4	21.8085	9.04255	41.4894	-0.106867	0.345668	4	41.4894	23.9362	63.2979	-0.207236	0.342506	4	38.6243	21.6931	61.3757	-0.55017	0.316015	4	28.0423	17.4603	46.0317	-0.559017	0.301585	4	29.1457	19.0955	40.7035	-0.548657	0.293032	5	27.6699	17.4757	43.2039	-0.921983	0.286873	5	19.9029	10.6796	33.0097	-0.869874	0.279388	5	20.2899	12.0773	31.401
Poland	POL	0.830645	0.373912	4	73.9362	53.7234	97.8723	0.838597	0.345668	4	74.4681	55.3191	96.2766	0.309305	0.31338	5	59.2593	38.6243	76.1905	0.743998	0.286042	6	71.4286	52.9101	89.418	0.578085	0.282847	6	65.3266	47.2362	83.4171	0.153858	0.278958	7	50.9709	35.4369	65.0485	0.363083	0.270124	7	56.7961	42.233	70.3884	0.354032	0.245767	8	55.0725	42.9952	69.0821
Puerto Rico	PRI	0.264632	0.613031	1	56.9149	22.8723	90.4255	0.274149	0.575734	1	56.9149	23.9362	90.9574	0.259488	0.595204	1	57.672	24.8677	90.4762	0.302353	0.518142	1	56.0847	28.0423	86.7725	0.313362	0.412701	1	56.2814	34.6734	80.9045	0.557233	0.373692	2	63.5922	43.6893	90.7767	0.445574	0.369224	2	60.1942	40.7767	82.5243	0.37733	0.362917	2	56.5217	40.0966	79.7101
Korea, Dem. Rep.	PRK	-0.505626	0.421716	3	28.7234	11.7021	53.1915	-0.419252	0.381433	3	31.383	15.9574	53.7234	-0.0151581	0.396205	3	43.3862	25.9259	69.8413	0.187999	0.392882	3	50.7937	30.1587	74.6032	0.224567	0.33051	3	51.2563	35.1759	71.8593	0.226076	0.315976	4	53.3981	35.4369	72.3301	0.0242626	0.317888	4	47.5728	30.5825	64.0777	-0.0207497	0.304543	4	44.9275	29.4686	60.3865
Portugal	PRT	1.28604	0.373912	4	90.9574	68.0851	100	1.36909	0.345668	4	94.6809	73.9362	100	1.39476	0.31338	5	94.709	76.7196	100	1.43705	0.286042	6	95.2381	82.5397	100	1.28969	0.282847	6	95.9799	71.8593	100	0.969877	0.278958	7	79.6116	63.1068	98.0583	1.01665	0.270124	7	80.5825	64.5631	99.5146	0.952391	0.245767	8	79.2271	63.285	98.5507
Paraguay	PRY	-0.459797	0.373912	4	31.383	14.8936	52.1277	-0.746504	0.345668	4	20.7447	10.6383	36.7021	-0.970573	0.342506	4	18.5185	8.99471	32.2751	-1.21135	0.300927	5	15.3439	5.29101	25.3968	-0.749352	0.292058	5	25.6281	14.0704	36.6834	-0.566144	0.286856	6	26.699	16.9903	41.2621	-0.652078	0.278116	6	26.2136	16.9903	39.8058	-0.776525	0.273783	6	23.1884	13.5266	33.8164
Qatar	QAT	0.361695	0.373912	4	57.9787	37.766	78.1915	1.05886	0.345668	4	82.4468	63.2979	100	1.1573	0.342506	4	85.7143	69.8413	98.9418	0.831209	0.316015	4	74.6032	56.6138	94.1799	1.18648	0.301585	4	92.4623	69.3467	99.4975	1.1239	0.293032	5	87.3786	67.9612	99.5146	1.02768	0.278116	6	81.068	64.5631	99.5146	0.926922	0.264851	7	78.2609	60.8696	98.5507
Réunion	REU	#N/A	#N/A	#N/A	#N/A	#N/A	#N/A	#N/A	#N/A	#N/A	#N/A	#N/A	#N/A	#N/A	#N/A	#N/A	#N/A	#N/A	#N/A	#N/A	#N/A	#N/A	#N/A	#N/A	#N/A	#N/A	#N/A	#N/A	#N/A	#N/A	#N/A	0.429376	0.425198	1	61.6505	36.4078	87.3786	0.476619	0.443683	1	61.6505	38.3495	90.7767	0.703988	0.42396	1	68.1159	46.3768	98.5507
Romania	ROM	0.597967	0.373912	4	67.5532	47.3404	89.3617	0.500102	0.345668	4	63.8298	42.5532	82.9787	-0.37904	0.342506	4	32.8042	19.0476	52.9101	0.46484	0.300927	5	63.4921	46.0317	82.5397	0.32003	0.282847	6	57.7889	39.196	71.8593	0.0593486	0.278958	7	47.5728	30.5825	63.1068	0.0856026	0.270124	7	48.5437	35.9223	64.0777	0.14843	0.245767	8	49.7585	38.1642	63.285
Russian Federation	RUS	-1.17785	0.373912	4	12.234	4.78723	26.0638	-1.08974	0.345668	4	15.9574	7.44681	29.2553	-1.39924	0.31338	5	10.582	3.7037	19.5767	-0.724512	0.286042	6	24.8677	15.873	37.5661	-1.19315	0.282847	6	14.5729	5.52764	25.6281	-1.51459	0.278958	7	7.76699	3.8835	16.9903	-1.2677	0.270124	7	11.6505	5.33981	22.3301	-0.908794	0.245767	8	19.3237	12.5604	29.9517
Rwanda	RWA	-1.84533	0.474807	2	4.25532	0	14.8936	-2.03789	0.435221	2	4.25532	0	10.6383	-1.69159	0.453906	2	6.34921	0.529101	18.5185	-1.65151	0.436298	2	5.82011	0	20.1058	-1.11252	0.349642	2	17.0854	5.52764	29.1457	-1.18625	0.364737	2	14.5631	4.36893	26.2136	-1.00021	0.384341	2	17.9612	6.31068	35.9223	-0.684062	0.28942	4	25.6039	13.5266	40.0966
Samoa	WSM	1.32179	0.474807	2	93.0851	63.2979	100	1.34391	0.435221	2	94.1489	67.5532	100	1.28314	0.453906	2	92.0635	69.8413	100	1.0972	0.436298	2	86.2434	59.7884	100	1.27193	0.349642	2	95.4774	69.8492	100	1.1584	0.330648	3	90.7767	65.534	100	1.1327	0.33287	3	87.3786	65.0485	100	1.09851	0.331756	3	87.4396	63.285	100
Saudi Arabia	SAU	-0.189458	0.373912	4	40.9574	21.2766	60.1064	0.110229	0.345668	4	50.5319	30.3191	69.1489	0.227822	0.342506	4	55.5556	33.8624	74.0741	0.00242432	0.316015	4	46.5608	28.0423	65.6085	0.141018	0.301585	4	49.2462	35.1759	67.3367	-0.654633	0.293032	5	24.7573	15.534	38.3495	-0.240614	0.286873	5	38.835	25.2427	54.3689	-0.522424	0.25725	6	29.4686	17.8744	42.029
Sudan	SDN	-2.47953	0.373912	4	1.06383	0	3.7234	-2.25997	0.345668	4	2.12766	0	7.44681	-2.24417	0.342506	4	1.0582	0	6.34921	-1.84643	0.316015	4	3.7037	0	12.6984	-1.97706	0.301585	4	4.0201	0	9.04523	-1.54904	0.315976	4	6.79612	3.39806	17.4757	-1.9733	0.286873	5	3.39806	0.485437	7.76699	-2.13908	0.279388	5	1.93237	0.483092	7.72947
Senegal	SEN	-0.601867	0.373912	4	25	11.1702	47.8723	-0.988236	0.345668	4	16.4894	7.97872	30.8511	-0.587891	0.342506	4	27.5132	13.7566	42.8571	-0.273944	0.316015	4	35.9788	21.6931	52.381	-0.250178	0.292058	5	37.1859	25.6281	51.2563	0.0295108	0.293032	5	46.6019	29.6117	63.1068	-0.20401	0.286873	5	39.8058	25.7282	55.3398	-0.264317	0.25725	6	37.1981	25.1208	50.7246
Singapore	SGP	1.11565	0.373912	4	87.234	61.7021	100	0.930102	0.345668	4	78.7234	60.1064	98.9362	1.14111	0.31338	5	84.127	69.8413	98.9418	1.25357	0.286042	6	90.4762	71.4286	99.4709	0.876536	0.282847	6	75.3769	59.2965	95.9799	1.09296	0.278958	7	85.4369	67.4757	99.5146	1.15335	0.270124	7	88.835	67.4757	100	1.24849	0.245767	8	93.2367	73.43	100
Solomon Islands	SLB	1.03555	0.61606	1	82.4468	47.8723	100	1.11396	0.563319	1	88.2979	52.1277	100	-0.732953	0.586517	1	23.8095	5.82011	55.5556	-0.437545	0.643847	1	30.6878	10.582	68.254	0.359492	0.556768	1	59.2965	29.1457	95.4774	0.018689	0.364737	2	46.1165	26.2136	66.0194	-0.0171831	0.384341	2	45.6311	26.2136	65.534	0.0672087	0.37644	2	48.3092	27.0531	66.6667
Sierra Leone	SLE	-1.6971	0.421716	3	6.38298	2.12766	17.5532	-2.1732	0.381433	3	2.65957	0	7.97872	-1.86869	0.396205	3	5.29101	0	13.2275	-0.691396	0.392882	3	25.9259	12.6984	46.0317	-1.08121	0.33051	3	19.0955	6.03015	29.1457	-0.514732	0.316001	4	28.1553	17.4757	44.6602	-0.481068	0.311467	4	32.0388	18.4466	47.5728	-0.302884	0.316885	4	34.7826	22.2222	52.657
El Salvador	SLV	-0.21537	0.373912	4	39.3617	21.2766	60.1064	0.0906791	0.345668	4	49.4681	30.3191	68.617	0.329205	0.342506	4	60.3175	37.037	77.2487	0.293994	0.300927	5	55.0265	40.2116	71.4286	-0.180754	0.292058	5	38.6935	26.6332	54.7739	-0.069101	0.286856	6	42.7184	27.6699	59.7087	-0.0337609	0.278116	6	44.6602	31.068	58.2524	-0.168158	0.273783	6	40.5797	26.57	53.6232
San Marino	SMR	#N/A	#N/A	#N/A	#N/A	#N/A	#N/A	#N/A	#N/A	#N/A	#N/A	#N/A	#N/A	#N/A	#N/A	#N/A	#N/A	#N/A	#N/A	#N/A	#N/A	#N/A	#N/A	#N/A	#N/A	1.16979	0.556768	1	91.9598	52.7638	100	1.13185	0.586252	1	89.3204	51.9417	100	1.07074	0.619325	1	84.9515	47.5728	100	1.04072	0.641825	1	84.5411	45.4106	100
Somalia	SOM	-2.50937	0.421716	3	0.531915	0	4.25532	-2.14295	0.381433	3	3.19149	0	8.51064	-1.94879	0.396205	3	3.7037	0	12.1693	-2.36895	0.392882	3	0	0	4.7619	-2.57482	0.33051	3	0	0	3.01508	-2.87854	0.345351	3	0.485437	0	1.45631	-2.70559	0.311467	4	0	0	0.970874	-2.74635	0.316885	4	0.483092	0	0.966184
São Tomé and Principe	STP	1.05037	0.474807	2	84.5745	56.9149	100	1.08427	0.435221	2	84.5745	60.1064	100	1.1512	0.453906	2	85.1852	62.4339	100	0.555834	0.436298	2	68.254	41.2698	91.5344	0.25945	0.349642	2	53.7688	35.1759	72.3618	0.572326	0.364737	2	64.0777	43.6893	90.7767	0.575509	0.384341	2	65.0485	43.6893	90.7767	0.347574	0.317671	3	54.5894	40.0966	74.3961
Suriname	SUR	0.440209	0.421716	3	60.6383	37.766	87.234	0.599269	0.381433	3	67.5532	43.617	91.4894	0.212451	0.396205	3	55.0265	31.2169	76.1905	0.492683	0.392882	3	65.0794	41.7989	86.7725	0.483303	0.33051	3	61.809	40.7035	82.4121	0.302263	0.345351	3	55.3398	36.4078	75.7282	0.233045	0.352396	3	54.8544	35.9223	70.3884	-0.013915	0.308777	5	45.4106	29.4686	60.8696
Slovak Republic	SVK	0.878932	0.373912	4	75.5319	56.9149	99.4681	1.18025	0.345668	4	89.3617	67.5532	100	0.663587	0.342506	4	70.8995	50.7937	90.4762	0.94003	0.286042	6	81.4815	64.0212	94.709	0.947933	0.282847	6	79.8995	62.3116	96.9849	0.593536	0.278958	7	65.0485	49.0291	83.0097	0.898073	0.270124	7	76.699	61.165	95.6311	0.784179	0.264851	7	71.4976	54.5894	92.2705
Slovenia	SVN	1.31173	0.409431	3	92.5532	68.0851	100	1.24313	0.345668	4	92.5532	69.1489	100	0.886789	0.31338	5	77.2487	61.3757	94.709	1.30383	0.286042	6	93.6508	74.6032	100	1.18649	0.282847	6	92.9648	70.3518	99.4975	1.08161	0.278958	7	83.4951	66.0194	99.5146	1.09281	0.270124	7	85.9223	66.0194	99.5146	1.08573	0.264851	7	86.9565	65.7005	100
Sweden	SWE	1.45682	0.373912	4	99.4681	73.9362	100	1.39919	0.345668	4	96.2766	73.9362	100	1.39177	0.31338	5	94.1799	76.7196	100	1.47526	0.286042	6	95.7672	82.5397	100	1.34161	0.282847	6	96.4824	75.3769	100	1.36223	0.278958	7	96.6019	77.6699	100	1.2999	0.270124	7	94.6602	74.2718	100	1.29393	0.245767	8	95.6522	74.8792	100
Eswatini	SWZ	-0.206821	0.474807	2	40.4255	18.617	66.4894	-0.00500164	0.435221	2	44.6809	21.8085	70.2128	0.0375185	0.453906	2	47.0899	24.8677	73.545	0.126366	0.436298	2	49.2063	26.9841	75.6614	0.0662459	0.349642	2	45.2261	29.1457	67.8392	-0.00466019	0.364737	2	44.1748	26.2136	64.5631	-0.393149	0.384341	2	35.4369	16.9903	54.8544	-0.27087	0.317671	3	36.2319	22.7053	53.6232
Seychelles	SYC	1.05037	0.474807	2	84.5745	56.9149	100	1.08427	0.435221	2	84.5745	60.1064	100	1.28314	0.453906	2	92.0635	69.8413	100	0.903409	0.436298	2	77.7778	50.2645	98.4127	0.645857	0.349642	2	68.3417	45.7286	94.4724	0.65579	0.304598	4	68.932	50.9709	89.8058	0.931847	0.303333	4	77.1845	58.7379	99.0291	0.912749	0.28942	4	76.8116	59.4203	98.5507
Syrian Arab Republic	SYR	-0.34796	0.373912	4	34.5745	19.1489	56.9149	-0.0441066	0.345668	4	43.0851	26.0638	64.8936	-0.180451	0.342506	4	40.2116	23.2804	61.9048	0.277536	0.316015	4	53.4392	39.1534	73.0159	0.0636452	0.301585	4	44.7236	30.6533	63.8191	-0.285746	0.293032	5	35.9223	21.8447	52.9126	-0.461609	0.286873	5	32.5243	19.4175	46.1165	-0.278218	0.25725	6	35.7488	25.1208	49.2754
Chad	TCD	-0.998602	0.474807	2	18.0851	5.85106	38.8298	-1.30643	0.435221	2	11.1702	4.25532	26.0638	-1.13475	0.453906	2	14.8148	4.7619	32.2751	-1.55962	0.436298	2	10.0529	0.529101	20.6349	-1.37243	0.335032	3	10.5528	4.0201	23.1156	-1.53946	0.32185	4	7.28155	3.39806	17.9612	-1.44224	0.319401	4	8.25243	3.39806	19.9029	-1.83176	0.260219	6	5.7971	0.483092	10.1449
Togo	TGO	-0.376153	0.421716	3	32.9787	14.8936	57.4468	-0.615865	0.381433	3	26.0638	11.7021	45.2128	-0.29085	0.396205	3	35.4497	19.0476	61.3757	0.057387	0.392882	3	47.619	26.9841	70.3704	-0.185997	0.33051	3	38.191	25.6281	58.2915	-0.314871	0.316001	4	34.9515	20.8738	52.9126	-1.44022	0.311467	4	8.73786	3.8835	19.4175	-0.527322	0.279388	5	28.9855	17.3913	42.5121
Thailand	THA	0.466799	0.373912	4	61.7021	42.5532	85.6383	0.638839	0.345668	4	68.0851	47.8723	90.9574	0.454959	0.31338	5	65.0794	42.328	79.8942	0.506277	0.286042	6	65.6085	47.0899	82.5397	-0.145084	0.282847	6	39.196	27.6382	57.2864	-0.717406	0.278958	7	22.8155	15.0485	36.4078	-0.870127	0.270124	7	21.8447	11.165	33.9806	-1.1302	0.245767	8	14.9758	8.21256	25.1208
Tajikistan	TJK	-2.11675	0.474807	2	3.19149	0	9.04255	-1.84155	0.435221	2	5.85106	0	13.8298	-1.64776	0.453906	2	7.40741	0.529101	19.5767	-0.982308	0.436298	2	19.5767	5.29101	36.5079	-1.09949	0.349642	2	18.0905	5.52764	29.1457	-1.30745	0.330648	3	12.1359	4.36893	21.8447	-1.39246	0.319401	4	10.6796	3.8835	21.8447	-1.38614	0.283203	5	11.1111	5.31401	18.8406
Turkmenistan	TKM	0.449251	0.474807	2	61.1702	35.6383	89.3617	0.197645	0.435221	2	53.7234	29.7872	77.6596	0.00844706	0.453906	2	44.4444	23.2804	73.0159	0.0704177	0.436298	2	48.1481	26.455	71.4286	0.0532155	0.349642	2	43.7186	29.1457	66.3317	-0.115212	0.330648	3	41.2621	24.2718	60.6796	0.0727134	0.303333	4	48.0583	33.9806	64.5631	-0.244654	0.28942	4	39.1304	25.1208	53.1401
Timor-Leste	TMP	#N/A	#N/A	#N/A	#N/A	#N/A	#N/A	#N/A	#N/A	#N/A	#N/A	#N/A	#N/A	0.440979	0.586517	1	64.5503	30.1587	94.709	-0.48689	0.436298	2	29.6296	15.873	51.8519	-0.286733	0.349642	2	36.6834	21.608	54.2714	-0.156888	0.330648	3	39.8058	23.301	59.2233	-0.707216	0.319401	4	25.7282	13.5922	39.8058	-1.1565	0.322485	4	14.0097	7.72947	26.57
Tonga	TON	#N/A	#N/A	#N/A	#N/A	#N/A	#N/A	#N/A	#N/A	#N/A	#N/A	#N/A	#N/A	#N/A	#N/A	#N/A	#N/A	#N/A	#N/A	#N/A	#N/A	#N/A	#N/A	#N/A	#N/A	0.62959	0.556768	1	67.3367	36.6834	98.995	0.81768	0.330648	3	74.7573	54.8544	96.1165	0.677348	0.33287	3	66.9903	50.9709	91.2621	0.467801	0.331756	3	59.9034	42.5121	81.1594
Trinidad and Tobago	TTO	0.273877	0.373912	4	57.4468	34.5745	76.0638	0.412276	0.345668	4	61.7021	38.2979	81.383	0.153456	0.342506	4	52.381	32.2751	72.4868	-0.0942922	0.300927	5	44.4444	26.9841	60.3175	-0.250032	0.292058	5	37.6884	25.6281	51.2563	-0.0683273	0.286856	6	43.2039	27.6699	60.1942	-0.121956	0.278116	6	42.233	28.1553	55.8252	-0.237762	0.273783	6	39.6135	25.1208	52.657
Tunisia	TUN	0.262547	0.373912	4	55.3191	34.0426	75	0.263467	0.345668	4	55.3191	34.5745	73.9362	0.321115	0.342506	4	59.7884	36.5079	76.7196	0.154226	0.300927	5	50.2645	31.746	68.7831	0.317871	0.292058	5	57.2864	38.6935	71.8593	0.148958	0.286856	6	50	34.466	66.0194	0.0242275	0.278116	6	47.0874	33.9806	61.6505	0.208512	0.252854	7	52.657	40.0966	64.7343
Türkiye	TUR	-1.25875	0.373912	4	10.6383	3.7234	23.9362	-1.23111	0.345668	4	12.234	5.85106	24.4681	-0.800174	0.31338	5	21.164	11.6402	35.4497	-0.803475	0.286042	6	21.6931	13.7566	31.746	-0.766691	0.282847	6	25.1256	14.0704	36.1809	-0.833765	0.278958	7	20.8738	12.6214	32.0388	-0.601551	0.270124	7	27.6699	16.9903	40.7767	-0.590213	0.245767	8	27.0531	17.3913	40.0966
Tuvalu	TUV	#N/A	#N/A	#N/A	#N/A	#N/A	#N/A	#N/A	#N/A	#N/A	#N/A	#N/A	#N/A	#N/A	#N/A	#N/A	#N/A	#N/A	#N/A	#N/A	#N/A	#N/A	#N/A	#N/A	#N/A	1.16979	0.556768	1	91.9598	52.7638	100	1.2701	0.364737	2	94.6602	69.4175	100	1.38493	0.384341	2	99.0291	68.4466	100	1.34965	0.37644	2	98.5507	68.1159	100
Taiwan, China	TWN	1.05697	0.373912	4	85.1064	60.6383	100	0.957363	0.345668	4	80.8511	61.1702	99.4681	0.537107	0.31338	5	69.8413	45.5026	81.4815	0.698526	0.286042	6	70.3704	51.8519	87.8307	0.637641	0.282847	6	67.8392	49.7487	84.9246	0.612769	0.278958	7	65.534	50.9709	83.0097	0.671793	0.270124	7	66.5049	54.3689	86.8932	0.675702	0.245767	8	66.6667	53.6232	86.4734
Tanzania	TZA	-0.62619	0.373912	4	24.4681	10.6383	47.3404	-0.408069	0.345668	4	32.4468	16.4894	52.1277	-0.701926	0.342506	4	25.3968	12.1693	40.2116	-0.253289	0.316015	4	38.6243	23.2804	52.9101	-0.855547	0.292058	5	22.1106	10.5528	33.6683	-0.671642	0.286856	6	24.2718	15.534	38.3495	-0.583454	0.278116	6	28.1553	16.9903	41.7476	-0.357518	0.273783	6	33.3333	22.2222	48.7923
Uganda	UGA	-1.53094	0.373912	4	8.51064	2.12766	20.7447	-1.10402	0.345668	4	15.4255	7.44681	29.2553	-1.24838	0.342506	4	12.6984	5.29101	25.3968	-1.41744	0.316015	4	12.1693	2.6455	20.1058	-1.56096	0.292058	5	6.53266	3.01508	18.593	-1.30477	0.286856	6	12.6214	4.36893	20.3883	-1.41722	0.278116	6	10.1942	3.8835	19.4175	-1.14035	0.252854	7	14.4928	8.21256	25.1208
Ukraine	UKR	-0.152149	0.409431	3	42.5532	21.2766	62.234	-0.120934	0.345668	4	39.8936	23.4043	62.766	-0.409486	0.342506	4	32.2751	17.9894	51.8519	-0.293485	0.300927	5	34.3915	21.6931	51.8519	-0.363618	0.292058	5	34.6734	22.1106	47.7387	-0.471536	0.286856	6	29.6117	18.932	44.1748	-0.285367	0.278116	6	37.3786	25.2427	51.9417	-0.0368776	0.252854	7	43.4783	30.9179	56.5217
Uruguay	URY	0.623443	0.373912	4	68.0851	47.3404	89.8936	0.765376	0.345668	4	73.4043	53.7234	93.617	0.92935	0.342506	4	79.3651	61.3757	95.2381	0.838327	0.300927	5	75.1323	57.1429	94.1799	0.711257	0.292058	5	70.3518	51.2563	93.4673	0.590961	0.286856	6	64.5631	48.5437	83.0097	0.777663	0.278116	6	69.4175	55.3398	91.2621	0.8986	0.273783	6	75.3623	59.4203	96.1353
United States	USA	0.935006	0.373912	4	77.6596	57.4468	100	0.879613	0.345668	4	76.5957	57.4468	98.4043	1.08281	0.31338	5	82.5397	69.8413	98.4127	0.285477	0.286042	6	53.9683	40.2116	71.4286	0.0804403	0.282847	6	46.7337	33.1658	63.8191	-0.23304	0.278958	7	37.3786	23.301	52.9126	-0.0605433	0.270124	7	43.6893	29.6117	56.7961	0.490835	0.245767	8	60.8696	48.7923	74.8792
Uzbekistan	UZB	-0.543732	0.490026	2	27.1277	9.04255	54.7872	-0.683049	0.463879	2	23.9362	10.1064	48.4043	-1.30195	0.444508	2	12.1693	1.5873	28.0423	-1.05688	0.337325	3	17.9894	7.40741	29.1005	-1.2992	0.315909	3	12.0603	4.52261	23.6181	-1.45552	0.304598	4	8.25243	3.8835	18.932	-1.9579	0.303333	4	3.8835	0.485437	7.76699	-1.78466	0.265017	5	6.76329	0.966184	11.5942
St. Vincent and the Grenadines	VCT	1.03555	0.61606	1	82.4468	47.8723	100	1.11396	0.563319	1	88.2979	52.1277	100	1.2236	0.586517	1	90.4762	57.672	100	0.362932	0.643847	1	59.7884	25.3968	94.709	0.764638	0.556768	1	71.8593	38.6935	99.4975	1.02682	0.330648	3	82.0388	62.1359	99.5146	1.14759	0.33287	3	88.3495	65.0485	100	1.05912	0.331756	3	85.9903	61.3527	100
Venezuela, RB	VEN	-0.584048	0.373912	4	26.0638	11.7021	48.4043	-0.537717	0.345668	4	29.2553	14.8936	45.2128	-0.758917	0.31338	5	23.2804	12.1693	35.9788	-1.3179	0.286042	6	13.2275	3.7037	20.6349	-1.28644	0.282847	6	12.5628	5.52764	23.1156	-1.39159	0.278958	7	9.2233	4.36893	18.932	-1.24433	0.270124	7	13.5922	5.82524	22.8155	-1.25287	0.245767	8	13.5266	7.72947	21.256
Virgin Islands (U.S.)	VIR	#N/A	#N/A	#N/A	#N/A	#N/A	#N/A	#N/A	#N/A	#N/A	#N/A	#N/A	#N/A	#N/A	#N/A	#N/A	#N/A	#N/A	#N/A	#N/A	#N/A	#N/A	#N/A	#N/A	#N/A	#N/A	#N/A	#N/A	#N/A	#N/A	#N/A	0.839443	0.425198	1	75.7282	49.5146	99.5146	0.442666	0.369224	2	59.7087	40.2913	82.5243	0.508818	0.362917	2	61.3527	42.029	87.4396
Vietnam	VNM	0.525696	0.373912	4	63.2979	44.6809	87.234	0.319005	0.345668	4	57.9787	35.1064	76.5957	0.408774	0.342506	4	62.963	40.2116	79.8942	0.353681	0.300927	5	58.2011	42.328	75.6614	0.126424	0.292058	5	48.7437	35.1759	65.8291	0.150154	0.286856	6	50.4854	34.466	66.0194	0.484038	0.278116	6	62.1359	47.5728	78.1553	0.40512	0.252854	7	57.971	45.4106	72.4638
Vanuatu	VUT	1.03555	0.61606	1	82.4468	47.8723	100	1.11396	0.563319	1	88.2979	52.1277	100	1.2236	0.586517	1	90.4762	57.672	100	1.16341	0.643847	1	87.8307	48.1481	100	0.764638	0.556768	1	71.8593	38.6935	99.4975	0.624411	0.364737	2	66.5049	46.1165	92.7184	1.38493	0.384341	2	99.0291	68.4466	100	1.34965	0.37644	2	98.5507	68.1159	100
West Bank and Gaza	WBG	-1.40573	0.474807	2	9.04255	2.12766	23.9362	-1.35391	0.435221	2	10.6383	3.7234	25	-1.57441	0.453906	2	8.99471	0.529101	19.5767	-1.74341	0.436298	2	4.2328	0	19.0476	-1.26578	0.349642	2	13.0653	4.52261	26.1307	-1.16626	0.364737	2	15.534	4.36893	26.2136	-1.54094	0.384341	2	6.79612	0.970874	20.3883	-1.77021	0.37644	2	7.24638	0.483092	14.0097
Jersey, Channel Islands	JEY	#N/A	#N/A	#N/A	#N/A	#N/A	#N/A	#N/A	#N/A	#N/A	#N/A	#N/A	#N/A	#N/A	#N/A	#N/A	#N/A	#N/A	#N/A	#N/A	#N/A	#N/A	#N/A	#N/A	#N/A	#N/A	#N/A	#N/A	#N/A	#N/A	#N/A	#N/A	#N/A	#N/A	#N/A	#N/A	#N/A	#N/A	#N/A	#N/A	#N/A	#N/A	#N/A	#N/A	#N/A	#N/A	#N/A	#N/A	#N/A
Yemen, Rep.	YEM	-1.31154	0.373912	4	9.57447	3.7234	22.8723	-1.19285	0.345668	4	13.2979	6.38298	25.5319	-1.14544	0.342506	4	14.2857	5.82011	27.5132	-1.30688	0.316015	4	13.7566	3.7037	21.6931	-1.48176	0.301585	4	9.54774	4.0201	20.1005	-1.55119	0.293032	5	6.31068	3.39806	16.0194	-1.43667	0.286873	5	9.2233	3.8835	19.4175	-1.34531	0.25725	6	12.0773	7.24638	18.3575
Serbia	SRB	-1.03472	0.373912	4	17.0213	6.38298	31.9149	-2.14245	0.345668	4	3.7234	0	7.97872	-1.6436	0.342506	4	7.93651	1.0582	15.873	-0.512546	0.316015	4	29.1005	19.0476	46.5608	-0.582542	0.292058	5	28.1407	19.0955	40.201	-0.507584	0.286856	6	28.6408	18.932	43.6893	-0.762414	0.278116	6	24.7573	13.5922	36.4078	-0.537568	0.297324	5	28.5024	17.3913	42.9952
South Africa	ZAF	-0.379188	0.373912	4	32.4468	18.0851	54.7872	-0.546053	0.345668	4	28.1915	14.8936	45.2128	-0.227865	0.31338	5	37.5661	23.2804	58.2011	-0.25479	0.286042	6	38.0952	24.8677	51.8519	-0.312843	0.282847	6	35.6784	24.1206	49.2462	-0.13173	0.278958	7	40.2913	26.2136	55.8252	-0.162092	0.270124	7	40.7767	27.1845	55.3398	0.0470301	0.245767	8	46.8599	33.3333	59.4203
Congo, Dem. Rep.	ZAR	-2.68281	0.421716	3	0	0	3.7234	-2.84785	0.381433	3	0	0	2.12766	-2.47424	0.396205	3	0	0	5.29101	-1.97593	0.392882	3	2.1164	0	12.6984	-2.02787	0.33051	3	3.51759	0	9.04523	-2.38776	0.293032	5	1.45631	0.485437	4.36893	-2.12856	0.286873	5	1.45631	0.485437	6.31068	-2.24673	0.316885	4	0.966184	0	7.72947
Zambia	ZMB	-0.159949	0.373912	4	42.0213	21.8085	61.1702	0.218868	0.345668	4	54.2553	33.5106	73.9362	0.0357203	0.342506	4	46.5608	30.1587	69.8413	-0.274405	0.316015	4	35.4497	21.6931	52.381	0.21838	0.292058	5	50.7538	36.6834	69.8492	0.190814	0.286856	6	52.9126	35.9223	68.932	0.108463	0.286873	5	50	35.9223	65.0485	0.363792	0.273783	6	56.0386	42.5121	72.4638
Zimbabwe	ZWE	-0.466122	0.373912	4	30.8511	14.8936	52.1277	-0.740443	0.345668	4	21.2766	10.6383	36.7021	-1.31882	0.342506	4	11.6402	4.7619	23.2804	-1.51587	0.300927	5	10.582	1.5873	19.0476	-1.08758	0.292058	5	18.593	6.03015	27.6382	-1.2047	0.286856	6	13.5922	5.33981	22.3301	-1.26764	0.278116	6	12.1359	5.33981	22.8155	-0.931996	0.252854	7	18.3575	11.5942	29.4686
[truncated: 96 more columns]

## Sheet: CL
iso_o	iso_d	comlang_off
ABW	AND	1
ABW	ANT	1
ABW	ARG	1
ABW	BEL	1
ABW	BLZ	1
ABW	BOL	1
ABW	CHL	1
ABW	COL	1
ABW	CRI	1
ABW	CUB	1
ABW	DOM	1
ABW	ECU	1
ABW	ESP	1
ABW	GIB	1
ABW	GNQ	1
ABW	GTM	1
ABW	HND	1
ABW	MEX	1
ABW	NIC	1
ABW	NLD	1
ABW	PAN	1
ABW	PER	1
ABW	PRI	1
ABW	PRY	1
ABW	SLV	1
ABW	SUR	1
ABW	URY	1
ABW	VEN	1
AFG	IRN	1
AFG	QAT	1
AGO	BRA	1
AGO	CPV	1
AGO	GNB	1
AGO	MAC	1
AGO	MOZ	1
AGO	PRT	1
AGO	STP	1
AGO	TMP	1
AIA	ATG	1
AIA	AUS	1
AIA	BHS	1
AIA	BLZ	1
AIA	BMU	1
AIA	BRB	1
AIA	BWA	1
AIA	CAN	1
AIA	CMR	1
AIA	COK	1
AIA	CXR	1
AIA	CYM	1
AIA	DMA	1
AIA	ERI	1
AIA	ETH	1
AIA	FJI	1
AIA	FLK	1
AIA	FSM	1
AIA	GBR	1
AIA	GHA	1
AIA	GIB	1
AIA	GMB	1
AIA	GRD	1
AIA	GUY	1
AIA	HKG	1
AIA	IND	1
AIA	IRL	1
AIA	ISR	1
AIA	JAM	1
AIA	KEN	1
AIA	KIR	1
AIA	KNA	1
AIA	LBR	1
AIA	LCA	1
AIA	LSO	1
AIA	MHL	1
AIA	MLT	1
AIA	MNP	1
AIA	MSR	1
AIA	MUS	1
AIA	MWI	1
AIA	NAM	1
AIA	NFK	1
AIA	NGA	1
AIA	NIU	1
AIA	NRU	1
AIA	NZL	1
AIA	PAK	1
AIA	PCN	1
AIA	PHL	1
AIA	PLW	1
AIA	PNG	1
AIA	PRI	1
AIA	RWA	1
AIA	SGP	1
AIA	SHN	1
AIA	SLB	1
AIA	SLE	1
AIA	SOM	1
AIA	SWZ	1
AIA	SYC	1
AIA	TCA	1
AIA	TKL	1
AIA	TON	1
AIA	TTO	1
AIA	TZA	1
AIA	UGA	1
AIA	USA	1
AIA	VCT	1
AIA	VGB	1
AIA	VUT	1
AIA	WSM	1
AIA	ZAF	1
AIA	ZMB	1
AIA	ZWE	1
AND	ABW	1
AND	ANT	1
AND	ARG	1
AND	BLZ	1
AND	BOL	1
AND	CHL	1
AND	COL	1
AND	CRI	1
AND	CUB	1
AND	DOM	1
AND	ECU	1
AND	ESP	1
AND	GIB	1
AND	GNQ	1
AND	GTM	1
AND	HND	1
AND	MEX	1
AND	NIC	1
AND	PAN	1
AND	PER	1
AND	PRI	1
AND	PRY	1
AND	SLV	1
AND	URY	1
AND	VEN	1
ANT	ABW	1
ANT	AND	1
ANT	ARG	1
ANT	BEL	1
ANT	BLZ	1
ANT	BOL	1
ANT	CHL	1
ANT	COL	1
ANT	CRI	1
ANT	CUB	1
ANT	DOM	1
ANT	ECU	1
ANT	ESP	1
ANT	GIB	1
ANT	GNQ	1
ANT	GTM	1
ANT	HND	1
ANT	MEX	1
ANT	NIC	1
ANT	NLD	1
ANT	PAN	1
ANT	PER	1
ANT	PRI	1
ANT	PRY	1
ANT	SLV	1
ANT	SUR	1
ANT	URY	1
ANT	VEN	1
ARE	BHR	1
ARE	COM	1
ARE	DJI	1
ARE	DZA	1
ARE	EGY	1
ARE	ESH	1
ARE	IRQ	1
ARE	JOR	1
ARE	KWT	1
ARE	LBN	1
ARE	LBY	1
ARE	MAR	1
ARE	MRT	1
ARE	NER	1
ARE	OMN	1
ARE	PAL	1
ARE	QAT	1
ARE	SAU	1
ARE	SDN	1
ARE	SOM	1
ARE	SYR	1
ARE	TCD	1
ARE	TUN	1
ARE	YEM	1
ARG	ABW	1
ARG	AND	1
ARG	ANT	1
ARG	BLZ	1
ARG	BOL	1
ARG	CHL	1
ARG	COL	1
ARG	CRI	1
ARG	CUB	1
ARG	DOM	1
ARG	ECU	1
ARG	ESP	1
ARG	GIB	1
ARG	GNQ	1
ARG	GTM	1
ARG	HND	1
ARG	MEX	1
ARG	NIC	1
ARG	PAN	1
ARG	PER	1
ARG	PRI	1
ARG	PRY	1
ARG	SLV	1
ARG	URY	1
ARG	VEN	1
ATG	AIA	1
ATG	AUS	1
ATG	BHS	1
ATG	BLZ	1
ATG	BMU	1
ATG	BRB	1
ATG	BWA	1
ATG	CAN	1
ATG	CMR	1
ATG	COK	1
ATG	CXR	1
ATG	CYM	1
ATG	DMA	1
ATG	ERI	1
ATG	ETH	1
ATG	FJI	1
ATG	FLK	1
ATG	FSM	1
ATG	GBR	1
ATG	GHA	1
ATG	GIB	1
ATG	GMB	1
ATG	GRD	1
ATG	GUY	1
ATG	HKG	1
ATG	IND	1
ATG	IRL	1
ATG	ISR	1
ATG	JAM	1
ATG	KEN	1
ATG	KIR	1
ATG	KNA	1
ATG	LBR	1
ATG	LCA	1
ATG	LSO	1
ATG	MHL	1
ATG	MLT	1
ATG	MNP	1
ATG	MSR	1
ATG	MUS	1
ATG	MWI	1
ATG	NAM	1
ATG	NFK	1
ATG	NGA	1
ATG	NIU	1
ATG	NRU	1
ATG	NZL	1
ATG	PAK	1
ATG	PCN	1
ATG	PHL	1
ATG	PLW	1
ATG	PNG	1
ATG	PRI	1
ATG	RWA	1
ATG	SGP	1
ATG	SHN	1
ATG	SLB	1
ATG	SLE	1
ATG	SOM	1
ATG	SWZ	1
ATG	SYC	1
ATG	TCA	1
ATG	TKL	1
ATG	TON	1
ATG	TTO	1
ATG	TZA	1
ATG	UGA	1
ATG	USA	1
ATG	VCT	1
ATG	VGB	1
ATG	VUT	1
ATG	WSM	1
ATG	ZAF	1
ATG	ZMB	1
ATG	ZWE	1
AUS	AIA	1
AUS	ATG	1
AUS	BHS	1
AUS	BLZ	1
AUS	BMU	1
AUS	BRB	1
AUS	BWA	1
AUS	CAN	1
AUS	CMR	1
AUS	COK	1
AUS	CXR	1
AUS	CYM	1
AUS	DMA	1
AUS	ERI	1
AUS	ETH	1
AUS	FJI	1
AUS	FLK	1
AUS	FSM	1
AUS	GBR	1
AUS	GHA	1
AUS	GIB	1
AUS	GMB	1
AUS	GRD	1
AUS	GUY	1
AUS	HKG	1
AUS	IND	1
AUS	IRL	1
AUS	ISR	1
AUS	JAM	1
AUS	KEN	1
AUS	KIR	1
AUS	KNA	1
AUS	LBR	1
AUS	LCA	1
AUS	LSO	1
AUS	MHL	1
AUS	MLT	1
AUS	MNP	1
AUS	MSR	1
AUS	MUS	1
AUS	MWI	1
AUS	NAM	1
AUS	NFK	1
AUS	NGA	1
AUS	NIU	1
AUS	NRU	1
AUS	NZL	1
AUS	PAK	1
AUS	PCN	1
AUS	PHL	1
AUS	PLW	1
AUS	PNG	1
AUS	PRI	1
AUS	RWA	1
AUS	SGP	1
AUS	SHN	1
AUS	SLB	1
AUS	SLE	1
AUS	SOM	1
AUS	SWZ	1
AUS	SYC	1
AUS	TCA	1
AUS	TKL	1
AUS	TON	1
AUS	TTO	1
AUS	TZA	1
AUS	UGA	1
AUS	USA	1
AUS	VCT	1
AUS	VGB	1
AUS	VUT	1
AUS	WSM	1
AUS	ZAF	1
AUS	ZMB	1
AUS	ZWE	1
AUT	BEL	1
AUT	CHE	1
AUT	DEU	1
AUT	LUX	1
BDI	BEL	1
BDI	BEN	1
BDI	BFA	1
BDI	CAF	1
BDI	CAN	1
BDI	CHE	1
BDI	CIV	1
BDI	CMR	1
BDI	COG	1
BDI	COM	1
BDI	DJI	1
BDI	DMA	1
BDI	DZA	1
BDI	FRA	1
BDI	GAB	1
BDI	GIN	1
BDI	GLP	1
BDI	GNQ	1
BDI	GUF	1
BDI	HTI	1
BDI	LBN	1
BDI	LUX	1
BDI	MAR	1
BDI	MDG	1
BDI	MLI	1
BDI	MTQ	1
BDI	MUS	1
BDI	NCL	1
BDI	NER	1
BDI	PYF	1
BDI	REU	1
BDI	RWA	1
BDI	SEN	1
BDI	SPM	1
BDI	SYC	1
BDI	TCD	1
BDI	TGO	1
BDI	TUN	1
BDI	VUT	1
BDI	WLF	1
BDI	ZAR	1
BEL	ABW	1
BEL	ANT	1
BEL	AUT	1
BEL	BDI	1
BEL	BEN	1
BEL	BFA	1
BEL	CAF	1
BEL	CAN	1
BEL	CHE	1
BEL	CIV	1
BEL	CMR	1
BEL	COG	1
BEL	COM	1
BEL	DEU	1
BEL	DJI	1
BEL	DMA	1
BEL	DZA	1
BEL	FRA	1
BEL	GAB	1
BEL	GIN	1
BEL	GLP	1
BEL	GNQ	1
BEL	GUF	1
BEL	HTI	1
BEL	LBN	1
BEL	LUX	1
BEL	MAR	1
BEL	MDG	1
BEL	MLI	1
BEL	MTQ	1
BEL	MUS	1
BEL	NCL	1
BEL	NER	1
BEL	NLD	1
BEL	PYF	1
BEL	REU	1
BEL	RWA	1
BEL	SEN	1
BEL	SPM	1
BEL	SUR	1
BEL	SYC	1
BEL	TCD	1
BEL	TGO	1
BEL	TUN	1
BEL	VUT	1
BEL	WLF	1
BEL	ZAR	1
BEN	BDI	1
BEN	BEL	1
BEN	BFA	1
BEN	CAF	1
BEN	CAN	1
BEN	CHE	1
BEN	CIV	1
BEN	CMR	1
BEN	COG	1
BEN	COM	1
BEN	DJI	1
BEN	DMA	1
BEN	DZA	1
BEN	FRA	1
BEN	GAB	1
BEN	GIN	1
BEN	GLP	1
BEN	GNQ	1
BEN	GUF	1
BEN	HTI	1
BEN	LBN	1
BEN	LUX	1
BEN	MAR	1
BEN	MDG	1
BEN	MLI	1
BEN	MTQ	1
BEN	MUS	1
BEN	NCL	1
BEN	NER	1
BEN	PYF	1
BEN	REU	1
BEN	RWA	1
BEN	SEN	1
BEN	SPM	1
BEN	SYC	1
BEN	TCD	1
BEN	TGO	1
BEN	TUN	1
BEN	VUT	1
BEN	WLF	1
BEN	ZAR	1
BFA	BDI	1
BFA	BEL	1
BFA	BEN	1
BFA	CAF	1
BFA	CAN	1
BFA	CHE	1
BFA	CIV	1
BFA	CMR	1
BFA	COG	1
BFA	COM	1
BFA	DJI	1
BFA	DMA	1
BFA	DZA	1
BFA	FRA	1
BFA	GAB	1
BFA	GIN	1
BFA	GLP	1
BFA	GNQ	1
BFA	GUF	1
BFA	HTI	1
BFA	LBN	1
BFA	LUX	1
BFA	MAR	1
BFA	MDG	1
BFA	MLI	1
BFA	MTQ	1
BFA	MUS	1
BFA	NCL	1
BFA	NER	1
BFA	PYF	1
BFA	REU	1
BFA	RWA	1
BFA	SEN	1
BFA	SPM	1
BFA	SYC	1
BFA	TCD	1
BFA	TGO	1
BFA	TUN	1
BFA	VUT	1
BFA	WLF	1
BFA	ZAR	1
BHR	ARE	1
BHR	COM	1
BHR	DJI	1
BHR	DZA	1
BHR	EGY	1
BHR	ESH	1
BHR	IRQ	1
BHR	JOR	1
BHR	KWT	1
BHR	LBN	1
BHR	LBY	1
BHR	MAR	1
BHR	MRT	1
BHR	NER	1
BHR	OMN	1
BHR	PAL	1
BHR	QAT	1
BHR	SAU	1
BHR	SDN	1
BHR	SOM	1
BHR	SYR	1
BHR	TCD	1
BHR	TUN	1
BHR	YEM	1
BHS	AIA	1
BHS	ATG	1
BHS	AUS	1
BHS	BLZ	1
BHS	BMU	1
BHS	BRB	1
BHS	BWA	1
BHS	CAN	1
BHS	CMR	1
BHS	COK	1
BHS	CXR	1
BHS	CYM	1
BHS	DMA	1
BHS	ERI	1
BHS	ETH	1
BHS	FJI	1
BHS	FLK	1
BHS	FSM	1
BHS	GBR	1
BHS	GHA	1
BHS	GIB	1
BHS	GMB	1
BHS	GRD	1
BHS	GUY	1
BHS	HKG	1
BHS	IND	1
BHS	IRL	1
BHS	ISR	1
BHS	JAM	1
BHS	KEN	1
BHS	KIR	1
BHS	KNA	1
BHS	LBR	1
BHS	LCA	1
BHS	LSO	1
BHS	MHL	1
BHS	MLT	1
BHS	MNP	1
BHS	MSR	1
BHS	MUS	1
BHS	MWI	1
BHS	NAM	1
BHS	NFK	1
BHS	NGA	1
BHS	NIU	1
BHS	NRU	1
BHS	NZL	1
BHS	PAK	1
BHS	PCN	1
BHS	PHL	1
BHS	PLW	1
BHS	PNG	1
BHS	PRI	1
BHS	RWA	1
BHS	SGP	1
BHS	SHN	1
BHS	SLB	1
BHS	SLE	1
BHS	SOM	1
BHS	SWZ	1
BHS	SYC	1
BHS	TCA	1
BHS	TKL	1
BHS	TON	1
BHS	TTO	1
BHS	TZA	1
BHS	UGA	1
BHS	USA	1
BHS	VCT	1
BHS	VGB	1
BHS	VUT	1
BHS	WSM	1
BHS	ZAF	1
BHS	ZMB	1
BHS	ZWE	1
BIH	HRV	1
BIH	YUG	1
BLZ	ABW	1
BLZ	AIA	1
BLZ	AND	1
BLZ	ANT	1
BLZ	ARG	1
BLZ	ATG	1
BLZ	AUS	1
BLZ	BHS	1
BLZ	BMU	1
BLZ	BOL	1
BLZ	BRB	1
BLZ	BWA	1
BLZ	CAN	1
BLZ	CHL	1
BLZ	CMR	1
BLZ	COK	1
BLZ	COL	1
BLZ	CRI	1
BLZ	CUB	1
BLZ	CXR	1
BLZ	CYM	1
BLZ	DMA	1
BLZ	DOM	1
BLZ	ECU	1
BLZ	ERI	1
BLZ	ESP	1
BLZ	ETH	1
BLZ	FJI	1
BLZ	FLK	1
BLZ	FSM	1
BLZ	GBR	1
BLZ	GHA	1
BLZ	GIB	1
BLZ	GMB	1
BLZ	GNQ	1
BLZ	GRD	1
BLZ	GTM	1
BLZ	GUY	1
BLZ	HKG	1
BLZ	HND	1
BLZ	IND	1
BLZ	IRL	1
BLZ	ISR	1
BLZ	JAM	1
BLZ	KEN	1
BLZ	KIR	1
BLZ	KNA	1
BLZ	LBR	1
BLZ	LCA	1
BLZ	LSO	1
BLZ	MEX	1
BLZ	MHL	1
BLZ	MLT	1
BLZ	MNP	1
BLZ	MSR	1
BLZ	MUS	1
BLZ	MWI	1
BLZ	NAM	1
BLZ	NFK	1
BLZ	NGA	1
BLZ	NIC	1
BLZ	NIU	1
BLZ	NRU	1
BLZ	NZL	1
BLZ	PAK	1
BLZ	PAN	1
BLZ	PCN	1
BLZ	PER	1
BLZ	PHL	1
BLZ	PLW	1
BLZ	PNG	1
BLZ	PRI	1
BLZ	PRY	1
BLZ	RWA	1
BLZ	SGP	1
BLZ	SHN	1
BLZ	SLB	1
BLZ	SLE	1
BLZ	SLV	1
BLZ	SOM	1
BLZ	SWZ	1
BLZ	SYC	1
BLZ	TCA	1
BLZ	TKL	1
BLZ	TON	1
BLZ	TTO	1
BLZ	TZA	1
BLZ	UGA	1
BLZ	URY	1
BLZ	USA	1
BLZ	VCT	1
BLZ	VEN	1
BLZ	VGB	1
BLZ	VUT	1
BLZ	WSM	1
BLZ	ZAF	1
BLZ	ZMB	1
BLZ	ZWE	1
BMU	AIA	1
BMU	ATG	1
BMU	AUS	1
BMU	BHS	1
BMU	BLZ	1
BMU	BRB	1
BMU	BWA	1
BMU	CAN	1
BMU	CMR	1
BMU	COK	1
BMU	CXR	1
BMU	CYM	1
BMU	DMA	1
BMU	ERI	1
BMU	ETH	1
BMU	FJI	1
BMU	FLK	1
BMU	FSM	1
BMU	GBR	1
BMU	GHA	1
BMU	GIB	1
BMU	GMB	1
BMU	GRD	1
BMU	GUY	1
BMU	HKG	1
BMU	IND	1
BMU	IRL	1
BMU	ISR	1
BMU	JAM	1
BMU	KEN	1
BMU	KIR	1
BMU	KNA	1
BMU	LBR	1
BMU	LCA	1
BMU	LSO	1
BMU	MHL	1
BMU	MLT	1
BMU	MNP	1
BMU	MSR	1
BMU	MUS	1
BMU	MWI	1
BMU	NAM	1
BMU	NFK	1
BMU	NGA	1
BMU	NIU	1
BMU	NRU	1
BMU	NZL	1
BMU	PAK	1
BMU	PCN	1
BMU	PHL	1
BMU	PLW	1
BMU	PNG	1
BMU	PRI	1
BMU	RWA	1
BMU	SGP	1
BMU	SHN	1
BMU	SLB	1
BMU	SLE	1
BMU	SOM	1
BMU	SWZ	1
BMU	SYC	1
BMU	TCA	1
BMU	TKL	1
BMU	TON	1
BMU	TTO	1
BMU	TZA	1
BMU	UGA	1
BMU	USA	1
BMU	VCT	1
BMU	VGB	1
BMU	VUT	1
BMU	WSM	1
BMU	ZAF	1
BMU	ZMB	1
BMU	ZWE	1
BOL	ABW	1
BOL	AND	1
BOL	ANT	1
BOL	ARG	1
BOL	BLZ	1
BOL	CHL	1
BOL	COL	1
BOL	CRI	1
BOL	CUB	1
BOL	DOM	1
BOL	ECU	1
BOL	ESP	1
BOL	GIB	1
BOL	GNQ	1
BOL	GTM	1
BOL	HND	1
BOL	MEX	1
BOL	NIC	1
BOL	PAN	1
BOL	PER	1
BOL	PRI	1
BOL	PRY	1
BOL	SLV	1
BOL	URY	1
BOL	VEN	1
BRA	AGO	1
BRA	CPV	1
BRA	GNB	1
BRA	MAC	1
BRA	MOZ	1
BRA	PRT	1
BRA	STP	1
BRA	TMP	1
BRB	AIA	1
BRB	ATG	1
BRB	AUS	1
BRB	BHS	1
BRB	BLZ	1
BRB	BMU	1
BRB	BWA	1
BRB	CAN	1
BRB	CMR	1
BRB	COK	1
BRB	CXR	1
BRB	CYM	1
BRB	DMA	1
BRB	ERI	1
BRB	ETH	1
BRB	FJI	1
BRB	FLK	1
BRB	FSM	1
BRB	GBR	1
BRB	GHA	1
BRB	GIB	1
BRB	GMB	1
BRB	GRD	1
BRB	GUY	1
BRB	HKG	1
BRB	IND	1
BRB	IRL	1
BRB	ISR	1
BRB	JAM	1
BRB	KEN	1
BRB	KIR	1
BRB	KNA	1
BRB	LBR	1
BRB	LCA	1
BRB	LSO	1
BRB	MHL	1
BRB	MLT	1
BRB	MNP	1
BRB	MSR	1
BRB	MUS	1
BRB	MWI	1
BRB	NAM	1
BRB	NFK	1
BRB	NGA	1
BRB	NIU	1
BRB	NRU	1
BRB	NZL	1
BRB	PAK	1
BRB	PCN	1
BRB	PHL	1
BRB	PLW	1
BRB	PNG	1
BRB	PRI	1
BRB	RWA	1
BRB	SGP	1
BRB	SHN	1
BRB	SLB	1
BRB	SLE	1
BRB	SOM	1
BRB	SWZ	1
BRB	SYC	1
BRB	TCA	1
BRB	TKL	1
BRB	TON	1
BRB	TTO	1
BRB	TZA	1
BRB	UGA	1
BRB	USA	1
BRB	VCT	1
BRB	VGB	1
BRB	VUT	1
BRB	WSM	1
BRB	ZAF	1
BRB	ZMB	1
BRB	ZWE	1
BRN	CCK	1
BRN	MYS	1
BTN	MMR	1
BWA	AIA	1
BWA	ATG	1
BWA	AUS	1
BWA	BHS	1
BWA	BLZ	1
BWA	BMU	1
BWA	BRB	1
BWA	CAN	1
BWA	CMR	1
BWA	COK	1
BWA	CXR	1
BWA	CYM	1
BWA	DMA	1
BWA	ERI	1
BWA	ETH	1
BWA	FJI	1
BWA	FLK	1
BWA	FSM	1
BWA	GBR	1
BWA	GHA	1
BWA	GIB	1
BWA	GMB	1
BWA	GRD	1
BWA	GUY	1
BWA	HKG	1
BWA	IND	1
BWA	IRL	1
BWA	ISR	1
BWA	JAM	1
BWA	KEN	1
BWA	KIR	1
BWA	KNA	1
BWA	LBR	1
BWA	LCA	1
BWA	LSO	1
BWA	MHL	1
BWA	MLT	1
BWA	MNP	1
BWA	MSR	1
BWA	MUS	1
BWA	MWI	1
BWA	NAM	1
BWA	NFK	1
BWA	NGA	1
BWA	NIU	1
BWA	NRU	1
BWA	NZL	1
BWA	PAK	1
BWA	PCN	1
BWA	PHL	1
BWA	PLW	1
BWA	PNG	1
BWA	PRI	1
BWA	RWA	1
BWA	SGP	1
BWA	SHN	1
BWA	SLB	1
BWA	SLE	1
BWA	SOM	1
BWA	SWZ	1
BWA	SYC	1
BWA	TCA	1
BWA	TKL	1
BWA	TON	1
BWA	TTO	1
BWA	TZA	1
BWA	UGA	1
BWA	USA	1
BWA	VCT	1
BWA	VGB	1
BWA	VUT	1
BWA	WSM	1
BWA	ZAF	1
BWA	ZMB	1
BWA	ZWE	1
CAF	BDI	1
CAF	BEL	1
CAF	BEN	1
CAF	BFA	1
CAF	CAN	1
CAF	CHE	1
CAF	CIV	1
CAF	CMR	1
CAF	COG	1
CAF	COM	1
CAF	DJI	1
CAF	DMA	1
CAF	DZA	1
CAF	FRA	1
CAF	GAB	1
CAF	GIN	1
CAF	GLP	1
CAF	GNQ	1
CAF	GUF	1
CAF	HTI	1
CAF	LBN	1
CAF	LUX	1
CAF	MAR	1
CAF	MDG	1
CAF	MLI	1
CAF	MTQ	1
CAF	MUS	1
CAF	NCL	1
CAF	NER	1
CAF	PYF	1
CAF	REU	1
CAF	RWA	1
CAF	SEN	1
CAF	SPM	1
CAF	SYC	1
CAF	TCD	1
CAF	TGO	1
CAF	TUN	1
CAF	VUT	1
CAF	WLF	1
CAF	ZAR	1
CAN	AIA	1
CAN	ATG	1
CAN	AUS	1
CAN	BDI	1
CAN	BEL	1
CAN	BEN	1
CAN	BFA	1
CAN	BHS	1
CAN	BLZ	1
CAN	BMU	1
CAN	BRB	1
CAN	BWA	1
CAN	CAF	1
CAN	CHE	1
CAN	CIV	1
CAN	CMR	1
CAN	COG	1
CAN	COK	1
CAN	COM	1
CAN	CXR	1
CAN	CYM	1
CAN	DJI	1
CAN	DMA	1
CAN	DZA	1
CAN	ERI	1
CAN	ETH	1
CAN	FJI	1
CAN	FLK	1
CAN	FRA	1
CAN	FSM	1
CAN	GAB	1
CAN	GBR	1
CAN	GHA	1
CAN	GIB	1
CAN	GIN	1
CAN	GLP	1
CAN	GMB	1
CAN	GNQ	1
CAN	GRD	1
CAN	GUF	1
CAN	GUY	1
CAN	HKG	1
CAN	HTI	1
CAN	IND	1
CAN	IRL	1
CAN	ISR	1
CAN	JAM	1
CAN	KEN	1
CAN	KIR	1
CAN	KNA	1
CAN	LBN	1
CAN	LBR	1
CAN	LCA	1
CAN	LSO	1
CAN	LUX	1
CAN	MAR	1
CAN	MDG	1
CAN	MHL	1
CAN	MLI	1
CAN	MLT	1
CAN	MNP	1
CAN	MSR	1
CAN	MTQ	1
CAN	MUS	1
CAN	MWI	1
CAN	NAM	1
CAN	NCL	1
CAN	NER	1
CAN	NFK	1
CAN	NGA	1
CAN	NIU	1
CAN	NRU	1
CAN	NZL	1
CAN	PAK	1
CAN	PCN	1
CAN	PHL	1
CAN	PLW	1
CAN	PNG	1
CAN	PRI	1
CAN	PYF	1
CAN	REU	1
CAN	RWA	1
CAN	SEN	1
CAN	SGP	1
CAN	SHN	1
CAN	SLB	1
CAN	SLE	1
CAN	SOM	1
CAN	SPM	1
CAN	SWZ	1
CAN	SYC	1
CAN	TCA	1
CAN	TCD	1
CAN	TGO	1
CAN	TKL	1
CAN	TON	1
CAN	TTO	1
CAN	TUN	1
CAN	TZA	1
CAN	UGA	1
CAN	USA	1
CAN	VCT	1
CAN	VGB	1
CAN	VUT	1
CAN	WLF	1
CAN	WSM	1
CAN	ZAF	1
CAN	ZAR	1
CAN	ZMB	1
CAN	ZWE	1
CCK	BRN	1
CCK	MYS	1
CHE	AUT	1
CHE	BDI	1
CHE	BEL	1
CHE	BEN	1
CHE	BFA	1
CHE	CAF	1
CHE	CAN	1
CHE	CIV	1
CHE	CMR	1
CHE	COG	1
CHE	COM	1
CHE	DEU	1
CHE	DJI	1
CHE	DMA	1
CHE	DZA	1
CHE	FRA	1
CHE	GAB	1
CHE	GIN	1
CHE	GLP	1
CHE	GNQ	1
CHE	GUF	1
CHE	HTI	1
CHE	ITA	1
CHE	LBN	1
CHE	LUX	1
CHE	MAR	1
CHE	MDG	1
CHE	MLI	1
CHE	MTQ	1
CHE	MUS	1
CHE	NCL	1
CHE	NER	1
CHE	PYF	1
CHE	REU	1
CHE	RWA	1
CHE	SEN	1
CHE	SMR	1
CHE	SPM	1
CHE	SYC	1
CHE	TCD	1
CHE	TGO	1
CHE	TUN	1
CHE	VUT	1
CHE	WLF	1
CHE	ZAR	1
CHL	ABW	1
CHL	AND	1
CHL	ANT	1
CHL	ARG	1
CHL	BLZ	1
CHL	BOL	1
CHL	COL	1
CHL	CRI	1
CHL	CUB	1
CHL	DOM	1
CHL	ECU	1
CHL	ESP	1
CHL	GIB	1
CHL	GNQ	1
CHL	GTM	1
CHL	HND	1
CHL	MEX	1
CHL	NIC	1
CHL	PAN	1
CHL	PER	1
CHL	PRI	1
CHL	PRY	1
CHL	SLV	1
CHL	URY	1
CHL	VEN	1
CHN	HKG	1
CHN	MAC	1
CHN	MYS	1
CHN	SGP	1
CHN	TWN	1
CIV	BDI	1
CIV	BEL	1
CIV	BEN	1
CIV	BFA	1
CIV	CAF	1
CIV	CAN	1
CIV	CHE	1
CIV	CMR	1
CIV	COG	1
CIV	COM	1
CIV	DJI	1
CIV	DMA	1
CIV	DZA	1
CIV	FRA	1
CIV	GAB	1
CIV	GIN	1
CIV	GLP	1
CIV	GNQ	1
CIV	GUF	1
CIV	HTI	1
CIV	LBN	1
CIV	LUX	1
CIV	MAR	1
CIV	MDG	1
CIV	MLI	1
CIV	MTQ	1
CIV	MUS	1
CIV	NCL	1
CIV	NER	1
CIV	PYF	1
CIV	REU	1
CIV	RWA	1
CIV	SEN	1
CIV	SPM	1
CIV	SYC	1
CIV	TCD	1
CIV	TGO	1
CIV	TUN	1
CIV	VUT	1
CIV	WLF	1
CIV	ZAR	1
CMR	AIA	1
CMR	ATG	1
CMR	AUS	1
CMR	BDI	1
CMR	BEL	1
CMR	BEN	1
CMR	BFA	1
CMR	BHS	1
CMR	BLZ	1
CMR	BMU	1
CMR	BRB	1
CMR	BWA	1
CMR	CAF	1
CMR	CAN	1
CMR	CHE	1
CMR	CIV	1
CMR	COG	1
CMR	COK	1
CMR	COM	1
CMR	CXR	1
CMR	CYM	1
CMR	DJI	1
CMR	DMA	1
CMR	DZA	1
CMR	ERI	1
CMR	ETH	1
CMR	FJI	1
CMR	FLK	1
CMR	FRA	1
CMR	FSM	1
CMR	GAB	1
CMR	GBR	1
CMR	GHA	1
CMR	GIB	1
CMR	GIN	1
CMR	GLP	1
CMR	GMB	1
CMR	GNQ	1
CMR	GRD	1
CMR	GUF	1
CMR	GUY	1
CMR	HKG	1
CMR	HTI	1
CMR	IND	1
CMR	IRL	1
CMR	ISR	1
CMR	JAM	1
CMR	KEN	1
CMR	KIR	1
CMR	KNA	1
CMR	LBN	1
CMR	LBR	1
CMR	LCA	1
CMR	LSO	1
CMR	LUX	1
CMR	MAR	1
CMR	MDG	1
CMR	MHL	1
CMR	MLI	1
CMR	MLT	1
CMR	MNP	1
CMR	MSR	1
CMR	MTQ	1
CMR	MUS	1
CMR	MWI	1
CMR	NAM	1
CMR	NCL	1
CMR	NER	1
CMR	NFK	1
CMR	NGA	1
CMR	NIU	1
CMR	NRU	1
CMR	NZL	1
CMR	PAK	1
CMR	PCN	1
CMR	PHL	1
CMR	PLW	1
CMR	PNG	1
CMR	PRI	1
CMR	PYF	1
CMR	REU	1
CMR	RWA	1
CMR	SEN	1
CMR	SGP	1
CMR	SHN	1
CMR	SLB	1
CMR	SLE	1
CMR	SOM	1
CMR	SPM	1
CMR	SWZ	1
CMR	SYC	1
CMR	TCA	1
CMR	TCD	1
CMR	TGO	1
CMR	TKL	1
CMR	TON	1
CMR	TTO	1
CMR	TUN	1
CMR	TZA	1
CMR	UGA	1
CMR	USA	1
CMR	VCT	1
CMR	VGB	1
CMR	VUT	1
CMR	WLF	1
CMR	WSM	1
CMR	ZAF	1
CMR	ZAR	1
CMR	ZMB	1
CMR	ZWE	1
COG	BDI	1
COG	BEL	1
COG	BEN	1
COG	BFA	1
COG	CAF	1
COG	CAN	1
COG	CHE	1
COG	CIV	1
COG	CMR	1
COG	COM	1
COG	DJI	1
COG	DMA	1
COG	DZA	1
COG	FRA	1
COG	GAB	1
COG	GIN	1
COG	GLP	1
COG	GNQ	1
COG	GUF	1
COG	HTI	1
COG	LBN	1
COG	LUX	1
COG	MAR	1
COG	MDG	1
COG	MLI	1
COG	MTQ	1
COG	MUS	1
COG	NCL	1
COG	NER	1
COG	PYF	1
COG	REU	1
COG	RWA	1
COG	SEN	1
COG	SPM	1
COG	SYC	1
COG	TCD	1
COG	TGO	1
COG	TUN	1
COG	VUT	1
COG	WLF	1
COG	ZAR	1
COK	AIA	1
COK	ATG	1
COK	AUS	1
COK	BHS	1
COK	BLZ	1
COK	BMU	1
COK	BRB	1
COK	BWA	1
COK	CAN	1
COK	CMR	1
COK	CXR	1
COK	CYM	1
COK	DMA	1
COK	ERI	1
COK	ETH	1
COK	FJI	1
COK	FLK	1
COK	FSM	1
COK	GBR	1
COK	GHA	1
COK	GIB	1
COK	GMB	1
COK	GRD	1
COK	GUY	1
COK	HKG	1
COK	IND	1
COK	IRL	1
COK	ISR	1
COK	JAM	1
COK	KEN	1
COK	KIR	1
COK	KNA	1
COK	LBR	1
COK	LCA	1
COK	LSO	1
COK	MHL	1
COK	MLT	1
COK	MNP	1
COK	MSR	1
COK	MUS	1
COK	MWI	1
COK	NAM	1
COK	NFK	1
COK	NGA	1
COK	NIU	1
COK	NRU	1
COK	NZL	1
COK	PAK	1
COK	PCN	1
COK	PHL	1
COK	PLW	1
COK	PNG	1
COK	PRI	1
COK	RWA	1
COK	SGP	1
COK	SHN	1
COK	SLB	1
COK	SLE	1
COK	SOM	1
COK	SWZ	1
COK	SYC	1
COK	TCA	1
COK	TKL	1
COK	TON	1
COK	TTO	1
COK	TZA	1
COK	UGA	1
COK	USA	1
COK	VCT	1
COK	VGB	1
COK	VUT	1
COK	WSM	1
COK	ZAF	1
COK	ZMB	1
COK	ZWE	1
COL	ABW	1
COL	AND	1
COL	ANT	1
COL	ARG	1
COL	BLZ	1
COL	BOL	1
COL	CHL	1
COL	CRI	1
COL	CUB	1
COL	DOM	1
COL	ECU	1
COL	ESP	1
COL	GIB	1
COL	GNQ	1
COL	GTM	1
COL	HND	1
COL	MEX	1
COL	NIC	1
COL	PAN	1
COL	PER	1
COL	PRI	1
COL	PRY	1
COL	SLV	1
COL	URY	1
COL	VEN	1
COM	ARE	1
COM	BDI	1
COM	BEL	1
COM	BEN	1
COM	BFA	1
COM	BHR	1
COM	CAF	1
COM	CAN	1
COM	CHE	1
COM	CIV	1
COM	CMR	1
COM	COG	1
COM	DJI	1
COM	DMA	1
COM	DZA	1
COM	EGY	1
COM	ESH	1
COM	FRA	1
COM	GAB	1
COM	GIN	1
COM	GLP	1
COM	GNQ	1
COM	GUF	1
COM	HTI	1
COM	IRQ	1
COM	JOR	1
COM	KWT	1
COM	LBN	1
COM	LBY	1
COM	LUX	1
COM	MAR	1
COM	MDG	1
COM	MLI	1
COM	MRT	1
COM	MTQ	1
COM	MUS	1
COM	NCL	1
COM	NER	1
COM	OMN	1
COM	PAL	1
COM	PYF	1
COM	QAT	1
COM	REU	1
COM	RWA	1
COM	SAU	1
COM	SDN	1
COM	SEN	1
COM	SOM	1
COM	SPM	1
COM	SYC	1
COM	SYR	1
COM	TCD	1
COM	TGO	1
COM	TUN	1
COM	VUT	1
COM	WLF	1
COM	YEM	1
COM	ZAR	1
CPV	AGO	1
CPV	BRA	1
CPV	GNB	1
CPV	MAC	1
CPV	MOZ	1
CPV	PRT	1
CPV	STP	1
CPV	TMP	1
CRI	ABW	1
CRI	AND	1
CRI	ANT	1
CRI	ARG	1
CRI	BLZ	1
CRI	BOL	1
CRI	CHL	1
CRI	COL	1
CRI	CUB	1
CRI	DOM	1
CRI	ECU	1
CRI	ESP	1
CRI	GIB	1
CRI	GNQ	1
CRI	GTM	1
CRI	HND	1
CRI	MEX	1
CRI	NIC	1
CRI	PAN	1
CRI	PER	1
CRI	PRI	1
CRI	PRY	1
CRI	SLV	1
CRI	URY	1
CRI	VEN	1
CUB	ABW	1
CUB	AND	1
CUB	ANT	1
CUB	ARG	1
CUB	BLZ	1
CUB	BOL	1
CUB	CHL	1
CUB	COL	1
CUB	CRI	1
CUB	DOM	1
CUB	ECU	1
CUB	ESP	1
CUB	GIB	1
CUB	GNQ	1
CUB	GTM	1
CUB	HND	1
CUB	MEX	1
CUB	NIC	1
CUB	PAN	1
CUB	PER	1
CUB	PRI	1
CUB	PRY	1
CUB	SLV	1
CUB	URY	1
CUB	VEN	1
CXR	AIA	1
CXR	ATG	1
CXR	AUS	1
CXR	BHS	1
CXR	BLZ	1
CXR	BMU	1
CXR	BRB	1
CXR	BWA	1
CXR	CAN	1
CXR	CMR	1
CXR	COK	1
CXR	CYM	1
CXR	DMA	1
CXR	ERI	1
CXR	ETH	1
CXR	FJI	1
CXR	FLK	1
CXR	FSM	1
CXR	GBR	1
CXR	GHA	1
CXR	GIB	1
CXR	GMB	1
CXR	GRD	1
CXR	GUY	1
CXR	HKG	1
CXR	IND	1
CXR	IRL	1
CXR	ISR	1
CXR	JAM	1
CXR	KEN	1
CXR	KIR	1
CXR	KNA	1
CXR	LBR	1
CXR	LCA	1
CXR	LSO	1
CXR	MHL	1
CXR	MLT	1
CXR	MNP	1
CXR	MSR	1
CXR	MUS	1
CXR	MWI	1
CXR	NAM	1
CXR	NFK	1
CXR	NGA	1
CXR	NIU	1
CXR	NRU	1
CXR	NZL	1
CXR	PAK	1
CXR	PCN	1
CXR	PHL	1
CXR	PLW	1
CXR	PNG	1
CXR	PRI	1
CXR	RWA	1
CXR	SGP	1
CXR	SHN	1
CXR	SLB	1
CXR	SLE	1
CXR	SOM	1
CXR	SWZ	1
CXR	SYC	1
CXR	TCA	1
CXR	TKL	1
CXR	TON	1
CXR	TTO	1
CXR	TZA	1
CXR	UGA	1
CXR	USA	1
CXR	VCT	1
CXR	VGB	1
CXR	VUT	1
CXR	WSM	1
CXR	ZAF	1
CXR	ZMB	1
CXR	ZWE	1
CYM	AIA	1
CYM	ATG	1
CYM	AUS	1
CYM	BHS	1
CYM	BLZ	1
CYM	BMU	1
CYM	BRB	1
CYM	BWA	1
CYM	CAN	1
CYM	CMR	1
CYM	COK	1
CYM	CXR	1
CYM	DMA	1
CYM	ERI	1
CYM	ETH	1
CYM	FJI	1
CYM	FLK	1
CYM	FSM	1
CYM	GBR	1
CYM	GHA	1
CYM	GIB	1
CYM	GMB	1
CYM	GRD	1
CYM	GUY	1
CYM	HKG	1
CYM	IND	1
CYM	IRL	1
CYM	ISR	1
CYM	JAM	1
CYM	KEN	1
CYM	KIR	1
CYM	KNA	1
CYM	LBR	1
CYM	LCA	1
CYM	LSO	1
CYM	MHL	1
CYM	MLT	1
CYM	MNP	1
CYM	MSR	1
CYM	MUS	1
CYM	MWI	1
CYM	NAM	1
CYM	NFK	1
CYM	NGA	1
CYM	NIU	1
CYM	NRU	1
CYM	NZL	1
CYM	PAK	1
CYM	PCN	1
CYM	PHL	1
CYM	PLW	1
CYM	PNG	1
CYM	PRI	1
CYM	RWA	1
CYM	SGP	1
CYM	SHN	1
CYM	SLB	1
CYM	SLE	1
CYM	SOM	1
CYM	SWZ	1
CYM	SYC	1
CYM	TCA	1
CYM	TKL	1
CYM	TON	1
CYM	TTO	1
CYM	TZA	1
CYM	UGA	1
CYM	USA	1
CYM	VCT	1
CYM	VGB	1
CYM	VUT	1
CYM	WSM	1
CYM	ZAF	1
CYM	ZMB	1
CYM	ZWE	1
CYP	GRC	1
CYP	TUR	1
DEU	AUT	1
DEU	BEL	1
DEU	CHE	1
DEU	LUX	1
DJI	ARE	1
DJI	BDI	1
DJI	BEL	1
DJI	BEN	1
DJI	BFA	1
DJI	BHR	1
DJI	CAF	1
DJI	CAN	1
DJI	CHE	1
DJI	CIV	1
DJI	CMR	1
DJI	COG	1
DJI	COM	1
DJI	DMA	1
DJI	DZA	1
DJI	EGY	1
DJI	ESH	1
DJI	FRA	1
DJI	GAB	1
DJI	GIN	1
DJI	GLP	1
DJI	GNQ	1
DJI	GUF	1
DJI	HTI	1
DJI	IRQ	1
DJI	JOR	1
DJI	KWT	1
DJI	LBN	1
DJI	LBY	1
DJI	LUX	1
DJI	MAR	1
DJI	MDG	1
DJI	MLI	1
DJI	MRT	1
DJI	MTQ	1
DJI	MUS	1
DJI	NCL	1
DJI	NER	1
DJI	OMN	1
DJI	PAL	1
DJI	PYF	1
DJI	QAT	1
DJI	REU	1
DJI	RWA	1
DJI	SAU	1
DJI	SDN	1
DJI	SEN	1
DJI	SOM	1
DJI	SPM	1
DJI	SYC	1
DJI	SYR	1
DJI	TCD	1
DJI	TGO	1
DJI	TUN	1
DJI	VUT	1
DJI	WLF	1
DJI	YEM	1
DJI	ZAR	1
DMA	AIA	1
DMA	ATG	1
DMA	AUS	1
DMA	BDI	1
DMA	BEL	1
DMA	BEN	1
DMA	BFA	1
DMA	BHS	1
DMA	BLZ	1
DMA	BMU	1
DMA	BRB	1
DMA	BWA	1
DMA	CAF	1
DMA	CAN	1
DMA	CHE	1
DMA	CIV	1
DMA	CMR	1
DMA	COG	1
DMA	COK	1
DMA	COM	1
DMA	CXR	1
DMA	CYM	1
DMA	DJI	1
DMA	DZA	1
DMA	ERI	1
DMA	ETH	1
DMA	FJI	1
DMA	FLK	1
DMA	FRA	1
DMA	FSM	1
DMA	GAB	1
DMA	GBR	1
DMA	GHA	1
DMA	GIB	1
DMA	GIN	1
DMA	GLP	1
DMA	GMB	1
DMA	GNQ	1
DMA	GRD	1
DMA	GUF	1
DMA	GUY	1
DMA	HKG	1
DMA	HTI	1
DMA	IND	1
DMA	IRL	1
DMA	ISR	1
DMA	JAM	1
DMA	KEN	1
DMA	KIR	1
DMA	KNA	1
DMA	LBN	1
DMA	LBR	1
DMA	LCA	1
DMA	LSO	1
DMA	LUX	1
DMA	MAR	1
DMA	MDG	1
DMA	MHL	1
DMA	MLI	1
DMA	MLT	1
DMA	MNP	1
DMA	MSR	1
DMA	MTQ	1
DMA	MUS	1
DMA	MWI	1
DMA	NAM	1
DMA	NCL	1
DMA	NER	1
DMA	NFK	1
DMA	NGA	1
DMA	NIU	1
DMA	NRU	1
DMA	NZL	1
DMA	PAK	1
DMA	PCN	1
DMA	PHL	1
DMA	PLW	1
DMA	PNG	1
DMA	PRI	1
DMA	PYF	1
DMA	REU	1
DMA	RWA	1
DMA	SEN	1
DMA	SGP	1
DMA	SHN	1
DMA	SLB	1
DMA	SLE	1
DMA	SOM	1
DMA	SPM	1
DMA	SWZ	1
DMA	SYC	1
DMA	TCA	1
DMA	TCD	1
DMA	TGO	1
DMA	TKL	1
DMA	TON	1
DMA	TTO	1
DMA	TUN	1
DMA	TZA	1
DMA	UGA	1
DMA	USA	1
DMA	VCT	1
DMA	VGB	1
DMA	VUT	1
DMA	WLF	1
DMA	WSM	1
DMA	ZAF	1
DMA	ZAR	1
DMA	ZMB	1
DMA	ZWE	1
DNK	FRO	1
DNK	GRL	1
DOM	ABW	1
DOM	AND	1
DOM	ANT	1
DOM	ARG	1
DOM	BLZ	1
DOM	BOL	1
DOM	CHL	1
DOM	COL	1
DOM	CRI	1
DOM	CUB	1
DOM	ECU	1
DOM	ESP	1
DOM	GIB	1
DOM	GNQ	1
DOM	GTM	1
DOM	HND	1
DOM	MEX	1
DOM	NIC	1
DOM	PAN	1
DOM	PER	1
DOM	PRI	1
DOM	PRY	1
DOM	SLV	1
DOM	URY	1
DOM	VEN	1
DZA	ARE	1
DZA	BDI	1
DZA	BEL	1
DZA	BEN	1
DZA	BFA	1
DZA	BHR	1
DZA	CAF	1
DZA	CAN	1
DZA	CHE	1
DZA	CIV	1
DZA	CMR	1
DZA	COG	1
DZA	COM	1
[truncated: 6,751 more rows]

## Sheet: CONTIG
iso_o	iso_d	contig
ARE	ARE	0
ARE	ARG	0
ARE	AUT	0
ARE	BGD	0
ARE	BGR	0
ARE	BIH	0
ARE	BLR	0
ARE	BRN	0
ARE	BWA	0
ARE	CHL	0
ARE	CHN	0
ARE	CRI	0
ARE	CYP	0
ARE	CZE	0
ARE	DZA	0
ARE	ECU	0
ARE	EGY	0
ARE	EST	0
ARE	FJI	0
ARE	GRC	0
ARE	HUN	0
ARE	IDN	0
ARE	ITA	0
ARE	KAZ	0
ARE	KEN	0
ARE	KOR	0
ARE	KWT	0
ARE	LBN	0
ARE	LTU	0
ARE	LVA	0
ARE	MKD	0
ARE	MYS	0
ARE	NAM	0
ARE	NZL	0
ARE	OMN	1
ARE	PAK	0
ARE	PAN	0
ARE	PER	0
ARE	PHL	0
ARE	POL	0
ARE	RUS	0
ARE	SAU	1
ARE	SGP	0
ARE	SLE	0
ARE	SLV	0
ARE	SVK	0
ARE	SVN	0
ARE	THA	0
ARE	TUN	0
ARE	TUR	0
ARE	UGA	0
ARE	UKR	0
ARE	URY	0
ARE	UZB	0
ARE	VEN	0
ARE	VNM	0
ARE	ZAF	0
ARE	ZMB	0
ARE	ZWE	0
ARG	ARE	0
ARG	ARG	0
ARG	AUT	0
ARG	BGD	0
ARG	BGR	0
ARG	BIH	0
ARG	BLR	0
ARG	BRN	0
ARG	BWA	0
ARG	CHL	1
ARG	CHN	0
ARG	CRI	0
ARG	CYP	0
ARG	CZE	0
ARG	DZA	0
ARG	ECU	0
ARG	EGY	0
ARG	EST	0
ARG	FJI	0
ARG	GRC	0
ARG	HUN	0
ARG	IDN	0
ARG	ITA	0
ARG	KAZ	0
ARG	KEN	0
ARG	KOR	0
ARG	KWT	0
ARG	LBN	0
ARG	LTU	0
ARG	LVA	0
ARG	MKD	0
ARG	MYS	0
ARG	NAM	0
ARG	NZL	0
ARG	OMN	0
ARG	PAK	0
ARG	PAN	0
ARG	PER	0
ARG	PHL	0
ARG	POL	0
ARG	RUS	0
ARG	SAU	0
ARG	SGP	0
ARG	SLE	0
ARG	SLV	0
ARG	SVK	0
ARG	SVN	0
ARG	THA	0
ARG	TUN	0
ARG	TUR	0
ARG	UGA	0
ARG	UKR	0
ARG	URY	1
ARG	UZB	0
ARG	VEN	0
ARG	VNM	0
ARG	ZAF	0
ARG	ZMB	0
ARG	ZWE	0
AUT	ARE	0
AUT	ARG	0
AUT	AUT	0
AUT	BGD	0
AUT	BGR	0
AUT	BIH	0
AUT	BLR	0
AUT	BRN	0
AUT	BWA	0
AUT	CHL	0
AUT	CHN	0
AUT	CRI	0
AUT	CYP	0
AUT	CZE	1
AUT	DZA	0
AUT	ECU	0
AUT	EGY	0
AUT	EST	0
AUT	FJI	0
AUT	GRC	0
AUT	HUN	1
AUT	IDN	0
AUT	ITA	1
AUT	KAZ	0
AUT	KEN	0
AUT	KOR	0
AUT	KWT	0
AUT	LBN	0
AUT	LTU	0
AUT	LVA	0
AUT	MKD	0
AUT	MYS	0
AUT	NAM	0
AUT	NZL	0
AUT	OMN	0
AUT	PAK	0
AUT	PAN	0
AUT	PER	0
AUT	PHL	0
AUT	POL	0
AUT	RUS	0
AUT	SAU	0
AUT	SGP	0
AUT	SLE	0
AUT	SLV	0
AUT	SVK	1
AUT	SVN	1
AUT	THA	0
AUT	TUN	0
AUT	TUR	0
AUT	UGA	0
AUT	UKR	0
AUT	URY	0
AUT	UZB	0
AUT	VEN	0
AUT	VNM	0
AUT	ZAF	0
AUT	ZMB	0
AUT	ZWE	0
BGD	ARE	0
BGD	ARG	0
BGD	AUT	0
BGD	BGD	0
BGD	BGR	0
BGD	BIH	0
BGD	BLR	0
BGD	BRN	0
BGD	BWA	0
BGD	CHL	0
BGD	CHN	0
BGD	CRI	0
BGD	CYP	0
BGD	CZE	0
BGD	DZA	0
BGD	ECU	0
BGD	EGY	0
BGD	EST	0
BGD	FJI	0
BGD	GRC	0
BGD	HUN	0
BGD	IDN	0
BGD	ITA	0
BGD	KAZ	0
BGD	KEN	0
BGD	KOR	0
BGD	KWT	0
BGD	LBN	0
BGD	LTU	0
BGD	LVA	0
BGD	MKD	0
BGD	MYS	0
BGD	NAM	0
BGD	NZL	0
BGD	OMN	0
BGD	PAK	0
BGD	PAN	0
BGD	PER	0
BGD	PHL	0
BGD	POL	0
BGD	RUS	0
BGD	SAU	0
BGD	SGP	0
BGD	SLE	0
BGD	SLV	0
BGD	SVK	0
BGD	SVN	0
BGD	THA	0
BGD	TUN	0
BGD	TUR	0
BGD	UGA	0
BGD	UKR	0
BGD	URY	0
BGD	UZB	0
BGD	VEN	0
BGD	VNM	0
BGD	ZAF	0
BGD	ZMB	0
BGD	ZWE	0
BGR	ARE	0
BGR	ARG	0
BGR	AUT	0
BGR	BGD	0
BGR	BGR	0
BGR	BIH	0
BGR	BLR	0
BGR	BRN	0
BGR	BWA	0
BGR	CHL	0
BGR	CHN	0
BGR	CRI	0
BGR	CYP	0
BGR	CZE	0
BGR	DZA	0
BGR	ECU	0
BGR	EGY	0
BGR	EST	0
BGR	FJI	0
BGR	GRC	1
BGR	HUN	0
BGR	IDN	0
BGR	ITA	0
BGR	KAZ	0
BGR	KEN	0
BGR	KOR	0
BGR	KWT	0
BGR	LBN	0
BGR	LTU	0
BGR	LVA	0
BGR	MKD	1
BGR	MYS	0
BGR	NAM	0
BGR	NZL	0
BGR	OMN	0
BGR	PAK	0
BGR	PAN	0
BGR	PER	0
BGR	PHL	0
BGR	POL	0
BGR	RUS	0
BGR	SAU	0
BGR	SGP	0
BGR	SLE	0
BGR	SLV	0
BGR	SVK	0
BGR	SVN	0
BGR	THA	0
BGR	TUN	0
BGR	TUR	1
BGR	UGA	0
BGR	UKR	0
BGR	URY	0
BGR	UZB	0
BGR	VEN	0
BGR	VNM	0
BGR	ZAF	0
BGR	ZMB	0
BGR	ZWE	0
BIH	ARE	0
BIH	ARG	0
BIH	AUT	0
BIH	BGD	0
BIH	BGR	0
BIH	BIH	0
BIH	BLR	0
BIH	BRN	0
BIH	BWA	0
BIH	CHL	0
BIH	CHN	0
BIH	CRI	0
BIH	CYP	0
BIH	CZE	0
BIH	DZA	0
BIH	ECU	0
BIH	EGY	0
BIH	EST	0
BIH	FJI	0
BIH	GRC	0
BIH	HUN	0
BIH	IDN	0
BIH	ITA	0
BIH	KAZ	0
BIH	KEN	0
BIH	KOR	0
BIH	KWT	0
BIH	LBN	0
BIH	LTU	0
BIH	LVA	0
BIH	MKD	0
BIH	MYS	0
BIH	NAM	0
BIH	NZL	0
BIH	OMN	0
BIH	PAK	0
BIH	PAN	0
BIH	PER	0
BIH	PHL	0
BIH	POL	0
BIH	RUS	0
BIH	SAU	0
BIH	SGP	0
BIH	SLE	0
BIH	SLV	0
BIH	SVK	0
BIH	SVN	0
BIH	THA	0
BIH	TUN	0
BIH	TUR	0
BIH	UGA	0
BIH	UKR	0
BIH	URY	0
BIH	UZB	0
BIH	VEN	0
BIH	VNM	0
BIH	ZAF	0
BIH	ZMB	0
BIH	ZWE	0
BLR	ARE	0
BLR	ARG	0
BLR	AUT	0
BLR	BGD	0
BLR	BGR	0
BLR	BIH	0
BLR	BLR	0
BLR	BRN	0
BLR	BWA	0
BLR	CHL	0
BLR	CHN	0
BLR	CRI	0
BLR	CYP	0
BLR	CZE	0
BLR	DZA	0
BLR	ECU	0
BLR	EGY	0
BLR	EST	0
BLR	FJI	0
BLR	GRC	0
BLR	HUN	0
BLR	IDN	0
BLR	ITA	0
BLR	KAZ	0
BLR	KEN	0
BLR	KOR	0
BLR	KWT	0
BLR	LBN	0
BLR	LTU	1
BLR	LVA	1
BLR	MKD	0
BLR	MYS	0
BLR	NAM	0
BLR	NZL	0
BLR	OMN	0
BLR	PAK	0
BLR	PAN	0
BLR	PER	0
BLR	PHL	0
BLR	POL	1
BLR	RUS	1
BLR	SAU	0
BLR	SGP	0
BLR	SLE	0
BLR	SLV	0
BLR	SVK	0
BLR	SVN	0
BLR	THA	0
BLR	TUN	0
BLR	TUR	0
BLR	UGA	0
BLR	UKR	1
BLR	URY	0
BLR	UZB	0
BLR	VEN	0
BLR	VNM	0
BLR	ZAF	0
BLR	ZMB	0
BLR	ZWE	0
BRN	ARE	0
BRN	ARG	0
BRN	AUT	0
BRN	BGD	0
BRN	BGR	0
BRN	BIH	0
BRN	BLR	0
BRN	BRN	0
BRN	BWA	0
BRN	CHL	0
BRN	CHN	0
BRN	CRI	0
BRN	CYP	0
BRN	CZE	0
BRN	DZA	0
BRN	ECU	0
BRN	EGY	0
BRN	EST	0
BRN	FJI	0
BRN	GRC	0
BRN	HUN	0
BRN	IDN	0
BRN	ITA	0
BRN	KAZ	0
BRN	KEN	0
BRN	KOR	0
BRN	KWT	0
BRN	LBN	0
BRN	LTU	0
BRN	LVA	0
BRN	MKD	0
BRN	MYS	1
BRN	NAM	0
BRN	NZL	0
BRN	OMN	0
BRN	PAK	0
BRN	PAN	0
BRN	PER	0
BRN	PHL	0
BRN	POL	0
BRN	RUS	0
BRN	SAU	0
BRN	SGP	0
BRN	SLE	0
BRN	SLV	0
BRN	SVK	0
BRN	SVN	0
BRN	THA	0
BRN	TUN	0
BRN	TUR	0
BRN	UGA	0
BRN	UKR	0
BRN	URY	0
BRN	UZB	0
BRN	VEN	0
BRN	VNM	0
BRN	ZAF	0
BRN	ZMB	0
BRN	ZWE	0
BWA	ARE	0
BWA	ARG	0
BWA	AUT	0
BWA	BGD	0
BWA	BGR	0
BWA	BIH	0
BWA	BLR	0
BWA	BRN	0
BWA	BWA	0
BWA	CHL	0
BWA	CHN	0
BWA	CRI	0
BWA	CYP	0
BWA	CZE	0
BWA	DZA	0
BWA	ECU	0
BWA	EGY	0
BWA	EST	0
BWA	FJI	0
BWA	GRC	0
BWA	HUN	0
BWA	IDN	0
BWA	ITA	0
BWA	KAZ	0
BWA	KEN	0
BWA	KOR	0
BWA	KWT	0
BWA	LBN	0
BWA	LTU	0
BWA	LVA	0
BWA	MKD	0
BWA	MYS	0
BWA	NAM	1
BWA	NZL	0
BWA	OMN	0
BWA	PAK	0
BWA	PAN	0
BWA	PER	0
BWA	PHL	0
BWA	POL	0
BWA	RUS	0
BWA	SAU	0
BWA	SGP	0
BWA	SLE	0
BWA	SLV	0
BWA	SVK	0
BWA	SVN	0
BWA	THA	0
BWA	TUN	0
BWA	TUR	0
BWA	UGA	0
BWA	UKR	0
BWA	URY	0
BWA	UZB	0
BWA	VEN	0
BWA	VNM	0
BWA	ZAF	1
BWA	ZMB	1
BWA	ZWE	1
CHL	ARE	0
CHL	ARG	1
CHL	AUT	0
CHL	BGD	0
CHL	BGR	0
CHL	BIH	0
CHL	BLR	0
CHL	BRN	0
CHL	BWA	0
CHL	CHL	0
CHL	CHN	0
CHL	CRI	0
CHL	CYP	0
CHL	CZE	0
CHL	DZA	0
CHL	ECU	0
CHL	EGY	0
CHL	EST	0
CHL	FJI	0
CHL	GRC	0
CHL	HUN	0
CHL	IDN	0
CHL	ITA	0
CHL	KAZ	0
CHL	KEN	0
CHL	KOR	0
CHL	KWT	0
CHL	LBN	0
CHL	LTU	0
CHL	LVA	0
CHL	MKD	0
CHL	MYS	0
CHL	NAM	0
CHL	NZL	0
CHL	OMN	0
CHL	PAK	0
CHL	PAN	0
CHL	PER	1
CHL	PHL	0
CHL	POL	0
CHL	RUS	0
CHL	SAU	0
CHL	SGP	0
CHL	SLE	0
CHL	SLV	0
CHL	SVK	0
CHL	SVN	0
CHL	THA	0
CHL	TUN	0
CHL	TUR	0
CHL	UGA	0
CHL	UKR	0
CHL	URY	0
CHL	UZB	0
CHL	VEN	0
CHL	VNM	0
CHL	ZAF	0
CHL	ZMB	0
CHL	ZWE	0
CHN	ARE	0
CHN	ARG	0
CHN	AUT	0
CHN	BGD	0
CHN	BGR	0
CHN	BIH	0
CHN	BLR	0
CHN	BRN	0
CHN	BWA	0
CHN	CHL	0
CHN	CHN	0
CHN	CRI	0
CHN	CYP	0
CHN	CZE	0
CHN	DZA	0
CHN	ECU	0
CHN	EGY	0
CHN	EST	0
CHN	FJI	0
CHN	GRC	0
CHN	HUN	0
CHN	IDN	0
CHN	ITA	0
CHN	KAZ	1
CHN	KEN	0
CHN	KOR	0
CHN	KWT	0
CHN	LBN	0
CHN	LTU	0
CHN	LVA	0
CHN	MKD	0
CHN	MYS	0
CHN	NAM	0
CHN	NZL	0
CHN	OMN	0
CHN	PAK	1
CHN	PAN	0
CHN	PER	0
CHN	PHL	0
CHN	POL	0
CHN	RUS	1
CHN	SAU	0
CHN	SGP	0
CHN	SLE	0
CHN	SLV	0
CHN	SVK	0
CHN	SVN	0
CHN	THA	0
CHN	TUN	0
CHN	TUR	0
CHN	UGA	0
CHN	UKR	0
CHN	URY	0
CHN	UZB	0
CHN	VEN	0
CHN	VNM	1
CHN	ZAF	0
CHN	ZMB	0
CHN	ZWE	0
CRI	ARE	0
CRI	ARG	0
CRI	AUT	0
CRI	BGD	0
CRI	BGR	0
CRI	BIH	0
CRI	BLR	0
CRI	BRN	0
CRI	BWA	0
CRI	CHL	0
CRI	CHN	0
CRI	CRI	0
CRI	CYP	0
CRI	CZE	0
CRI	DZA	0
CRI	ECU	0
CRI	EGY	0
CRI	EST	0
CRI	FJI	0
CRI	GRC	0
CRI	HUN	0
CRI	IDN	0
CRI	ITA	0
CRI	KAZ	0
CRI	KEN	0
CRI	KOR	0
CRI	KWT	0
CRI	LBN	0
CRI	LTU	0
CRI	LVA	0
CRI	MKD	0
CRI	MYS	0
CRI	NAM	0
CRI	NZL	0
CRI	OMN	0
CRI	PAK	0
CRI	PAN	1
CRI	PER	0
CRI	PHL	0
CRI	POL	0
CRI	RUS	0
CRI	SAU	0
CRI	SGP	0
CRI	SLE	0
CRI	SLV	0
CRI	SVK	0
CRI	SVN	0
CRI	THA	0
CRI	TUN	0
CRI	TUR	0
CRI	UGA	0
CRI	UKR	0
CRI	URY	0
CRI	UZB	0
CRI	VEN	0
CRI	VNM	0
CRI	ZAF	0
CRI	ZMB	0
CRI	ZWE	0
CYP	ARE	0
CYP	ARG	0
CYP	AUT	0
CYP	BGD	0
CYP	BGR	0
CYP	BIH	0
CYP	BLR	0
CYP	BRN	0
CYP	BWA	0
CYP	CHL	0
CYP	CHN	0
CYP	CRI	0
CYP	CYP	0
CYP	CZE	0
CYP	DZA	0
CYP	ECU	0
CYP	EGY	0
CYP	EST	0
CYP	FJI	0
CYP	GRC	0
CYP	HUN	0
CYP	IDN	0
CYP	ITA	0
CYP	KAZ	0
CYP	KEN	0
CYP	KOR	0
CYP	KWT	0
CYP	LBN	0
CYP	LTU	0
CYP	LVA	0
CYP	MKD	0
CYP	MYS	0
CYP	NAM	0
CYP	NZL	0
CYP	OMN	0
CYP	PAK	0
CYP	PAN	0
CYP	PER	0
CYP	PHL	0
CYP	POL	0
CYP	RUS	0
CYP	SAU	0
CYP	SGP	0
CYP	SLE	0
CYP	SLV	0
CYP	SVK	0
CYP	SVN	0
CYP	THA	0
CYP	TUN	0
CYP	TUR	0
CYP	UGA	0
CYP	UKR	0
CYP	URY	0
CYP	UZB	0
CYP	VEN	0
CYP	VNM	0
CYP	ZAF	0
CYP	ZMB	0
CYP	ZWE	0
CZE	ARE	0
CZE	ARG	0
CZE	AUT	1
CZE	BGD	0
CZE	BGR	0
CZE	BIH	0
CZE	BLR	0
CZE	BRN	0
CZE	BWA	0
CZE	CHL	0
CZE	CHN	0
CZE	CRI	0
CZE	CYP	0
CZE	CZE	0
CZE	DZA	0
CZE	ECU	0
CZE	EGY	0
CZE	EST	0
CZE	FJI	0
CZE	GRC	0
CZE	HUN	0
CZE	IDN	0
CZE	ITA	0
CZE	KAZ	0
CZE	KEN	0
CZE	KOR	0
CZE	KWT	0
CZE	LBN	0
CZE	LTU	0
CZE	LVA	0
CZE	MKD	0
CZE	MYS	0
CZE	NAM	0
CZE	NZL	0
CZE	OMN	0
CZE	PAK	0
CZE	PAN	0
CZE	PER	0
CZE	PHL	0
CZE	POL	1
CZE	RUS	0
CZE	SAU	0
CZE	SGP	0
CZE	SLE	0
CZE	SLV	0
CZE	SVK	1
CZE	SVN	0
CZE	THA	0
CZE	TUN	0
CZE	TUR	0
CZE	UGA	0
CZE	UKR	0
CZE	URY	0
CZE	UZB	0
CZE	VEN	0
CZE	VNM	0
CZE	ZAF	0
CZE	ZMB	0
CZE	ZWE	0
DZA	ARE	0
DZA	ARG	0
DZA	AUT	0
DZA	BGD	0
DZA	BGR	0
DZA	BIH	0
DZA	BLR	0
DZA	BRN	0
DZA	BWA	0
DZA	CHL	0
DZA	CHN	0
DZA	CRI	0
DZA	CYP	0
DZA	CZE	0
DZA	DZA	0
DZA	ECU	0
DZA	EGY	0
DZA	EST	0
DZA	FJI	0
DZA	GRC	0
DZA	HUN	0
DZA	IDN	0
DZA	ITA	0
DZA	KAZ	0
DZA	KEN	0
DZA	KOR	0
DZA	KWT	0
DZA	LBN	0
DZA	LTU	0
DZA	LVA	0
DZA	MKD	0
DZA	MYS	0
DZA	NAM	0
DZA	NZL	0
DZA	OMN	0
DZA	PAK	0
DZA	PAN	0
DZA	PER	0
DZA	PHL	0
DZA	POL	0
DZA	RUS	0
DZA	SAU	0
DZA	SGP	0
DZA	SLE	0
DZA	SLV	0
DZA	SVK	0
DZA	SVN	0
DZA	THA	0
DZA	TUN	1
DZA	TUR	0
DZA	UGA	0
DZA	UKR	0
DZA	URY	0
DZA	UZB	0
DZA	VEN	0
DZA	VNM	0
DZA	ZAF	0
DZA	ZMB	0
DZA	ZWE	0
ECU	ARE	0
ECU	ARG	0
ECU	AUT	0
ECU	BGD	0
ECU	BGR	0
ECU	BIH	0
ECU	BLR	0
ECU	BRN	0
ECU	BWA	0
ECU	CHL	0
ECU	CHN	0
ECU	CRI	0
ECU	CYP	0
ECU	CZE	0
ECU	DZA	0
ECU	ECU	0
ECU	EGY	0
ECU	EST	0
ECU	FJI	0
ECU	GRC	0
ECU	HUN	0
ECU	IDN	0
ECU	ITA	0
ECU	KAZ	0
ECU	KEN	0
ECU	KOR	0
ECU	KWT	0
ECU	LBN	0
ECU	LTU	0
ECU	LVA	0
ECU	MKD	0
ECU	MYS	0
ECU	NAM	0
ECU	NZL	0
ECU	OMN	0
ECU	PAK	0
ECU	PAN	0
ECU	PER	1
ECU	PHL	0
ECU	POL	0
ECU	RUS	0
ECU	SAU	0
ECU	SGP	0
ECU	SLE	0
ECU	SLV	0
ECU	SVK	0
ECU	SVN	0
ECU	THA	0
ECU	TUN	0
ECU	TUR	0
ECU	UGA	0
ECU	UKR	0
ECU	URY	0
ECU	UZB	0
ECU	VEN	0
ECU	VNM	0
ECU	ZAF	0
ECU	ZMB	0
ECU	ZWE	0
EGY	ARE	0
EGY	ARG	0
EGY	AUT	0
EGY	BGD	0
EGY	BGR	0
EGY	BIH	0
EGY	BLR	0
EGY	BRN	0
EGY	BWA	0
EGY	CHL	0
EGY	CHN	0
EGY	CRI	0
EGY	CYP	0
EGY	CZE	0
EGY	DZA	0
EGY	ECU	0
EGY	EGY	0
EGY	EST	0
EGY	FJI	0
EGY	GRC	0
EGY	HUN	0
EGY	IDN	0
EGY	ITA	0
EGY	KAZ	0
EGY	KEN	0
EGY	KOR	0
EGY	KWT	0
EGY	LBN	0
EGY	LTU	0
EGY	LVA	0
EGY	MKD	0
EGY	MYS	0
EGY	NAM	0
EGY	NZL	0
EGY	OMN	0
EGY	PAK	0
EGY	PAN	0
EGY	PER	0
EGY	PHL	0
EGY	POL	0
EGY	RUS	0
EGY	SAU	0
EGY	SGP	0
EGY	SLE	0
EGY	SLV	0
EGY	SVK	0
EGY	SVN	0
EGY	THA	0
EGY	TUN	0
EGY	TUR	0
EGY	UGA	0
EGY	UKR	0
EGY	URY	0
EGY	UZB	0
EGY	VEN	0
EGY	VNM	0
EGY	ZAF	0
EGY	ZMB	0
EGY	ZWE	0
EST	ARE	0
EST	ARG	0
EST	AUT	0
EST	BGD	0
EST	BGR	0
EST	BIH	0
EST	BLR	0
EST	BRN	0
EST	BWA	0
EST	CHL	0
EST	CHN	0
EST	CRI	0
EST	CYP	0
EST	CZE	0
EST	DZA	0
EST	ECU	0
EST	EGY	0
EST	EST	0
EST	FJI	0
EST	GRC	0
EST	HUN	0
EST	IDN	0
EST	ITA	0
EST	KAZ	0
EST	KEN	0
EST	KOR	0
EST	KWT	0
EST	LBN	0
EST	LTU	0
EST	LVA	1
EST	MKD	0
EST	MYS	0
EST	NAM	0
EST	NZL	0
EST	OMN	0
EST	PAK	0
EST	PAN	0
EST	PER	0
EST	PHL	0
EST	POL	0
EST	RUS	1
EST	SAU	0
EST	SGP	0
EST	SLE	0
EST	SLV	0
EST	SVK	0
EST	SVN	0
EST	THA	0
EST	TUN	0
EST	TUR	0
EST	UGA	0
EST	UKR	0
EST	URY	0
EST	UZB	0
EST	VEN	0
EST	VNM	0
EST	ZAF	0
EST	ZMB	0
EST	ZWE	0
FJI	ARE	0
FJI	ARG	0
FJI	AUT	0
FJI	BGD	0
FJI	BGR	0
FJI	BIH	0
FJI	BLR	0
FJI	BRN	0
FJI	BWA	0
FJI	CHL	0
FJI	CHN	0
FJI	CRI	0
FJI	CYP	0
FJI	CZE	0
FJI	DZA	0
FJI	ECU	0
FJI	EGY	0
FJI	EST	0
FJI	FJI	0
FJI	GRC	0
FJI	HUN	0
FJI	IDN	0
FJI	ITA	0
FJI	KAZ	0
FJI	KEN	0
FJI	KOR	0
FJI	KWT	0
FJI	LBN	0
FJI	LTU	0
FJI	LVA	0
FJI	MKD	0
FJI	MYS	0
FJI	NAM	0
FJI	NZL	0
FJI	OMN	0
FJI	PAK	0
FJI	PAN	0
FJI	PER	0
FJI	PHL	0
FJI	POL	0
FJI	RUS	0
FJI	SAU	0
FJI	SGP	0
FJI	SLE	0
FJI	SLV	0
FJI	SVK	0
FJI	SVN	0
FJI	THA	0
FJI	TUN	0
FJI	TUR	0
FJI	UGA	0
FJI	UKR	0
FJI	URY	0
FJI	UZB	0
FJI	VEN	0
FJI	VNM	0
FJI	ZAF	0
FJI	ZMB	0
FJI	ZWE	0
GRC	ARE	0
GRC	ARG	0
GRC	AUT	0
GRC	BGD	0
GRC	BGR	1
GRC	BIH	0
GRC	BLR	0
GRC	BRN	0
GRC	BWA	0
GRC	CHL	0
GRC	CHN	0
GRC	CRI	0
GRC	CYP	0
GRC	CZE	0
GRC	DZA	0
GRC	ECU	0
GRC	EGY	0
GRC	EST	0
GRC	FJI	0
GRC	GRC	0
GRC	HUN	0
GRC	IDN	0
GRC	ITA	0
GRC	KAZ	0
GRC	KEN	0
GRC	KOR	0
GRC	KWT	0
GRC	LBN	0
GRC	LTU	0
GRC	LVA	0
GRC	MKD	1
GRC	MYS	0
GRC	NAM	0
GRC	NZL	0
GRC	OMN	0
GRC	PAK	0
GRC	PAN	0
GRC	PER	0
GRC	PHL	0
GRC	POL	0
GRC	RUS	0
GRC	SAU	0
GRC	SGP	0
GRC	SLE	0
GRC	SLV	0
GRC	SVK	0
GRC	SVN	0
GRC	THA	0
GRC	TUN	0
GRC	TUR	1
GRC	UGA	0
GRC	UKR	0
GRC	URY	0
GRC	UZB	0
GRC	VEN	0
GRC	VNM	0
GRC	ZAF	0
GRC	ZMB	0
GRC	ZWE	0
HUN	ARE	0
HUN	ARG	0
HUN	AUT	1
HUN	BGD	0
HUN	BGR	0
HUN	BIH	0
HUN	BLR	0
HUN	BRN	0
HUN	BWA	0
HUN	CHL	0
HUN	CHN	0
HUN	CRI	0
HUN	CYP	0
HUN	CZE	0
HUN	DZA	0
HUN	ECU	0
HUN	EGY	0
HUN	EST	0
HUN	FJI	0
HUN	GRC	0
HUN	HUN	0
HUN	IDN	0
HUN	ITA	0
HUN	KAZ	0
HUN	KEN	0
HUN	KOR	0
HUN	KWT	0
HUN	LBN	0
HUN	LTU	0
HUN	LVA	0
HUN	MKD	0
HUN	MYS	0
HUN	NAM	0
HUN	NZL	0
HUN	OMN	0
HUN	PAK	0
HUN	PAN	0
HUN	PER	0
HUN	PHL	0
HUN	POL	0
HUN	RUS	0
HUN	SAU	0
HUN	SGP	0
HUN	SLE	0
HUN	SLV	0
HUN	SVK	1
HUN	SVN	1
HUN	THA	0
HUN	TUN	0
HUN	TUR	0
HUN	UGA	0
HUN	UKR	1
HUN	URY	0
HUN	UZB	0
HUN	VEN	0
HUN	VNM	0
HUN	ZAF	0
HUN	ZMB	0
HUN	ZWE	0
IDN	ARE	0
IDN	ARG	0
IDN	AUT	0
IDN	BGD	0
IDN	BGR	0
IDN	BIH	0
IDN	BLR	0
IDN	BRN	0
IDN	BWA	0
IDN	CHL	0
IDN	CHN	0
IDN	CRI	0
IDN	CYP	0
IDN	CZE	0
IDN	DZA	0
IDN	ECU	0
IDN	EGY	0
IDN	EST	0
IDN	FJI	0
IDN	GRC	0
IDN	HUN	0
IDN	IDN	0
IDN	ITA	0
IDN	KAZ	0
IDN	KEN	0
IDN	KOR	0
IDN	KWT	0
IDN	LBN	0
IDN	LTU	0
IDN	LVA	0
IDN	MKD	0
IDN	MYS	1
IDN	NAM	0
IDN	NZL	0
IDN	OMN	0
IDN	PAK	0
IDN	PAN	0
IDN	PER	0
IDN	PHL	0
IDN	POL	0
IDN	RUS	0
IDN	SAU	0
IDN	SGP	0
IDN	SLE	0
IDN	SLV	0
IDN	SVK	0
IDN	SVN	0
IDN	THA	0
IDN	TUN	0
IDN	TUR	0
IDN	UGA	0
IDN	UKR	0
IDN	URY	0
IDN	UZB	0
IDN	VEN	0
IDN	VNM	0
IDN	ZAF	0
IDN	ZMB	0
IDN	ZWE	0
ITA	ARE	0
ITA	ARG	0
ITA	AUT	1
ITA	BGD	0
ITA	BGR	0
ITA	BIH	0
ITA	BLR	0
ITA	BRN	0
ITA	BWA	0
ITA	CHL	0
ITA	CHN	0
ITA	CRI	0
ITA	CYP	0
ITA	CZE	0
ITA	DZA	0
ITA	ECU	0
ITA	EGY	0
ITA	EST	0
ITA	FJI	0
ITA	GRC	0
ITA	HUN	0
ITA	IDN	0
ITA	ITA	0
ITA	KAZ	0
ITA	KEN	0
ITA	KOR	0
ITA	KWT	0
ITA	LBN	0
ITA	LTU	0
ITA	LVA	0
ITA	MKD	0
ITA	MYS	0
ITA	NAM	0
ITA	NZL	0
ITA	OMN	0
ITA	PAK	0
ITA	PAN	0
ITA	PER	0
ITA	PHL	0
ITA	POL	0
ITA	RUS	0
ITA	SAU	0
ITA	SGP	0
ITA	SLE	0
ITA	SLV	0
ITA	SVK	0
ITA	SVN	1
ITA	THA	0
ITA	TUN	0
ITA	TUR	0
ITA	UGA	0
ITA	UKR	0
ITA	URY	0
ITA	UZB	0
ITA	VEN	0
ITA	VNM	0
ITA	ZAF	0
ITA	ZMB	0
ITA	ZWE	0
KAZ	ARE	0
KAZ	ARG	0
KAZ	AUT	0
KAZ	BGD	0
KAZ	BGR	0
KAZ	BIH	0
KAZ	BLR	0
KAZ	BRN	0
KAZ	BWA	0
KAZ	CHL	0
KAZ	CHN	1
KAZ	CRI	0
KAZ	CYP	0
KAZ	CZE	0
KAZ	DZA	0
KAZ	ECU	0
KAZ	EGY	0
KAZ	EST	0
KAZ	FJI	0
KAZ	GRC	0
KAZ	HUN	0
KAZ	IDN	0
KAZ	ITA	0
KAZ	KAZ	0
KAZ	KEN	0
KAZ	KOR	0
KAZ	KWT	0
KAZ	LBN	0
KAZ	LTU	0
KAZ	LVA	0
KAZ	MKD	0
KAZ	MYS	0
KAZ	NAM	0
KAZ	NZL	0
KAZ	OMN	0
KAZ	PAK	0
KAZ	PAN	0
KAZ	PER	0
KAZ	PHL	0
KAZ	POL	0
KAZ	RUS	1
KAZ	SAU	0
KAZ	SGP	0
KAZ	SLE	0
KAZ	SLV	0
KAZ	SVK	0
KAZ	SVN	0
KAZ	THA	0
KAZ	TUN	0
KAZ	TUR	0
KAZ	UGA	0
KAZ	UKR	0
KAZ	URY	0
KAZ	UZB	1
KAZ	VEN	0
KAZ	VNM	0
KAZ	ZAF	0
KAZ	ZMB	0
KAZ	ZWE	0
KEN	ARE	0
KEN	ARG	0
KEN	AUT	0
KEN	BGD	0
KEN	BGR	0
KEN	BIH	0
KEN	BLR	0
KEN	BRN	0
KEN	BWA	0
KEN	CHL	0
KEN	CHN	0
KEN	CRI	0
KEN	CYP	0
KEN	CZE	0
KEN	DZA	0
KEN	ECU	0
KEN	EGY	0
KEN	EST	0
KEN	FJI	0
KEN	GRC	0
KEN	HUN	0
KEN	IDN	0
KEN	ITA	0
KEN	KAZ	0
KEN	KEN	0
KEN	KOR	0
KEN	KWT	0
KEN	LBN	0
KEN	LTU	0
KEN	LVA	0
KEN	MKD	0
KEN	MYS	0
KEN	NAM	0
KEN	NZL	0
KEN	OMN	0
KEN	PAK	0
KEN	PAN	0
KEN	PER	0
KEN	PHL	0
KEN	POL	0
KEN	RUS	0
KEN	SAU	0
KEN	SGP	0
KEN	SLE	0
KEN	SLV	0
KEN	SVK	0
KEN	SVN	0
KEN	THA	0
KEN	TUN	0
KEN	TUR	0
KEN	UGA	1
KEN	UKR	0
KEN	URY	0
KEN	UZB	0
KEN	VEN	0
KEN	VNM	0
KEN	ZAF	0
KEN	ZMB	0
KEN	ZWE	0
KOR	ARE	0
KOR	ARG	0
KOR	AUT	0
KOR	BGD	0
KOR	BGR	0
KOR	BIH	0
KOR	BLR	0
KOR	BRN	0
KOR	BWA	0
KOR	CHL	0
KOR	CHN	0
KOR	CRI	0
KOR	CYP	0
KOR	CZE	0
KOR	DZA	0
KOR	ECU	0
KOR	EGY	0
KOR	EST	0
KOR	FJI	0
KOR	GRC	0
KOR	HUN	0
KOR	IDN	0
KOR	ITA	0
KOR	KAZ	0
KOR	KEN	0
KOR	KOR	0
KOR	KWT	0
KOR	LBN	0
KOR	LTU	0
KOR	LVA	0
KOR	MKD	0
KOR	MYS	0
KOR	NAM	0
KOR	NZL	0
KOR	OMN	0
KOR	PAK	0
KOR	PAN	0
KOR	PER	0
KOR	PHL	0
KOR	POL	0
KOR	RUS	0
KOR	SAU	0
KOR	SGP	0
KOR	SLE	0
KOR	SLV	0
KOR	SVK	0
KOR	SVN	0
KOR	THA	0
KOR	TUN	0
KOR	TUR	0
KOR	UGA	0
KOR	UKR	0
KOR	URY	0
KOR	UZB	0
KOR	VEN	0
KOR	VNM	0
KOR	ZAF	0
KOR	ZMB	0
KOR	ZWE	0
KWT	ARE	0
KWT	ARG	0
KWT	AUT	0
KWT	BGD	0
KWT	BGR	0
KWT	BIH	0
KWT	BLR	0
KWT	BRN	0
KWT	BWA	0
KWT	CHL	0
KWT	CHN	0
KWT	CRI	0
KWT	CYP	0
KWT	CZE	0
KWT	DZA	0
KWT	ECU	0
KWT	EGY	0
KWT	EST	0
KWT	FJI	0
KWT	GRC	0
KWT	HUN	0
KWT	IDN	0
KWT	ITA	0
KWT	KAZ	0
KWT	KEN	0
KWT	KOR	0
KWT	KWT	0
KWT	LBN	0
KWT	LTU	0
KWT	LVA	0
KWT	MKD	0
KWT	MYS	0
KWT	NAM	0
KWT	NZL	0
KWT	OMN	0
KWT	PAK	0
KWT	PAN	0
KWT	PER	0
KWT	PHL	0
KWT	POL	0
KWT	RUS	0
KWT	SAU	1
KWT	SGP	0
KWT	SLE	0
KWT	SLV	0
KWT	SVK	0
KWT	SVN	0
KWT	THA	0
KWT	TUN	0
KWT	TUR	0
KWT	UGA	0
KWT	UKR	0
KWT	URY	0
KWT	UZB	0
KWT	VEN	0
KWT	VNM	0
KWT	ZAF	0
KWT	ZMB	0
KWT	ZWE	0
LBN	ARE	0
LBN	ARG	0
LBN	AUT	0
LBN	BGD	0
LBN	BGR	0
LBN	BIH	0
LBN	BLR	0
LBN	BRN	0
LBN	BWA	0
LBN	CHL	0
LBN	CHN	0
LBN	CRI	0
LBN	CYP	0
LBN	CZE	0
LBN	DZA	0
LBN	ECU	0
LBN	EGY	0
LBN	EST	0
LBN	FJI	0
LBN	GRC	0
LBN	HUN	0
LBN	IDN	0
LBN	ITA	0
LBN	KAZ	0
LBN	KEN	0
LBN	KOR	0
LBN	KWT	0
LBN	LBN	0
LBN	LTU	0
LBN	LVA	0
LBN	MKD	0
LBN	MYS	0
LBN	NAM	0
LBN	NZL	0
LBN	OMN	0
LBN	PAK	0
LBN	PAN	0
LBN	PER	0
LBN	PHL	0
LBN	POL	0
LBN	RUS	0
LBN	SAU	0
LBN	SGP	0
LBN	SLE	0
LBN	SLV	0
LBN	SVK	0
LBN	SVN	0
LBN	THA	0
LBN	TUN	0
LBN	TUR	0
LBN	UGA	0
LBN	UKR	0
LBN	URY	0
LBN	UZB	0
LBN	VEN	0
LBN	VNM	0
LBN	ZAF	0
LBN	ZMB	0
LBN	ZWE	0
LTU	ARE	0
LTU	ARG	0
LTU	AUT	0
LTU	BGD	0
LTU	BGR	0
LTU	BIH	0
LTU	BLR	1
LTU	BRN	0
LTU	BWA	0
LTU	CHL	0
LTU	CHN	0
LTU	CRI	0
LTU	CYP	0
LTU	CZE	0
LTU	DZA	0
LTU	ECU	0
LTU	EGY	0
LTU	EST	0
LTU	FJI	0
LTU	GRC	0
LTU	HUN	0
LTU	IDN	0
LTU	ITA	0
LTU	KAZ	0
LTU	KEN	0
LTU	KOR	0
LTU	KWT	0
LTU	LBN	0
LTU	LTU	0
LTU	LVA	1
LTU	MKD	0
LTU	MYS	0
LTU	NAM	0
LTU	NZL	0
LTU	OMN	0
LTU	PAK	0
LTU	PAN	0
LTU	PER	0
LTU	PHL	0
LTU	POL	1
LTU	RUS	1
LTU	SAU	0
LTU	SGP	0
LTU	SLE	0
LTU	SLV	0
LTU	SVK	0
LTU	SVN	0
LTU	THA	0
LTU	TUN	0
LTU	TUR	0
LTU	UGA	0
LTU	UKR	0
LTU	URY	0
LTU	UZB	0
LTU	VEN	0
LTU	VNM	0
LTU	ZAF	0
LTU	ZMB	0
LTU	ZWE	0
LVA	ARE	0
LVA	ARG	0
LVA	AUT	0
LVA	BGD	0
LVA	BGR	0
LVA	BIH	0
LVA	BLR	1
LVA	BRN	0
LVA	BWA	0
LVA	CHL	0
LVA	CHN	0
LVA	CRI	0
LVA	CYP	0
LVA	CZE	0
LVA	DZA	0
LVA	ECU	0
LVA	EGY	0
LVA	EST	1
LVA	FJI	0
LVA	GRC	0
LVA	HUN	0
LVA	IDN	0
LVA	ITA	0
LVA	KAZ	0
LVA	KEN	0
LVA	KOR	0
LVA	KWT	0
LVA	LBN	0
LVA	LTU	1
LVA	LVA	0
LVA	MKD	0
LVA	MYS	0
LVA	NAM	0
LVA	NZL	0
LVA	OMN	0
LVA	PAK	0
LVA	PAN	0
LVA	PER	0
LVA	PHL	0
LVA	POL	0
LVA	RUS	1
LVA	SAU	0
LVA	SGP	0
LVA	SLE	0
LVA	SLV	0
LVA	SVK	0
LVA	SVN	0
LVA	THA	0
LVA	TUN	0
LVA	TUR	0
LVA	UGA	0
LVA	UKR	0
LVA	URY	0
LVA	UZB	0
LVA	VEN	0
LVA	VNM	0
LVA	ZAF	0
LVA	ZMB	0
LVA	ZWE	0
MKD	ARE	0
MKD	ARG	0
MKD	AUT	0
MKD	BGD	0
MKD	BGR	1
MKD	BIH	0
MKD	BLR	0
MKD	BRN	0
MKD	BWA	0
MKD	CHL	0
MKD	CHN	0
MKD	CRI	0
MKD	CYP	0
MKD	CZE	0
MKD	DZA	0
MKD	ECU	0
MKD	EGY	0
MKD	EST	0
MKD	FJI	0
MKD	GRC	1
MKD	HUN	0
MKD	IDN	0
MKD	ITA	0
MKD	KAZ	0
MKD	KEN	0
MKD	KOR	0
MKD	KWT	0
MKD	LBN	0
MKD	LTU	0
MKD	LVA	0
MKD	MKD	0
MKD	MYS	0
MKD	NAM	0
MKD	NZL	0
MKD	OMN	0
MKD	PAK	0
MKD	PAN	0
MKD	PER	0
MKD	PHL	0
MKD	POL	0
MKD	RUS	0
MKD	SAU	0
MKD	SGP	0
MKD	SLE	0
MKD	SLV	0
MKD	SVK	0
MKD	SVN	0
MKD	THA	0
MKD	TUN	0
MKD	TUR	0
MKD	UGA	0
MKD	UKR	0
MKD	URY	0
MKD	UZB	0
MKD	VEN	0
MKD	VNM	0
MKD	ZAF	0
MKD	ZMB	0
MKD	ZWE	0
MYS	ARE	0
MYS	ARG	0
MYS	AUT	0
MYS	BGD	0
MYS	BGR	0
MYS	BIH	0
MYS	BLR	0
MYS	BRN	1
MYS	BWA	0
MYS	CHL	0
MYS	CHN	0
MYS	CRI	0
MYS	CYP	0
MYS	CZE	0
MYS	DZA	0
MYS	ECU	0
MYS	EGY	0
MYS	EST	0
MYS	FJI	0
MYS	GRC	0
MYS	HUN	0
MYS	IDN	1
MYS	ITA	0
MYS	KAZ	0
MYS	KEN	0
MYS	KOR	0
MYS	KWT	0
MYS	LBN	0
MYS	LTU	0
MYS	LVA	0
MYS	MKD	0
MYS	MYS	0
MYS	NAM	0
MYS	NZL	0
MYS	OMN	0
MYS	PAK	0
MYS	PAN	0
MYS	PER	0
MYS	PHL	0
MYS	POL	0
MYS	RUS	0
MYS	SAU	0
MYS	SGP	1
MYS	SLE	0
MYS	SLV	0
MYS	SVK	0
MYS	SVN	0
MYS	THA	1
MYS	TUN	0
MYS	TUR	0
MYS	UGA	0
MYS	UKR	0
MYS	URY	0
MYS	UZB	0
MYS	VEN	0
MYS	VNM	0
MYS	ZAF	0
MYS	ZMB	0
MYS	ZWE	0
NAM	ARE	0
NAM	ARG	0
NAM	AUT	0
NAM	BGD	0
NAM	BGR	0
NAM	BIH	0
NAM	BLR	0
NAM	BRN	0
NAM	BWA	1
NAM	CHL	0
NAM	CHN	0
NAM	CRI	0
NAM	CYP	0
NAM	CZE	0
NAM	DZA	0
NAM	ECU	0
NAM	EGY	0
NAM	EST	0
NAM	FJI	0
NAM	GRC	0
NAM	HUN	0
NAM	IDN	0
NAM	ITA	0
NAM	KAZ	0
NAM	KEN	0
NAM	KOR	0
NAM	KWT	0
NAM	LBN	0
NAM	LTU	0
NAM	LVA	0
NAM	MKD	0
NAM	MYS	0
NAM	NAM	0
NAM	NZL	0
NAM	OMN	0
NAM	PAK	0
NAM	PAN	0
NAM	PER	0
NAM	PHL	0
NAM	POL	0
NAM	RUS	0
NAM	SAU	0
NAM	SGP	0
NAM	SLE	0
NAM	SLV	0
NAM	SVK	0
NAM	SVN	0
NAM	THA	0
NAM	TUN	0
NAM	TUR	0
NAM	UGA	0
NAM	UKR	0
NAM	URY	0
NAM	UZB	0
NAM	VEN	0
NAM	VNM	0
NAM	ZAF	1
NAM	ZMB	1
NAM	ZWE	0
NZL	ARE	0
NZL	ARG	0
NZL	AUT	0
NZL	BGD	0
NZL	BGR	0
NZL	BIH	0
NZL	BLR	0
NZL	BRN	0
NZL	BWA	0
NZL	CHL	0
NZL	CHN	0
NZL	CRI	0
NZL	CYP	0
NZL	CZE	0
NZL	DZA	0
NZL	ECU	0
NZL	EGY	0
NZL	EST	0
NZL	FJI	0
NZL	GRC	0
NZL	HUN	0
NZL	IDN	0
NZL	ITA	0
NZL	KAZ	0
NZL	KEN	0
NZL	KOR	0
NZL	KWT	0
NZL	LBN	0
NZL	LTU	0
NZL	LVA	0
NZL	MKD	0
NZL	MYS	0
NZL	NAM	0
NZL	NZL	0
NZL	OMN	0
NZL	PAK	0
NZL	PAN	0
NZL	PER	0
NZL	PHL	0
NZL	POL	0
NZL	RUS	0
NZL	SAU	0
NZL	SGP	0
NZL	SLE	0
NZL	SLV	0
NZL	SVK	0
NZL	SVN	0
NZL	THA	0
NZL	TUN	0
NZL	TUR	0
NZL	UGA	0
NZL	UKR	0
[truncated: 1,482 more rows]

## Sheet: DIST
iso_o	iso_d	dist
ABW	ABW	5.22532
ABW	AFG	13257.8
ABW	AGO	9516.91
ABW	AIA	983.268
ABW	ALB	9091.74
ABW	AND	7572.79
ABW	ANT	136.385
ABW	ARE	12735
ABW	ARG	5396.22
ABW	ARM	11107.8
ABW	ATG	1024.99
ABW	AUS	15237.5
ABW	AUT	8719.13
ABW	AZE	11503
ABW	BDI	11120.5
ABW	BEL	7847.07
ABW	BEN	7979.94
ABW	BFA	7414.02
ABW	BGD	15473.5
ABW	BGR	9348.04
ABW	BHR	12308.4
ABW	BHS	1588.52
ABW	BIH	8936.66
ABW	BLR	9382.63
ABW	BLZ	2076.22
ABW	BMU	2263.79
ABW	BOL	3240.23
ABW	BRA	4759.61
ABW	BRB	1139.24
ABW	BRN	18008.9
ABW	BTN	15070.9
ABW	BWA	11196.3
ABW	CAF	9771.96
ABW	CAN	3573.89
ABW	CCK	18614.3
ABW	CHE	8056.33
ABW	CHL	5125.68
ABW	CHN	14155.4
ABW	CIV	7293.88
ABW	CMR	9014.29
ABW	COG	9613.9
ABW	COK	10484.7
ABW	COL	1036.63
ABW	COM	12802.6
ABW	CPV	5036.39
ABW	CRI	1550.77
ABW	CUB	1754.74
ABW	CXR	19519.5
ABW	CYM	1421.38
ABW	CYP	10403.2
ABW	CZE	8560.9
ABW	DEU	8034.39
ABW	DJI	12186.9
ABW	DMA	989.988
ABW	DNK	8408.59
ABW	DOM	663.099
ABW	DZA	7686.41
ABW	ECU	1698.4
ABW	EGY	10383.6
ABW	ERI	11620.1
ABW	ESH	6124.01
ABW	ESP	7121.52
ABW	EST	9088.51
ABW	ETH	11817.3
ABW	FIN	9087.56
ABW	FJI	12692.4
ABW	FLK	7248.14
ABW	FRA	7685.88
ABW	FRO	7410.51
ABW	FSM	14263.7
ABW	GAB	8868.93
ABW	GBR	7541.24
ABW	GEO	11056.9
ABW	GHA	7697.94
ABW	GIB	6937.02
ABW	GIN	5940.81
ABW	GLP	980.549
ABW	GMB	5785.5
ABW	GNB	5912.74
ABW	GNQ	8721.6
ABW	GRC	9491.16
ABW	GRD	911.348
ABW	GRL	5921.01
ABW	GTM	2220.07
ABW	GUF	2128.79
ABW	GUY	1458.41
ABW	HKG	16131.1
ABW	HND	1863.05
ABW	HRV	8716.87
ABW	HTI	709.388
ABW	HUN	8927.64
ABW	IDN	19240.4
ABW	IND	14258.2
ABW	IRL	7174.02
ABW	IRN	11880.2
ABW	IRQ	11426.3
ABW	ISL	6827.22
ABW	ISR	10635
ABW	ITA	8480.13
ABW	JAM	938.351
ABW	JOR	10744
ABW	JPN	13815.8
ABW	KAZ	12977.2
ABW	KEN	11887.2
ABW	KGZ	12891.5
ABW	KHM	17292
ABW	KIR	12879.5
ABW	KNA	952.672
ABW	KOR	14183.6
ABW	KWT	11922.3
ABW	LAO	16543
ABW	LBN	10635.6
ABW	LBR	6538.72
ABW	LBY	8638.48
ABW	LCA	1000.85
ABW	LKA	16067.6
ABW	LSO	11423
ABW	LTU	9223.91
ABW	LUX	7967.71
ABW	LVA	9100.95
ABW	MAC	16137.9
ABW	MAR	6782.74
ABW	MDA	9662.55
ABW	MDG	13342.6
ABW	MDV	15596
ABW	MEX	3197.78
ABW	MHL	12908.5
ABW	MKD	9214.09
ABW	MLI	6729.11
ABW	MLT	8723.98
ABW	MMR	16436.6
ABW	MNG	13299.1
ABW	MNP	15020.2
ABW	MOZ	11878.7
ABW	MRT	5824.11
ABW	MSR	966.26
ABW	MTQ	1001.73
ABW	MUS	14395.8
ABW	MWI	11828.5
ABW	MYS	18066.9
ABW	NAM	10268
ABW	NCL	13964.5
ABW	NER	7796.39
ABW	NFK	13783.1
ABW	NGA	8081.92
ABW	NIC	1761.93
ABW	NIU	11484.7
ABW	NLD	7896.9
ABW	NOR	8301.12
ABW	NPL	14828.1
ABW	NRU	13604.6
ABW	NZL	12981.5
ABW	OMN	13155.5
ABW	PAK	13581.6
ABW	PAL	10625.2
ABW	PAN	1102.97
ABW	PCN	7735.01
ABW	PER	2848.86
ABW	PHL	16773.4
ABW	PLW	16527.8
ABW	PNG	15957.2
ABW	POL	8990.02
ABW	PRI	781.57
ABW	PRK	14063.9
ABW	PRT	6637.42
ABW	PRY	4418.08
ABW	PYF	9348.11
ABW	QAT	12436.2
ABW	REU	14183.8
ABW	ROM	9528.12
ABW	RUS	9942.48
ABW	RWA	11168
ABW	SAU	12028.9
ABW	SDN	10960.5
ABW	SEN	5688.13
ABW	SGP	18355.4
ABW	SHN	7763.9
ABW	SLB	14562.6
ABW	SLE	6222.76
ABW	SLV	2070.01
ABW	SMR	8461.91
ABW	SOM	12721.3
ABW	SPM	4015.76
ABW	STP	8580.35
ABW	SUR	1793.71
ABW	SVK	8778.74
ABW	SVN	8601.01
ABW	SWE	8715.39
ABW	SWZ	11739.2
ABW	SYC	13989.6
ABW	SYR	10720.5
ABW	TCA	998.477
ABW	TCD	9201.16
ABW	TGO	7858.3
ABW	THA	16930.2
ABW	TJK	12917.7
ABW	TKL	11515.2
ABW	TKM	12265.5
ABW	TMP	18262.5
ABW	TON	12067.6
ABW	TTO	959.757
ABW	TUN	8328.58
ABW	TUR	9845.79
ABW	TUV	12456.9
ABW	TWN	15659.1
ABW	TZA	12282.4
ABW	UGA	11386
ABW	UKR	9678.45
ABW	URY	5483.94
ABW	USA	3161.67
ABW	UZB	12732.3
ABW	VCT	964.704
ABW	VEN	408.807
ABW	VGB	881.288
ABW	VNM	16272
ABW	VUT	13756.4
ABW	WLF	12049.8
ABW	WSM	13348.9
ABW	YEM	12161.9
ABW	YUG	9082.86
ABW	ZAF	10662.4
ABW	ZAR	9622.77
ABW	ZMB	11267.4
ABW	ZWE	11603.5
AFG	ABW	13257.8
AFG	AFG	303.761
AFG	AGO	7607.8
AFG	AIA	12292.2
AFG	ALB	4342.12
AFG	AND	5806.36
AFG	ANT	13218.3
AFG	ARE	1813.62
AFG	ARG	15298.5
AFG	ARM	2266.15
AFG	ATG	12297.1
AFG	AUS	11433.5
AFG	AUT	4568.1
AFG	AZE	1822.22
AFG	BDI	5930.06
AFG	BEL	5416.12
AFG	BEN	7481.01
AFG	BFA	7497.6
AFG	BGD	2376.98
AFG	BGR	4043.01
AFG	BHR	2004.43
AFG	BHS	12518.6
AFG	BIH	4428.61
AFG	BLR	3880.9
AFG	BLZ	13822.8
AFG	BMU	11177.7
AFG	BOL	15350
AFG	BRA	13771.8
AFG	BRB	12465.5
AFG	BRN	5741.14
AFG	BTN	2103.5
AFG	BWA	8023.77
AFG	CAF	6188.31
AFG	CAN	10768.9
AFG	CCK	5992.47
AFG	CHE	5247.04
AFG	CHL	16353.9
AFG	CHN	4180.44
AFG	CIV	8144.62
AFG	CMR	6842.12
AFG	COG	7100.58
AFG	COK	15044.6
AFG	COL	14288.7
AFG	COM	5824.41
AFG	CPV	9324.58
AFG	CRI	14334.6
AFG	CUB	12952.4
AFG	CXR	6312.07
AFG	CYM	13283.3
AFG	CYP	3257.97
AFG	CZE	4708.02
AFG	DEU	5226.51
AFG	DJI	3668.12
AFG	DMA	12416.8
AFG	DNK	4857.69
AFG	DOM	12709.3
AFG	DZA	5866.74
AFG	ECU	14950.6
AFG	EGY	3584.32
AFG	ERI	3706.29
AFG	ESH	7696.61
AFG	ESP	6290.49
AFG	EST	4238.92
AFG	ETH	4196.21
AFG	FIN	4254.79
AFG	FJI	12880.4
AFG	FLK	15448
AFG	FRA	5590.38
AFG	FRO	5959.88
AFG	FSM	9494.7
AFG	GAB	7263.69
AFG	GBR	5718.08
AFG	GEO	2270.99
AFG	GHA	7786.48
AFG	GIB	6593.6
AFG	GIN	8955.44
AFG	GLP	12384.1
AFG	GMB	8798.22
AFG	GNB	8805.01
AFG	GNQ	7089
AFG	GRC	4058.47
AFG	GRD	12707.1
AFG	GRL	7901.77
AFG	GTM	14157.6
AFG	GUF	12506.8
AFG	GUY	12850.2
AFG	HKG	4566.62
AFG	HND	14078
AFG	HRV	4608.2
AFG	HTI	12861
AFG	HUN	4367.69
AFG	IDN	6000.79
AFG	IND	1003.89
AFG	IRL	6085.93
AFG	IRN	1620.83
AFG	IRQ	2285.35
AFG	ISL	6658.56
AFG	ISR	3199.19
AFG	ITA	4935.99
AFG	JAM	13173.3
AFG	JOR	3096.23
AFG	JPN	6278.02
AFG	KAZ	1180.17
AFG	KEN	5221.58
AFG	KGZ	1043.71
AFG	KHM	4421.18
AFG	KIR	11202.9
AFG	KNA	12346.5
AFG	KOR	5131.89
AFG	KWT	2079.55
AFG	LAO	3784.92
AFG	LBN	3088.87
AFG	LBR	8699.12
AFG	LBY	5133.12
AFG	LCA	12492.8
AFG	LKA	3261.06
AFG	LSO	8347.43
AFG	LTU	4042.83
AFG	LUX	5304.34
AFG	LVA	4186.27
AFG	MAC	4512.57
AFG	MAR	6811.54
AFG	MDA	3626.97
AFG	MDG	6370.14
AFG	MDV	3406.56
AFG	MEX	13906.1
AFG	MHL	10652.2
AFG	MKD	4198.34
AFG	MLI	8056.61
AFG	MLT	4906.98
AFG	MMR	3330.21
AFG	MNG	3443.55
AFG	MNP	7848.57
AFG	MOZ	7760.66
AFG	MRT	8455.04
AFG	MSR	12360.3
AFG	MTQ	12452.5
AFG	MUS	6210.94
AFG	MWI	6565.83
AFG	MYS	4846.32
AFG	NAM	8406
AFG	NCL	12033.2
AFG	NER	7082.39
AFG	NFK	12536.7
AFG	NGA	7391.68
AFG	NIC	14235.6
AFG	NIU	13997.8
AFG	NLD	5361.4
AFG	NOR	5014.6
AFG	NPL	1710.07
AFG	NRU	10757.7
AFG	NZL	13762
AFG	OMN	1587.94
AFG	PAK	374.652
AFG	PAL	3244.84
AFG	PAN	14179
AFG	PCN	17900.4
AFG	PER	15811.2
AFG	PHL	5617.85
AFG	PLW	7294.72
AFG	PNG	9528.01
AFG	POL	4267.98
AFG	PRI	12479.6
AFG	PRK	4989.1
AFG	PRT	6791.34
AFG	PRY	14862.5
AFG	PYF	15756
AFG	QAT	1987.92
AFG	REU	6333.15
AFG	ROM	3813.93
AFG	RUS	3367.53
AFG	RWA	5755.22
AFG	SAU	2425.44
AFG	SDN	4222.92
AFG	SEN	8799.58
AFG	SGP	5157.89
AFG	SHN	9691.43
AFG	SLB	10680.3
AFG	SLE	8795.57
AFG	SLV	14203.5
AFG	SMR	4901.5
AFG	SOM	4380.18
AFG	SPM	9474.97
AFG	STP	7512.92
AFG	SUR	12679.8
AFG	SVK	4508.77
AFG	SVN	4719.43
AFG	SWE	4597.18
AFG	SWZ	7872.17
AFG	SYC	4589.38
AFG	SYR	3022.6
AFG	TCA	12522.6
AFG	TCD	5989.6
AFG	TGO	7601.83
AFG	THA	3903.41
AFG	TJK	459.247
AFG	TKL	13214.7
AFG	TKM	1042.73
AFG	TMP	7622.78
AFG	TON	13625
AFG	TTO	12807
AFG	TUN	5252.62
AFG	TUR	3581.61
AFG	TUV	12382.3
AFG	TWN	5105.79
AFG	TZA	5574.78
AFG	UGA	5380.85
AFG	UKR	3580.63
AFG	URY	15100.6
AFG	USA	10847.9
AFG	UZB	751.271
AFG	VCT	12577.8
AFG	VEN	13208.6
AFG	VGB	12377.8
AFG	VNM	3884.1
AFG	VUT	11939
AFG	WLF	13095
AFG	WSM	12020.4
AFG	YEM	3279.88
AFG	YUG	4258.76
AFG	ZAF	9273.13
AFG	ZAR	7100.06
AFG	ZMB	7048.76
AFG	ZWE	7088.19
AGO	ABW	9516.91
AGO	AFG	7607.8
AGO	AGO	419.967
AGO	AIA	8901.46
AGO	ALB	5623.83
AGO	AND	5837.09
AGO	ANT	9383.19
AGO	ARE	5805.26
AGO	ARG	7792.03
AGO	ARM	6331.35
AGO	ATG	8746.97
AGO	AUS	13528.2
AGO	AUT	6357.02
AGO	AZE	6643.25
AGO	BDI	1878.58
AGO	BEL	6696.23
AGO	BEN	2071.84
AGO	BFA	2876.14
AGO	BGD	9121.1
AGO	BGR	5822.25
AGO	BHR	5615.47
AGO	BHS	10490.6
AGO	BIH	5888.79
AGO	BLR	7104.68
AGO	BLZ	11578.9
AGO	BMU	9436.54
AGO	BOL	8830.23
AGO	BRA	6559.97
AGO	BRB	8414.01
AGO	BRN	11386.5
AGO	BTN	9162.64
AGO	BWA	2223.58
AGO	CAF	1586.98
AGO	CAN	10904.9
AGO	CCK	9114.44
AGO	CHE	6235.39
AGO	CHL	8914.1
AGO	CHN	11769.5
AGO	CIV	2480.14
AGO	CMR	1424.69
AGO	COG	556.947
AGO	COK	16605.1
AGO	COL	9911.52
AGO	COM	3301.02
AGO	CPV	4839.97
AGO	CRI	10980.7
AGO	CUB	10977.2
AGO	CXR	10106.6
AGO	CYM	10823.1
AGO	CYP	5332.03
AGO	CZE	6560.24
AGO	DEU	6738.35
AGO	DJI	4015.18
AGO	DMA	8654.34
AGO	DNK	7179.06
AGO	DOM	9602.55
AGO	DZA	5194.24
AGO	ECU	10205.4
AGO	EGY	4736.95
AGO	ERI	3901.95
AGO	ESH	4917.63
AGO	ESP	5752.25
AGO	EST	7665.32
AGO	ETH	3464.57
AGO	FIN	7746.23
AGO	FJI	16618.5
AGO	FLK	7947.25
AGO	FRA	6510.32
AGO	FRO	8073.68
AGO	FSM	16170.6
AGO	GAB	1110.37
AGO	GBR	6837.59
AGO	GEO	6482.8
AGO	GHA	2192.39
AGO	GIB	5370.6
AGO	GIN	3804.65
AGO	GLP	8708.25
AGO	GMB	4132.19
AGO	GNB	3941.23
AGO	GNQ	1485.02
AGO	GRC	5325.22
AGO	GRD	8613.74
AGO	GRL	9737.89
AGO	GTM	11735.9
AGO	GUF	7436.13
AGO	GUY	8109.86
AGO	HKG	11504.1
AGO	HND	11377.6
AGO	HRV	6086.7
AGO	HTI	9868.4
AGO	HUN	6296
AGO	IDN	10294.9
AGO	IND	8025.97
AGO	IRL	7160.81
AGO	IRN	6368.02
AGO	IRQ	5736.82
AGO	ISL	8642.95
AGO	ISR	5096.15
AGO	ITA	5645.24
AGO	JAM	10324.3
AGO	JOR	5140.36
AGO	JPN	13861.8
AGO	KAZ	8643.74
AGO	KEN	2744.31
AGO	KGZ	8454.77
AGO	KHM	10393.3
AGO	KIR	17657.9
AGO	KNA	8842.23
AGO	KOR	12705.4
AGO	KWT	5649.5
AGO	LAO	10254.8
AGO	LBN	5301.99
AGO	LBR	3154.24
AGO	LBY	4626.36
AGO	LCA	8580.77
AGO	LKA	7594.32
AGO	LSO	2721.22
AGO	LTU	7158.97
AGO	LUX	6540.27
AGO	LVA	7388.84
AGO	MAC	11443.6
AGO	MAR	5221.76
AGO	MDA	6403.26
AGO	MDG	3857.43
AGO	MDV	6836.07
AGO	MEX	12686
AGO	MHL	17596.7
AGO	MKD	5719.47
AGO	MLI	3352.43
AGO	MLT	4980.6
AGO	MMR	9555.35
AGO	MNG	11014.1
AGO	MNP	14824.5
AGO	MOZ	2794.28
AGO	MRT	4395.74
AGO	MSR	8775.92
AGO	MTQ	8605.6
AGO	MUS	4915.37
AGO	MWI	2314.21
AGO	MYS	9900.25
AGO	NAM	1582.88
AGO	NCL	15503.1
AGO	NER	2778.38
AGO	NFK	15020
AGO	NGA	2017.81
AGO	NIC	11252.1
AGO	NIU	16914.8
AGO	NLD	6856.13
AGO	NOR	7655.05
AGO	NPL	8745.84
AGO	NRU	16933.6
AGO	NZL	13836.3
AGO	OMN	6115.17
AGO	PAK	7889.05
AGO	PAL	5027.39
AGO	PAN	10468.3
AGO	PCN	14553.5
AGO	PER	9843.9
AGO	PHL	12159.6
AGO	PLW	13562.5
AGO	PNG	14529.4
AGO	POL	6838.71
AGO	PRI	9222.95
AGO	PRK	12578.1
AGO	PRT	5779.5
AGO	PRY	7684.19
AGO	PYF	16543.5
AGO	QAT	5620.98
AGO	REU	4718.44
AGO	ROM	6066.59
AGO	RUS	7535.85
AGO	RWA	2014.35
AGO	SAU	5207.32
AGO	SDN	3447.45
AGO	SEN	4277.94
AGO	SGP	10104.8
AGO	SHN	2204
AGO	SLB	15818.8
AGO	SLE	3517.93
AGO	SLV	11580.5
AGO	SMR	5875.24
AGO	SOM	3760.6
AGO	SPM	9206.76
AGO	STP	1239.14
AGO	SUR	7771.88
AGO	SVK	6355.75
AGO	SVN	6111.6
AGO	SWE	7599.2
AGO	SWZ	2711.92
AGO	SYC	4687.01
AGO	SYR	5305.97
AGO	TCA	9801.31
AGO	TCD	2345.14
AGO	TGO	2128.47
AGO	THA	9955.72
AGO	TJK	7803.15
AGO	TKL	17965.5
AGO	TKM	7002.8
AGO	TMP	12286
AGO	TON	16570.2
AGO	TTO	8557.67
AGO	TUN	5092.53
AGO	TUR	5778.67
AGO	TUV	17554.3
AGO	TWN	12269
AGO	TZA	2880.08
AGO	UGA	2373.9
AGO	UKR	6802.64
AGO	URY	7581.05
AGO	USA	10427.4
AGO	UZB	7977.38
AGO	VCT	8587.41
AGO	VEN	9137.92
AGO	VGB	9066.94
AGO	VNM	10637.6
AGO	VUT	15999.4
AGO	WLF	17358.2
AGO	WSM	16571.8
AGO	YEM	4352.74
AGO	YUG	6017.29
AGO	ZAF	2844.23
AGO	ZAR	553.106
AGO	ZMB	1791.82
AGO	ZWE	2170.01
AIA	ABW	983.268
AIA	AFG	12292.2
AIA	AGO	8901.46
AIA	AIA	3.79869
AIA	ALB	8108.48
AIA	AND	6589.53
AIA	ANT	927.457
AIA	ARE	11757.2
AIA	ARG	5905.68
AIA	ARM	10127.4
AIA	ATG	177.885
AIA	AUS	16217.8
AIA	AUT	7742.36
AIA	AZE	10525.9
AIA	BDI	10385.7
AIA	BEL	6876.79
AIA	BEN	7217.35
AIA	BFA	6596.8
AIA	BGD	14548.4
AIA	BGR	8365.19
AIA	BHR	11330.6
AIA	BHS	1660.37
AIA	BIH	7954.18
AIA	BLR	8426.1
AIA	BLZ	2728.33
AIA	BMU	1577.06
AIA	BOL	3904.13
AIA	BRA	4977.74
AIA	BRB	678.892
AIA	BRN	17448.2
AIA	BTN	14158.5
AIA	BWA	10755.6
AIA	CAF	8986.49
AIA	CAN	3217.2
AIA	CCK	17786.6
AIA	CHE	7076.8
AIA	CHL	5812.35
AIA	CHN	13563.5
AIA	CIV	6564.11
AIA	CMR	8254.07
AIA	COG	8933.88
AIA	COK	11407.7
AIA	COL	1997.53
AIA	COM	12126.6
AIA	CPV	4229.04
AIA	CRI	2442.21
AIA	CUB	2085.54
AIA	CXR	18545.9
AIA	CYM	1933.21
AIA	CYP	9421.87
AIA	CZE	7588.31
AIA	DEU	7065.73
AIA	DJI	11281.4
AIA	DMA	370.883
AIA	DNK	7455.7
AIA	DOM	710.172
AIA	DZA	6708.63
AIA	ECU	2658.56
AIA	EGY	9412.41
AIA	ERI	10700.7
AIA	ESH	5184.99
AIA	ESP	6138.72
AIA	EST	8157.06
AIA	ETH	10940.1
AIA	FIN	8160.29
AIA	FJI	13566
AIA	FLK	7798.22
AIA	FRA	6710.57
AIA	FRO	6504.59
AIA	FSM	14704
AIA	GAB	8154.08
AIA	GBR	6574.2
AIA	GEO	10078.8
AIA	GHA	6953.37
AIA	GIB	5960.35
AIA	GIN	5192.66
AIA	GLP	284.571
AIA	GMB	4985.47
AIA	GNB	5131.83
AIA	GNQ	7970.4
AIA	GRC	8509.14
AIA	GRD	699.301
AIA	GRL	5187.22
AIA	GTM	2954.63
AIA	GUF	1883.69
AIA	GUY	1380.74
AIA	HKG	15517.9
AIA	HND	2622.05
AIA	HRV	7736.06
AIA	HTI	979.334
AIA	HUN	7949.86
AIA	IDN	18292.9
AIA	IND	13294.8
AIA	IRL	6217.23
AIA	IRN	10898.1
AIA	IRQ	10443.6
AIA	ISL	5965.55
AIA	ISR	9657.36
AIA	ITA	7496.88
AIA	JAM	1452.87
AIA	JOR	9765.97
AIA	JPN	13571.9
AIA	KAZ	12066.7
AIA	KEN	11108.1
AIA	KGZ	11970.5
AIA	KHM	16464.2
AIA	KIR	13507.8
AIA	KNA	110.305
AIA	KOR	13743.5
AIA	KWT	10941.7
AIA	LAO	15711.7
AIA	LBN	9655.04
AIA	LBR	5818.6
AIA	LBY	7669.44
AIA	LCA	517.793
AIA	LKA	15095
AIA	LSO	11048.2
AIA	LTU	8269.71
AIA	LUX	6993.77
AIA	LVA	8156.4
AIA	MAC	15512.8
AIA	MAR	5811.7
AIA	MDA	8686.3
AIA	MDG	12758.9
AIA	MDV	14655
AIA	MEX	3798.64
AIA	MHL	13441.1
AIA	MKD	8230.9
AIA	MLI	5921.19
AIA	MLT	7746.69
AIA	MMR	15522.9
AIA	MNG	12606.9
AIA	MNP	15153.6
AIA	MOZ	11437.7
AIA	MRT	4965.89
AIA	MSR	191.412
AIA	MTQ	454.81
AIA	MUS	13816.6
AIA	MWI	11209.5
AIA	MYS	17129.2
AIA	NAM	9826.64
AIA	NCL	14865.5
AIA	NER	6959.76
AIA	NFK	14733.4
AIA	NGA	7316.09
AIA	NIC	2584.51
AIA	NIU	12380.2
AIA	NLD	6931.51
AIA	NOR	7370.37
AIA	NPL	13891.4
AIA	NRU	14230.2
AIA	NZL	13963.6
AIA	OMN	12175.7
AIA	PAK	12622.4
AIA	PAL	9648.74
AIA	PAN	2053.09
AIA	PCN	8709.98
AIA	PER	3707.22
AIA	PHL	16352.8
AIA	PLW	16598.3
AIA	PNG	16636.8
AIA	POL	8025.1
AIA	PRI	324.599
AIA	PRK	13599.2
AIA	PRT	5655.65
AIA	PRY	4873.05
AIA	PYF	10264.9
AIA	QAT	11459.5
AIA	REU	13619.2
AIA	ROM	8547.08
AIA	RUS	9001.68
AIA	RWA	10415.4
AIA	SAU	11058
AIA	SDN	10052
AIA	SEN	4874.32
AIA	SGP	17433.2
AIA	SHN	7344.85
AIA	SLB	15296
AIA	SLE	5481.24
AIA	SLV	2836
AIA	SMR	7479.19
AIA	SOM	11885.3
AIA	SPM	3229.09
AIA	STP	7876.78
AIA	SUR	1616.52
AIA	SVK	7801.98
AIA	SVN	7620.43
AIA	SWE	7781.38
AIA	SWZ	11307.6
AIA	SYC	13191.4
AIA	SYR	9740.08
AIA	TCA	918.501
AIA	TCD	8351.87
AIA	TGO	7101.72
AIA	THA	16046.6
AIA	TJK	11963.4
AIA	TKL	12319.7
AIA	TKM	11291.6
AIA	TMP	18610.2
AIA	TON	12972.4
AIA	TTO	860.368
AIA	TUN	7350.26
AIA	TUR	8862.69
AIA	TUV	13234.2
AIA	TWN	15188.9
AIA	TZA	11557.7
AIA	UGA	10602.5
AIA	UKR	8711.55
AIA	URY	5958.55
AIA	USA	2717.07
AIA	UZB	11788
AIA	VCT	591.869
AIA	VEN	946.168
AIA	VGB	165.804
AIA	VNM	15503.5
AIA	VUT	14614.5
AIA	WLF	12887.4
AIA	WSM	14169.2
AIA	YEM	11231.5
AIA	YUG	8101.42
AIA	ZAF	10390
AIA	ZAR	8943.32
AIA	ZMB	10685.6
AIA	ZWE	11045.9
ALB	ABW	9091.74
ALB	AFG	4342.12
ALB	AGO	5623.83
ALB	AIA	8108.48
ALB	ALB	63.7731
ALB	AND	1519.55
ALB	ANT	9028
ALB	ARE	3702.81
ALB	ARG	11632.2
ALB	ARM	2077.86
ALB	ATG	8082.16
ALB	AUS	15722.4
ALB	AUT	812.933
ALB	AZE	2520.89
ALB	BDI	5067.6
ALB	BEL	1589.11
ALB	BEN	4249.51
ALB	BFA	3845.12
ALB	BGD	6719.07
ALB	BGR	324.046
ALB	BHR	3285.38
ALB	BHS	8763.2
ALB	BIH	303.87
ALB	BLR	1505.64
ALB	BLZ	10230.5
ALB	BMU	7305.79
ALB	BOL	11056.1
ALB	BRA	9943.99
ALB	BRB	8181.91
ALB	BRN	10083
ALB	BTN	6426.47
ALB	BWA	7381.93
ALB	CAF	4114.25
ALB	CAN	7606.62
ALB	CCK	9878.19
ALB	CHE	1167.98
ALB	CHL	12432.5
ALB	CHN	7686.08
ALB	CIV	4656
ALB	CMR	4253.42
ALB	COG	5092.88
ALB	COK	17792.7
ALB	COL	10083
ALB	COM	6371.08
ALB	CPV	5090.82
ALB	CRI	10418.6
ALB	CUB	9295.04
ALB	CXR	10442
ALB	CYM	9502.17
ALB	CYP	1366.29
ALB	CZE	1060.92
ALB	DEU	1493.1
ALB	DJI	4015.76
ALB	DMA	8173.44
ALB	DNK	1679.91
ALB	DOM	8638.15
ALB	DZA	1533.74
ALB	ECU	10728.1
ALB	EGY	1623.33
ALB	ERI	3426.69
ALB	ESH	3392.32
ALB	ESP	1977.06
ALB	EST	2041.54
ALB	ETH	4050.72
ALB	FIN	2122.47
ALB	FJI	16745.1
ALB	FLK	12773.2
ALB	FRA	1603.53
ALB	FRO	2900.95
ALB	FSM	13196.3
ALB	GAB	4676.46
ALB	GBR	1895.35
ALB	GEO	2076.24
ALB	GHA	4453.75
ALB	GIB	2251.49
ALB	GIN	4965.7
ALB	GLP	8153.27
ALB	GMB	4694.4
ALB	GNB	4758.29
ALB	GNQ	4325.31
ALB	GRC	500.124
ALB	GRD	8432.15
ALB	GRL	5089.98
ALB	GTM	10563.5
ALB	GUF	8166.57
ALB	GUY	8516.93
ALB	HKG	8747.53
ALB	HND	10354
ALB	HRV	585.956
ALB	HTI	8840.73
ALB	HUN	689.036
ALB	IDN	10212.2
ALB	IND	5322.44
ALB	IRL	2355.76
ALB	IRN	2808.6
ALB	IRQ	2343.13
ALB	ISL	3675.06
ALB	ISR	1680.88
ALB	ITA	611.763
ALB	JAM	9240.72
ALB	JOR	1773.42
ALB	JPN	9501.87
ALB	KAZ	4615.35
ALB	KEN	5045.08
ALB	KGZ	4444.74
ALB	KHM	8762.52
ALB	KIR	14570.2
ALB	KNA	8144.75
ALB	KOR	8562.79
ALB	KWT	2868.3
ALB	LAO	8119.25
ALB	LBN	1609.73
ALB	LBR	4933.82
ALB	LBY	1126.32
ALB	LCA	8230.83
ALB	LKA	7028.39
ALB	LSO	7902.8
ALB	LTU	1540.07
ALB	LUX	1404.88
ALB	LVA	1765.02
ALB	MAC	8700.82
ALB	MAR	2473.62
ALB	MDA	955.949
ALB	MDG	7283.48
ALB	MDV	6737.67
ALB	MEX	10807.1
ALB	MHL	13898.8
ALB	MKD	155.963
ALB	MLI	4178.79
ALB	MLT	759.124
ALB	MMR	7666.06
ALB	MNG	6559.96
ALB	MNP	11641.9
ALB	MOZ	7605.37
ALB	MRT	4264.97
ALB	MSR	8144.22
ALB	MTQ	8197.88
ALB	MUS	7871.46
ALB	MWI	6321.25
ALB	MYS	9108.6
ALB	NAM	7117.55
ALB	NCL	16267.5
ALB	NER	3539.31
ALB	NFK	16854.5
ALB	NGA	4207.22
ALB	NIC	10434.1
ALB	NIU	17383.7
ALB	NLD	1664.82
ALB	NOR	2160.44
ALB	NPL	6050.17
ALB	NRU	14417.3
ALB	NZL	17971.9
ALB	OMN	4096.85
ALB	PAK	4709.62
ALB	PAL	1700.27
ALB	PAN	10127.5
ALB	PCN	16723.4
ALB	PER	11472.1
ALB	PHL	9850.1
ALB	PLW	11474
ALB	PNG	13790.3
ALB	POL	1218.31
ALB	PRI	8344.56
ALB	PRK	8371.93
ALB	PRT	2472.4
ALB	PRY	10877.5
ALB	PYF	17197.5
ALB	QAT	3422.08
ALB	REU	7839.23
ALB	ROM	617.628
ALB	RUS	2063.68
ALB	RWA	4925.97
ALB	SAU	3104.87
ALB	SDN	3119.73
ALB	SEN	4656.53
ALB	SGP	9424.12
ALB	SHN	6892.82
ALB	SLB	14760.3
ALB	SLE	4893.53
ALB	SLV	10535.9
ALB	SMR	666.476
ALB	SOM	5067.31
ALB	SPM	5871.87
ALB	STP	4764.45
ALB	SUR	8338.32
ALB	SVK	788.729
ALB	SVN	678.309
ALB	SWE	2007
ALB	SWZ	7621.19
ALB	SYC	6266.36
ALB	SYR	1694.97
ALB	TCA	8536.26
ALB	TCD	3280.22
ALB	TGO	4321.44
ALB	THA	8241.19
ALB	TJK	4136.51
ALB	TKL	16251.9
ALB	TKM	3299.43
ALB	TMP	11960.8
ALB	TON	17378.8
ALB	TTO	8516.85
ALB	TUN	968
ALB	TUR	765.423
ALB	TUV	15853.2
ALB	TWN	9109.09
ALB	TZA	5719.31
ALB	UGA	4740.88
ALB	UKR	1303.97
ALB	URY	11489.6
ALB	USA	7439.63
ALB	UZB	4072.7
ALB	VCT	8309.63
ALB	VEN	8971.89
ALB	VGB	8219.74
ALB	VNM	8172.99
ALB	VUT	16048.5
ALB	WLF	16548.3
ALB	WSM	15940.8
ALB	YEM	3720.74
ALB	YUG	393.483
ALB	ZAF	8378.26
ALB	ZAR	5099.66
ALB	ZMB	6381.48
ALB	ZWE	6686.43
AND	ABW	7572.79
AND	AFG	5806.36
AND	AGO	5837.09
AND	AIA	6589.53
AND	ALB	1519.55
AND	AND	8.0054
AND	ANT	7510.18
AND	ARE	5209.69
AND	ARG	10534.5
AND	ARM	3563.8
AND	ATG	6565.21
AND	AUS	17230.5
AND	AUT	1322.2
AND	AZE	3989.11
AND	BDI	5822.93
AND	BEL	952.5
AND	BEN	4019.15
AND	BFA	3371.46
AND	BGD	8174.57
AND	BGR	1781.61
AND	BHR	4788.09
AND	BHS	7282.86
AND	BIH	1380.17
AND	BLR	2286.1
AND	BLZ	8757.09
AND	BMU	5821.21
AND	BOL	9673.92
AND	BRA	8853.33
AND	BRB	6678.09
AND	BRN	11525.8
AND	BTN	7857.01
AND	BWA	7893.74
AND	CAF	4568.27
AND	CAN	6296.46
AND	CCK	11386.6
AND	CHE	681.843
AND	CHL	11200.9
AND	CHN	8764.59
AND	CIV	4174.22
AND	CMR	4414.95
AND	COG	5383.06
AND	COK	17089.3
AND	COL	8567.8
AND	COM	7379.25
AND	CPV	3890.61
AND	CRI	8906.52
AND	CUB	7824.31
AND	CXR	11961.5
AND	CYM	8010.3
AND	CYP	2861.28
AND	CZE	1302.35
AND	DEU	1080.61
AND	DJI	5287.48
AND	DMA	6660.17
AND	DNK	1668.75
AND	DOM	7120.63
AND	DZA	643.623
AND	ECU	9215.95
AND	EGY	2985.84
AND	ERI	4669.94
AND	ESH	2163.83
AND	ESP	492.927
AND	EST	2464.16
AND	ETH	5203.13
AND	FIN	2526.08
AND	FJI	17306.2
AND	FLK	11941.5
AND	FRA	711.548
AND	FRO	2239.79
AND	FSM	14050
AND	GAB	4753.98
AND	GBR	1009.58
AND	GEO	3538.26
AND	GHA	4116.13
AND	GIB	921.293
AND	GIN	4036.72
AND	GLP	6638.16
AND	GMB	3672.97
AND	GNB	3791.85
AND	GNQ	4373.24
AND	GRC	1947.64
AND	GRD	6926.07
AND	GRL	4099.92
AND	GTM	9085.31
AND	GUF	6739.78
AND	GUY	7044.98
AND	HKG	10060
AND	HND	8861.48
AND	HRV	1210.27
AND	HTI	7326.14
AND	HUN	1484.94
AND	IDN	11727.2
AND	IND	6800.61
AND	IRL	1335.31
AND	IRN	4317.1
AND	IRQ	3861.06
AND	ISL	2833.95
AND	ISR	3140.7
AND	ITA	909.03
AND	JAM	7732.52
AND	JOR	3242.6
AND	JPN	10354.8
AND	KAZ	5930.75
AND	KEN	6022.72
AND	KGZ	5777.59
AND	KHM	10220.6
AND	KIR	15078.2
AND	KNA	6626.81
AND	KOR	9559.9
AND	KWT	4378.46
AND	LAO	9549.88
AND	LBN	3101.94
AND	LBR	4202.75
AND	LBY	1490.66
AND	LCA	6721.2
AND	LKA	8543.87
AND	LSO	8424.82
AND	LTU	2198.05
AND	LUX	867.603
AND	LVA	2266.71
AND	MAC	10018.3
AND	MAR	1190.49
AND	MDA	2205.67
AND	MDG	8298.82
AND	MDV	8228.94
AND	MEX	9404.53
AND	MHL	14409.8
AND	MKD	1642.11
AND	MLI	3444.35
AND	MLT	1340.49
AND	MMR	9136.34
AND	MNG	7598.03
AND	MNP	12643.2
AND	MOZ	8261.12
AND	MRT	3173.05
AND	MSR	6627.45
AND	MTQ	6686.65
AND	MUS	9030.34
AND	MWI	7100.23
AND	MYS	10613.6
AND	NAM	7417.14
AND	NCL	17383.8
AND	NER	3224.46
AND	NFK	18106.6
AND	NGA	4017.01
AND	NIC	8932.15
AND	NIU	17297.9
AND	NLD	1125.46
AND	NOR	2038.36
AND	NPL	7501.16
AND	NRU	15140.8
AND	NZL	19455.7
AND	OMN	5610.91
AND	PAK	6165.77
AND	PAL	3146.76
AND	PAN	8608.73
AND	PCN	15230.5
AND	PER	10007.4
AND	PHL	11174
AND	PLW	12727.1
AND	PNG	15066.2
AND	POL	1817.34
AND	PRI	6825.08
AND	PRK	9362.68
AND	PRT	990.396
AND	PRY	9674.99
AND	PYF	16134.5
AND	QAT	4922.98
AND	REU	8962.35
AND	ROM	1992.57
AND	RUS	2973
AND	RWA	5716.85
AND	SAU	4576.11
AND	SDN	4211.46
AND	SEN	3593.61
AND	SGP	10928.9
AND	SHN	6543.49
AND	SLB	15799.4
AND	SLE	4051.22
AND	SLV	9048.45
AND	SMR	905.069
AND	SOM	6262.44
AND	SPM	4491.83
AND	STP	4736.82
AND	SUR	6886.9
AND	SVK	1374.98
AND	SVN	1107.67
AND	SWE	2191.85
AND	SWZ	8242.63
AND	SYC	7546.94
AND	SYR	3187.88
AND	TCA	7025.8
AND	TCD	3619.05
AND	TGO	4043.9
AND	THA	9708.49
AND	TJK	5558.32
AND	TKL	16251.6
AND	TKM	4769.48
AND	TMP	13423.8
AND	TON	17638.1
AND	TTO	7015.76
AND	TUN	976.552
AND	TUR	2274.61
AND	TUV	16243
AND	TWN	10321.9
AND	TZA	6693.94
AND	UGA	5626.73
AND	UKR	2372.86
AND	URY	10421.2
AND	USA	6064.7
AND	UZB	5456.44
AND	VCT	6801.58
AND	VEN	7458.76
AND	VGB	6700.23
AND	VNM	9560.42
AND	VUT	17009
AND	WLF	16776.4
AND	WSM	16704.8
AND	YEM	5058.76
AND	YUG	1547.88
AND	ZAF	8681.08
AND	ZAR	5392.01
AND	ZMB	7009.83
AND	ZWE	7367.2
ANT	ABW	136.385
ANT	AFG	13218.3
ANT	AGO	9383.19
ANT	AIA	927.457
ANT	ALB	9028
ANT	AND	7510.18
ANT	ANT	11.6539
ANT	ARE	12658.2
ANT	ARG	5320.5
ANT	ARM	11053.4
ANT	ATG	947.639
ANT	AUS	15308.3
ANT	AUT	8669.74
ANT	AZE	11453.2
ANT	BDI	10992.4
ANT	BEL	7803.63
ANT	BEN	7855.52
ANT	BFA	7295.58
ANT	BGD	15456.6
ANT	BGR	9288.06
ANT	BHR	12231.6
ANT	BHS	1693.72
ANT	BIH	8878.01
ANT	BLR	9348.46
ANT	BLZ	2212.18
ANT	BMU	2287.61
ANT	BOL	3184.28
ANT	BRA	4649.9
ANT	BRB	1018
ANT	BRN	18089.5
ANT	BTN	15059
ANT	BWA	11060
ANT	CAF	9648.79
ANT	CAN	3651.91
ANT	CCK	18485.6
ANT	CHE	8003.54
ANT	CHL	5078.57
ANT	CHN	14217.9
ANT	CIV	7167.16
ANT	CMR	8889.15
ANT	COG	9482.98
ANT	COK	10585.6
ANT	COL	1070.54
ANT	COM	12670.4
ANT	CPV	4918.75
ANT	CRI	1669.57
ANT	CUB	1881.57
ANT	CXR	19420.6
ANT	CYM	1555.07
ANT	CYP	10332.1
ANT	CZE	8515.58
ANT	DEU	7992.2
ANT	DJI	12080.3
ANT	DMA	890.562
ANT	DNK	8376.26
ANT	DOM	718.129
ANT	DZA	7611.2
ANT	ECU	1732.45
ANT	EGY	10301.9
ANT	ERI	11517.2
ANT	ESH	6029.72
ANT	ESP	7054.92
ANT	EST	9066.44
ANT	ETH	11705.3
ANT	FIN	9067.22
ANT	FJI	12802.7
ANT	FLK	7180.98
ANT	FRA	7638.03
ANT	FRO	7397.42
ANT	FSM	14400
ANT	GAB	8740.39
ANT	GBR	7500.19
ANT	GEO	11005.9
ANT	GHA	7572.15
ANT	GIB	6860.98
ANT	GIN	5816.43
ANT	GLP	890.175
ANT	GMB	5666.28
ANT	GNB	5791.39
ANT	GNQ	8595.84
ANT	GRC	9421.69
ANT	GRD	783.586
ANT	GRL	5949.36
ANT	GTM	2353.11
ANT	GUF	1992.41
ANT	GUY	1322.33
ANT	HKG	16194.1
ANT	HND	1995.53
ANT	HRV	8662.01
ANT	HTI	805.216
ANT	HUN	8877.09
ANT	IDN	19217.9
ANT	IND	14220.4
ANT	IRL	7139.31
ANT	IRN	11822.4
ANT	IRQ	11358.4
ANT	ISL	6827.31
ANT	ISR	10558.8
ANT	ITA	8416.24
ANT	JAM	1067.96
ANT	JOR	10668.1
ANT	JPN	13920.9
ANT	KAZ	12964.9
ANT	KEN	11762.4
ANT	KGZ	12875
ANT	KHM	17311.7
ANT	KIR	13012
ANT	KNA	883.382
ANT	KOR	14267.8
ANT	KWT	11849.4
ANT	LAO	16559.8
ANT	LBN	10563.2
ANT	LBR	6411.73
ANT	LBY	8555.92
ANT	LCA	887.873
ANT	LKA	15984
ANT	LSO	11287.4
ANT	LTU	9191.02
ANT	LUX	7921.16
ANT	LVA	9072.99
ANT	MAC	16198.8
ANT	MAR	6702.29
ANT	MDA	9613.71
ANT	MDG	13207.1
ANT	MDV	15496.9
ANT	MEX	3333.87
ANT	MHL	13043.9
ANT	MKD	9152.18
ANT	MLI	6610.04
ANT	MLT	8647.92
ANT	MMR	16425.4
ANT	MNG	13343
ANT	MNP	15151.5
ANT	MOZ	11742.4
ANT	MRT	5712.49
ANT	MSR	886.582
ANT	MTQ	894.36
ANT	MUS	14260
ANT	MWI	11694.3
ANT	MYS	18046.8
ANT	NAM	10131.6
ANT	NCL	14068.6
ANT	NER	7680.19
ANT	NFK	13873.6
ANT	NGA	7957.73
ANT	NIC	1889.63
ANT	NIU	11591.6
ANT	NLD	7857.02
ANT	NOR	8279.08
ANT	NPL	14805.6
ANT	NRU	13736.9
ANT	NZL	13038.7
ANT	OMN	13081.1
ANT	PAK	13546.5
ANT	PAL	10547.8
ANT	PAN	1208.05
ANT	PCN	7814.46
ANT	PER	2838.76
ANT	PHL	16866.3
ANT	PLW	16658.5
ANT	PNG	16084.7
ANT	POL	8950.58
ANT	PRI	767.076
ANT	PRK	14144.7
ANT	PRT	6568.21
ANT	PRY	4333.01
ANT	PYF	9451.23
ANT	QAT	12358.4
ANT	REU	14047.9
ANT	ROM	9472.76
ANT	RUS	9916.5
ANT	RWA	11041.3
ANT	SAU	11946.3
ANT	SDN	10855.2
ANT	SEN	5570.58
ANT	SGP	18344.1
ANT	SHN	7627.53
ANT	SLB	14687.8
ANT	SLE	6097.62
ANT	SLV	2201.53
ANT	SMR	8402.54
ANT	SOM	12602.4
ANT	SPM	4029.92
ANT	STP	8451.2
ANT	SUR	1657.4
ANT	SVK	8729.35
ANT	SVN	8546.55
ANT	SWE	8692.11
ANT	SWZ	11603
ANT	SYC	13865.5
ANT	SYR	10647.8
ANT	TCA	1068.46
ANT	TCD	9085.96
ANT	TGO	7733.42
ANT	THA	16931.2
ANT	TJK	12885.4
ANT	TKL	11635.7
ANT	TKM	12219.1
ANT	TMP	18397.3
ANT	TON	12172.2
ANT	TTO	825.532
ANT	TUN	8253.76
ANT	TUR	9784.42
ANT	TUV	12579.8
ANT	TWN	15742.3
ANT	TZA	12153.1
ANT	UGA	11261.9
ANT	UKR	9637.68
ANT	URY	5403.59
ANT	USA	3227.01
ANT	UZB	12705.3
ANT	VCT	845.071
ANT	VEN	275.908
ANT	VGB	844.998
ANT	VNM	16304.4
ANT	VUT	13868.4
ANT	WLF	12166
ANT	WSM	13466.5
ANT	YEM	12061.8
ANT	YUG	9026.76
ANT	ZAF	10529
ANT	ZAR	9491.82
ANT	ZMB	11132.3
ANT	ZWE	11467.8
ARE	ABW	12735
ARE	AFG	1813.62
ARE	AGO	5805.26
ARE	AIA	11757.2
ARE	ALB	3702.81
ARE	AND	5209.69
ARE	ANT	12658.2
ARE	ARE	108.789
ARE	ARG	13557.2
ARE	ARM	1979.16
ARE	ATG	11712
ARE	AUS	12092.2
ARE	AUT	4245.84
ARE	AZE	1819.48
ARE	BDI	4119.44
ARE	BEL	5159.97
ARE	BEN	5879.01
ARE	BFA	6035.04
ARE	BGD	3643.56
ARE	BGR	3493.29
ARE	BHR	426.658
ARE	BHS	12456.9
ARE	BIH	3908.16
ARE	BLR	3961.29
ARE	BLZ	13913.6
ARE	BMU	11004.4
ARE	BOL	14022.3
ARE	BRA	12129.5
ARE	BRB	11741.7
ARE	BRN	6813.56
ARE	BTN	3539.24
ARE	BWA	6280.03
ARE	CAF	4435.25
ARE	CAN	11105.9
ARE	CCK	6177.19
ARE	CHE	4830.74
ARE	CHL	14654.8
ARE	CHN	5966.43
ARE	CIV	6583.23
ARE	CMR	5133.86
ARE	COG	5308.86
ARE	COK	16517.4
ARE	COL	13680.5
ARE	COM	4200.17
ARE	CPV	8135.81
ARE	CRI	14115.8
ARE	CUB	12979
ARE	CXR	6789.06
ARE	CYM	13202.1
ARE	CYP	2348.92
ARE	CZE	4461.37
ARE	DEU	5004.56
ARE	DJI	1861.23
ARE	DMA	11779
ARE	DNK	4849.59
ARE	DOM	12322.7
ARE	DZA	5048.77
ARE	ECU	14293.4
ARE	EGY	2370.06
ARE	ERI	1914.75
ARE	ESH	6694.98
ARE	ESP	5634.67
ARE	EST	4521.91
ARE	ETH	2383.19
ARE	FIN	4570.32
ARE	FJI	14221.6
ARE	FLK	13645.4
ARE	FRA	5249.53
ARE	FRO	6136.85
ARE	FSM	11081.5
ARE	GAB	5535.1
ARE	GBR	5483.74
ARE	GEO	2114.94
ARE	GHA	6195.8
ARE	GIB	5798.01
ARE	GIN	7575.71
ARE	GLP	11769.9
ARE	GMB	7505.94
ARE	GNB	7470.09
ARE	GNQ	5400.14
ARE	GRC	3264.32
ARE	GRD	11998.1
ARE	GRL	8322.66
ARE	GTM	14250.6
ARE	GUF	11468.9
ARE	GUY	11948.6
ARE	HKG	6059.65
ARE	HND	14053.6
ARE	HRV	4168.24
ARE	HTI	12534
ARE	HUN	4030.74
ARE	IDN	6613.25
ARE	IND	2312.87
ARE	IRL	5925.42
ARE	IRN	1279.04
ARE	IRQ	1384.18
ARE	ISL	6924.49
ARE	ISR	2099.99
ARE	ITA	4303.98
ARE	JAM	12941.7
ARE	JOR	1991.23
ARE	JPN	8062.89
ARE	KAZ	2932.29
ARE	KEN	3437.68
ARE	KGZ	2760.66
ARE	KHM	5501.91
ARE	KIR	12833.4
ARE	KNA	11782.3
ARE	KOR	6909.24
ARE	KWT	835.767
ARE	LAO	5029.93
ARE	LBN	2110.08
ARE	LBR	7214.98
ARE	LBY	4112.48
ARE	LCA	11816.6
ARE	LKA	3342.21
ARE	LSO	6642.85
ARE	LTU	4127.87
ARE	LUX	4999.58
ARE	LVA	4355.66
ARE	MAC	6000.81
ARE	MAR	5957.76
ARE	MDA	3379.93
ARE	MDG	4880.94
ARE	MDV	3044.64
ARE	MEX	14372.4
ARE	MHL	12334
ARE	MKD	3601.21
ARE	MLI	6661.39
ARE	MLT	4011.03
ARE	MMR	4415.29
ARE	MNG	5255.4
ARE	MNP	9454.06
ARE	MOZ	6084.78
ARE	MRT	7257.15
ARE	MSR	11772.3
ARE	MTQ	11792.2
ARE	MUS	4978.87
ARE	MWI	4827.79
ARE	MYS	5595
ARE	NAM	6607.64
ARE	NCL	13158.3
ARE	NER	5607.44
ARE	NFK	13496.9
ARE	NGA	5782.21
ARE	NIC	14136.9
ARE	NIU	15429.6
ARE	NLD	5170.82
ARE	NOR	5174.93
ARE	NPL	3101.72
ARE	NRU	12311.9
ARE	NZL	14270
ARE	OMN	438.894
ARE	PAK	2083.98
ARE	PAL	2110.52
ARE	PAN	13801.2
ARE	PCN	19574.2
ARE	PER	14752
ARE	PHL	7004.58
ARE	PLW	8676.9
ARE	PNG	10724
ARE	POL	4181.63
ARE	PRI	12012.5
ARE	PRK	6775.82
ARE	PRT	6107.29
ARE	PRY	13254.5
ARE	PYF	17429.5
ARE	QAT	303.944
ARE	REU	5046.84
ARE	ROM	3386.37
ARE	RUS	3739.2
ARE	RWA	3943.71
ARE	SAU	774.585
ARE	SDN	2490.01
ARE	SEN	7540
ARE	SGP	5904.87
ARE	SHN	7922.73
ARE	SLB	12017.2
ARE	SLE	7373.16
ARE	SLV	14231.8
ARE	SMR	4362.54
ARE	SOM	2680.36
ARE	SPM	9495.64
ARE	STP	5800.83
ARE	SUR	11708.4
ARE	SVK	4189.75
ARE	SVN	4284.9
ARE	SWE	4796.38
ARE	SWZ	6183.37
ARE	SYC	3240.8
ARE	SYR	2024.29
ARE	TCA	12235.5
ARE	TCD	4367.36
ARE	TGO	6006.47
ARE	THA	4967.8
ARE	TJK	2082.55
ARE	TKL	14825.2
ARE	TKM	1547.01
ARE	TMP	8544.32
ARE	TON	14953.2
ARE	TTO	12059.1
ARE	TUN	4406.94
ARE	TUR	2994.25
ARE	TUV	13921.6
ARE	TWN	6706.36
ARE	TZA	3852.07
ARE	UGA	3570.47
ARE	UKR	3545.55
ARE	URY	13351.9
ARE	USA	11029.5
ARE	UZB	2318.68
ARE	VCT	11886.7
ARE	VEN	12567.8
ARE	VGB	11879.6
ARE	VNM	5265.52
ARE	VUT	13189.5
ARE	WLF	14590.8
ARE	WSM	13390.3
ARE	YEM	1466.26
ARE	YUG	3799.9
ARE	ZAF	7530.2
ARE	ZAR	5307.78
ARE	ZMB	5274.5
ARE	ZWE	5347.19
ARG	ABW	5396.22
ARG	AFG	15298.5
ARG	AGO	7792.03
ARG	AIA	5905.68
ARG	ALB	11632.2
ARG	AND	10534.5
ARG	ANT	5320.5
ARG	ARE	13557.2
ARG	ARG	625.648
ARG	ARM	13417.6
ARG	ATG	5776.08
ARG	AUS	11801.4
ARG	AUT	11833.8
ARG	AZE	13853.8
ARG	BDI	9604.16
ARG	BEL	11326.8
ARG	BEN	7854.46
ARG	BFA	7952.7
ARG	BGD	16788.4
ARG	BGR	11954.8
ARG	BHR	13304.6
ARG	BHS	6940.77
ARG	BIH	11694.9
ARG	BLR	12819.3
ARG	BLZ	6604.47
ARG	BMU	7482.4
ARG	BOL	2239.67
ARG	BRA	1691.07
ARG	BRB	5317.7
ARG	BRN	16656.8
ARG	BTN	16919.8
ARG	BWA	8001.55
ARG	CAF	9125.23
ARG	CAN	8970.1
ARG	CCK	14173.3
ARG	CHE	11214.5
ARG	CHL	1128.32
ARG	CHN	19297.5
ARG	CIV	7231.43
ARG	CMR	8456.57
ARG	COG	8261.97
ARG	COK	9660.42
ARG	COL	4706.26
ARG	COM	10331
ARG	CPV	6643.95
ARG	CRI	5653.43
ARG	CUB	6909.93
ARG	CXR	14747
ARG	CYM	6476.05
ARG	CYP	12291.6
ARG	CZE	11836.8
ARG	DEU	11512.1
ARG	DJI	11807.2
ARG	DMA	5569.61
ARG	DNK	12089.5
ARG	DOM	6036.69
ARG	DZA	10188.4
ARG	ECU	4360.51
ARG	EGY	11838.1
ARG	ERI	11643.7
ARG	ESH	8373.64
ARG	ESP	10065.9
ARG	EST	12925.8
ARG	ETH	11256.4
ARG	FIN	12971.3
ARG	FJI	11625.8
ARG	FLK	1896.51
ARG	FRA	11072.2
ARG	FRO	11716
ARG	FSM	15167.7
ARG	GAB	8037.77
ARG	GBR	11147.5
ARG	GEO	13503.5
ARG	GHA	7560.43
ARG	GIB	9615.08
ARG	GIN	6668.47
ARG	GLP	5649.53
ARG	GMB	6944.68
ARG	GNB	6874.06
ARG	GNQ	8210.39
ARG	GRC	11711.4
ARG	GRD	5212.59
ARG	GRL	11018
ARG	GTM	6446.82
ARG	GUF	4454.67
ARG	GUY	4611.63
ARG	HKG	18478.9
ARG	HND	6217.95
ARG	HRV	11656.1
ARG	HTI	6101.21
ARG	HUN	11957.1
ARG	IDN	15235.8
ARG	IND	15817.9
ARG	IRL	11013
ARG	IRN	13803.1
ARG	IRQ	13110.9
ARG	ISL	11455.9
ARG	ISR	12241.6
ARG	ITA	11173.6
ARG	JAM	6169.83
ARG	JOR	12330.8
ARG	JPN	18372
ARG	KAZ	16110.7
ARG	KEN	10423.4
ARG	KGZ	15918.2
ARG	KHM	16965
ARG	KIR	13533.3
ARG	KNA	5799.19
ARG	KOR	19447.3
ARG	KWT	13226.3
ARG	LAO	17399.5
ARG	LBN	12396.9
ARG	LBR	6772.83
ARG	LBY	10587.6
ARG	LCA	5424.78
ARG	LKA	14774.5
ARG	LSO	7880.85
ARG	LTU	12731.3
ARG	LUX	11333.1
ARG	LVA	12773.9
ARG	MAC	18451.9
ARG	MAR	9348.92
ARG	MDA	12571
ARG	MDG	10212
ARG	MDV	14040.1
ARG	MEX	7397.65
ARG	MHL	14109.6
ARG	MKD	11787.6
ARG	MLI	7493.1
ARG	MLT	10906.9
ARG	MMR	16823.8
ARG	MNG	18125.6
ARG	MNP	16782.3
ARG	MOZ	8503.74
ARG	MRT	7401.54
ARG	MSR	5730.58
ARG	MTQ	5490.14
ARG	MUS	10927.8
ARG	MWI	9345.98
ARG	MYS	15970.7
ARG	NAM	7342.77
ARG	NCL	12115.3
ARG	NER	8342
ARG	NFK	11425.1
ARG	NGA	7938.36
ARG	NIC	5975.68
ARG	NIU	10646.7
ARG	NLD	11466.8
ARG	NOR	12270.7
ARG	NPL	16522.2
ARG	NRU	13900.2
ARG	NZL	9729.11
ARG	OMN	13896.7
ARG	PAK	15622.2
ARG	PAL	12184.6
ARG	PAN	5334.83
ARG	PCN	6850.74
ARG	PER	3133.93
ARG	PHL	17801.7
ARG	PLW	16713.7
ARG	PNG	14425.7
ARG	POL	12351.6
ARG	PRI	5965.64
ARG	PRK	19419
ARG	PRT	9621.85
ARG	PRY	1051.13
ARG	PYF	9013.15
ARG	QAT	13337.2
ARG	REU	10717.1
ARG	ROM	12249.4
ARG	RUS	13505.4
ARG	RWA	9763.37
ARG	SAU	12880.2
ARG	SDN	11085.4
ARG	SEN	6994.3
ARG	SGP	15891.1
ARG	SHN	5636.19
ARG	SLB	13668.2
ARG	SLE	6759.12
ARG	SLV	6280.05
ARG	SMR	11313.3
ARG	SOM	11411.5
ARG	SPM	9055.35
ARG	STP	7785.76
ARG	SUR	4524.36
ARG	SVK	11879.9
ARG	SVN	11580.8
ARG	SWE	12585
ARG	SWZ	8359.23
ARG	SYC	11873.6
ARG	SYR	12444.4
ARG	TCA	6388.87
ARG	TCD	9322.41
ARG	TGO	7739.36
ARG	THA	16890.2
ARG	TJK	15376.1
ARG	TKL	11529.3
ARG	TKM	14471.2
ARG	TMP	15202.5
ARG	TON	10911.5
ARG	TTO	5051.9
ARG	TUN	10668.8
ARG	TUR	12268.7
ARG	TUV	12301.2
ARG	TWN	18967.2
ARG	TZA	10291.1
ARG	UGA	10137.2
[truncated: 48,177 more rows]

## Sheet: GDP
Country Code	Indicator Code	2000	2001	2002	2003	2004	2005	2006	2007	2008	2009	2010	2011	2012	2013	2014	2015	2016	2017	2018	2019	2020	2021	2022
AFG	NY.GDP.MKTP.CD			3.85424e+09	4.5395e+09	5.22083e+09	6.2262e+09	6.97138e+09	9.71577e+09	1.02498e+10	1.21548e+10	1.56338e+10	1.81904e+10	2.02036e+10	2.05645e+10	2.05506e+10	1.99981e+10	1.80196e+10	1.88964e+10	1.84189e+10	1.89045e+10	2.01435e+10	1.45831e+10
AGO	NY.GDP.MKTP.CD	9.12959e+09	8.93608e+09	1.52856e+10	1.78127e+10	2.35521e+10	3.69709e+10	5.2381e+10	6.52664e+10	8.85387e+10	7.03072e+10	8.16995e+10	1.09437e+11	1.24998e+11	1.33402e+11	1.37244e+11	8.72193e+10	4.98405e+10	6.89728e+10	7.77929e+10	6.93091e+10	5.02414e+10	6.56854e+10	1.06714e+11
ALB	NY.GDP.MKTP.CD	3.48036e+09	3.9221e+09	4.34807e+09	5.6115e+09	7.18469e+09	8.05208e+09	8.89607e+09	1.06773e+10	1.28814e+10	1.20442e+10	1.19269e+10	1.28908e+10	1.23198e+10	1.27762e+10	1.32281e+10	1.13869e+10	1.18612e+10	1.30197e+10	1.51564e+10	1.54018e+10	1.51627e+10	1.79306e+10	1.88821e+10
ARE	NY.GDP.MKTP.CD	1.04337e+11	1.03312e+11	1.09816e+11	1.24346e+11	1.47824e+11	1.80617e+11	2.22117e+11	2.57916e+11	3.15475e+11	2.53547e+11	2.89787e+11	3.50666e+11	3.8461e+11	4.00219e+11	4.14105e+11	3.70275e+11	3.69255e+11	3.90517e+11	4.27049e+11	4.1799e+11	3.49473e+11	4.15022e+11	5.07535e+11
ARG	NY.GDP.MKTP.CD	284203750000	268696750000	9.7724e+10	1.27587e+11	1.64658e+11	1.98737e+11	2.32557e+11	2.87531e+11	3.61558e+11	3.32976e+11	4.23627e+11	5.30158e+11	5.45982e+11	5.52025e+11	5.2632e+11	5.94749e+11	5.57532e+11	6.43628e+11	5.2482e+11	4.47755e+11	3.8554e+11	4.87227e+11	6.3277e+11
ARM	NY.GDP.MKTP.CD	1.91156e+09	2.11847e+09	2.37634e+09	2.80706e+09	3.57662e+09	4.90047e+09	6.38445e+09	9.2063e+09	1.1662e+10	8.64794e+09	9.26029e+09	1.01421e+10	1.06193e+10	1.11215e+10	1.16095e+10	1.05533e+10	1.05461e+10	1.15275e+10	1.24579e+10	1.36193e+10	1.26417e+10	1.38614e+10	1.95028e+10
ATG	NY.GDP.MKTP.CD	8.2637e+08	8.00481e+08	8.14381e+08	8.56396e+08	9.1973e+08	1.02296e+09	1.15766e+09	1.31276e+09	1.37007e+09	1.22833e+09	1148700000	1.13764e+09	1.19995e+09	1.18145e+09	1.24973e+09	1.33669e+09	1.43659e+09	1.46796e+09	1.60477e+09	1.6754e+09	1.41635e+09	1.56052e+09	1.7576e+09
AUT	NY.GDP.MKTP.CD	1.9729e+11	1.97509e+11	2.14395e+11	2.62274e+11	3.01458e+11	3.16092e+11	3.3628e+11	3.89186e+11	4.32052e+11	4.01759e+11	3.92275e+11	4.31685e+11	4.09402e+11	4.30191e+11	4.42585e+11	3.81971e+11	3.95837e+11	4.17261e+11	4.54991e+11	4.44621e+11	4.35225e+11	4.80368e+11	4.714e+11
AZE	NY.GDP.MKTP.CD	5.27262e+09	5.70762e+09	6.23609e+09	7.27641e+09	8.68041e+09	1.32454e+10	2.09819e+10	3.30494e+10	4.88513e+10	4.42924e+10	5.29093e+10	6.59528e+10	6.96799e+10	7.41606e+10	7.52397e+10	5.30762e+10	3.7867e+10	4.08666e+10	4.71125e+10	4.81742e+10	42693000000	5.48254e+10	7.87211e+10
BDI	NY.GDP.MKTP.CD	8.70486e+08	8.76795e+08	8.25395e+08	7.84654e+08	9.15257e+08	1.11711e+09	1.27338e+09	1.3562e+09	1.61184e+09	1.78146e+09	2.03214e+09	2.23582e+09	2.33334e+09	2.45161e+09	2.70578e+09	3.104e+09	2.64449e+09	2.72359e+09	2.66718e+09	2.57652e+09	2.64968e+09	2.7758e+09	3.07341e+09
BEN	NY.GDP.MKTP.CD	3.51999e+09	3.66622e+09	4.19434e+09	5.34926e+09	6.19027e+09	6.56765e+09	7.03411e+09	8.16905e+09	9.78773e+09	9.73863e+09	9.53535e+09	1.06933e+10	1.11414e+10	1.25178e+10	1.32845e+10	1.13882e+10	1.18211e+10	1.27017e+10	1.42624e+10	1.43917e+10	1.56515e+10	1.76901e+10	1.74017e+10
BFA	NY.GDP.MKTP.CD	2.96837e+09	3.19037e+09	3.62235e+09	4.74077e+09	5.45169e+09	6.14635e+09	6.54742e+09	7.62572e+09	9.45144e+09	9.4507e+09	1.01096e+10	1.20803e+10	1.2561e+10	1.34443e+10	1.3943e+10	1.18322e+10	1.28334e+10	1.4107e+10	1.58901e+10	1.61782e+10	1.79336e+10	1.97376e+10	1.88846e+10
BGD	NY.GDP.MKTP.CD	5.33698e+10	5.39913e+10	5.47241e+10	6.01589e+10	6.51085e+10	6.94429e+10	7.18191e+10	7.96119e+10	9.16313e+10	1.02478e+11	1.15279e+11	1.28638e+11	1.33356e+11	1.49991e+11	1.72885e+11	1.95079e+11	2.65236e+11	2.93755e+11	3.21379e+11	3.51238e+11	3.73902e+11	4.16265e+11	4.60201e+11
BGR	NY.GDP.MKTP.CD	1.3246e+10	1.41834e+10	1.6403e+10	2.1145e+10	2.61577e+10	2.98687e+10	3.43805e+10	4.44328e+10	5.44807e+10	5.20238e+10	5.07542e+10	5.77357e+10	5.42902e+10	5.58442e+10	5.71596e+10	5.08281e+10	5.39875e+10	5.93431e+10	6.63996e+10	6.89119e+10	7.04044e+10	8.40614e+10	8.90404e+10
BHR	NY.GDP.MKTP.CD	9.0629e+09	8.9762e+09	9.59351e+09	1.10748e+10	1.31502e+10	1.59687e+10	1.85048e+10	21730000000	2.57109e+10	2.29382e+10	2.57133e+10	2.87766e+10	3.07493e+10	3.25395e+10	3.33877e+10	3.10506e+10	3.2235e+10	3.54738e+10	3.7802e+10	3.86533e+10	3.46218e+10	3.93034e+10	4.43908e+10
BIH	NY.GDP.MKTP.CD	5.56777e+09	5.80062e+09	6.72822e+09	8.49889e+09	1.01565e+10	1.12228e+10	1.28648e+10	1.57787e+10	1.91128e+10	1.76139e+10	1.71763e+10	1.86442e+10	1.72267e+10	1.81791e+10	1.85587e+10	1.64044e+10	1.71169e+10	1.83264e+10	2.0484e+10	2.04826e+10	2.0226e+10	2.36496e+10	2.45275e+10
BLR	NY.GDP.MKTP.CD	1.27369e+10	1.23548e+10	1.45949e+10	1.78254e+10	2.31416e+10	3.02101e+10	3.69618e+10	4.52757e+10	6.07522e+10	5.08732e+10	5.72319e+10	6.17623e+10	6.56859e+10	7.55275e+10	7.88128e+10	5.64549e+10	4.77235e+10	5.47253e+10	6.00312e+10	6.44101e+10	6.13718e+10	6.96737e+10	7.27935e+10
BOL	NY.GDP.MKTP.CD	8.39786e+09	8.14152e+09	7.90549e+09	8.0824e+09	8.77345e+09	9.54912e+09	1.14518e+10	1.31201e+10	1.66743e+10	1.734e+10	1.96497e+10	2.39632e+10	2.70845e+10	3.06593e+10	3.29962e+10	3.30002e+10	3.39411e+10	3.75086e+10	4.02876e+10	4.08953e+10	3.66298e+10	4.04082e+10	4.30689e+10
BRB	NY.GDP.MKTP.CD	3059500000	3054500000	3106500000	3209500000	3444500000	3819500000	4217450800	4674007450	4784925100	4465657300	4529928300	4657699450	4610096000	4677248300	4696344350	4724691200	4832811750	4981588900	5097283200	5324250000	4671800000	4843800000	5.63791e+09
BRN	NY.GDP.MKTP.CD	6.00128e+09	5.60102e+09	5.84337e+09	6.5574e+09	7.8722e+09	9.53142e+09	1.14705e+10	1.22477e+10	1.43934e+10	1.07326e+10	1.37073e+10	1.85251e+10	1.90484e+10	1.80943e+10	1.70978e+10	1.29303e+10	1.14005e+10	1.21282e+10	1.35672e+10	1.34692e+10	1.20058e+10	1.40065e+10	1.66815e+10
BWA	NY.GDP.MKTP.CD	5.78833e+09	5.48961e+09	5.43886e+09	7.51158e+09	8.95747e+09	9.91891e+09	9.91916e+09	1.05673e+10	1.07308e+10	1.01185e+10	1.26373e+10	1.51106e+10	1.39075e+10	1.42717e+10	1.54701e+10	1.35307e+10	1.50826e+10	1.61052e+10	1.70319e+10	1.67259e+10	1.49603e+10	1.87371e+10	2.03523e+10
CHL	NY.GDP.MKTP.CD	7.82499e+10	7.15173e+10	7.02952e+10	7.65079e+10	9.90794e+10	1.22315e+11	1.5384e+11	1.72566e+11	1.79663e+11	1.71413e+11	2.17105e+11	2.51225e+11	2.67176e+11	2.77239e+11	2.59405e+11	2.42497e+11	2.49299e+11	2.76365e+11	2.95403e+11	2.78493e+11	2.54096e+11	3.16714e+11	3.01025e+11
CHN	NY.GDP.MKTP.CD	1211331627479	1.3394e+12	1.47056e+12	1.66028e+12	1.95535e+12	2.28596e+12	2.75212e+12	3.55033e+12	4.59434e+12	5.10169e+12	6.08719e+12	7.55155e+12	8.53219e+12	9.57047e+12	1.04756e+13	1.10616e+13	1.12333e+13	1.23105e+13	1.38949e+13	14279968485748	1.46877e+13	1.78205e+13	1.79632e+13
CIV	NY.GDP.MKTP.CD	1.65775e+10	1.68105e+10	1.80544e+10	2.12518e+10	2.35106e+10	2.40369e+10	2.52814e+10	2.87601e+10	3.40782e+10	3.38868e+10	3.49363e+10	3.66937e+10	3.63023e+10	4.27602e+10	4.8843e+10	4.5815e+10	4.84078e+10	5.25123e+10	5.85225e+10	5.98985e+10	6.29828e+10	7.18111e+10	7.00187e+10
CMR	NY.GDP.MKTP.CD	1.05666e+10	1.09535e+10	1.24173e+10	1.59703e+10	1.88262e+10	1.95099e+10	2.09105e+10	2.39283e+10	2.77151e+10	2.7933e+10	2.75075e+10	3.06309e+10	3.01551e+10	3.37286e+10	3.63865e+10	3.22102e+10	3.38143e+10	3.60985e+10	3.99738e+10	3.9671e+10	4.07732e+10	4.53383e+10	4.43416e+10
COD	NY.GDP.MKTP.CD	1.9088e+10	7.43819e+09	8.72804e+09	8.93757e+09	1.02975e+10	1.19645e+10	1.44519e+10	1.67371e+10	1.97885e+10	1.86484e+10	2.15657e+10	2.58397e+10	2.93062e+10	3.26797e+10	3.5909e+10	3.79177e+10	3.71348e+10	3.80193e+10	4.75682e+10	5.17758e+10	4.8717e+10	5.5351e+10	5.8066e+10
COG	NY.GDP.MKTP.CD	3.22793e+09	2.7967e+09	3.03425e+09	3.50372e+09	4.65697e+09	6.65e+09	8.07231e+09	8.7827e+09	1.16499e+10	9.7233e+09	1.31484e+10	1.56554e+10	1.76929e+10	1.79587e+10	1.79129e+10	1.18903e+10	1.02193e+10	1.10948e+10	1.367e+10	1.27503e+10	1.04832e+10	1.33662e+10	1.46155e+10
COM	NY.GDP.MKTP.CD	3.51137e+08	3.78512e+08	4.25965e+08	5.46885e+08	6.33706e+08	6.53845e+08	6.98432e+08	7.95673e+08	9.15659e+08	9.05341e+08	9.07979e+08	1.02309e+09	1.01584e+09	1.11622e+09	1.14959e+09	9.6603e+08	1.01284e+09	1.07744e+09	1.1888e+09	1.19502e+09	1.22504e+09	1.29609e+09	1.24252e+09
CPV	NY.GDP.MKTP.CD	5.39227e+08	5.6309e+08	6.20507e+08	8.1326e+08	9.2494e+08	9.72242e+08	1.10757e+09	1.64962e+09	1.95962e+09	1.85233e+09	1.82475e+09	2.04682e+09	1.91308e+09	2.02891e+09	2.04193e+09	1.74986e+09	1.84979e+09	1.99674e+09	2.2051e+09	2.26675e+09	1.87828e+09	2.09174e+09	2.31482e+09
CRI	NY.GDP.MKTP.CD	1.50136e+10	1.59762e+10	1.65788e+10	1.72718e+10	1.86106e+10	2.00406e+10	2.27155e+10	2.68847e+10	3.08017e+10	3.07457e+10	3.76586e+10	4.27626e+10	4.72317e+10	5.09497e+10	5.20164e+10	5.64419e+10	5.8847e+10	6.0516e+10	6.24202e+10	6.44177e+10	6.23956e+10	6.46165e+10	6.83808e+10
CYP	NY.GDP.MKTP.CD	9.98584e+09	1.03979e+10	1.14202e+10	1.45473e+10	17320552500	1.84334e+10	2.00728e+10	2.39688e+10	2.78447e+10	2.59454e+10	2.57999e+10	2.76416e+10	2.50474e+10	2.39597e+10	2.32259e+10	1.99093e+10	2.10465e+10	2.29466e+10	2.55973e+10	2.59452e+10	2.50083e+10	2.84081e+10	2.84391e+10
CZE	NY.GDP.MKTP.CD	6.18235e+10	6.78087e+10	8.21962e+10	1.0009e+11	1.19815e+11	1.37143e+11	1.56264e+11	1.90184e+11	2.36817e+11	2.07434e+11	2.0907e+11	2.29563e+11	2.08858e+11	2.11686e+11	2.09359e+11	1.88033e+11	1.96272e+11	2.18629e+11	2.49001e+11	2.52548e+11	2.45975e+11	2.81791e+11	2.90924e+11
DJI	NY.GDP.MKTP.CD	5.51231e+08	5.72417e+08	5.91122e+08	6.22045e+08	6.66072e+08	7.08633e+08	7.68874e+08	8.47919e+08	9.99105e+08	1.04911e+09	1.12861e+09	1.23914e+09	1.35363e+09	2.04282e+09	2.21468e+09	2.42439e+09	2.60496e+09	2.76258e+09	2.91347e+09	3.08885e+09	3.18107e+09	3.37229e+09	3.51511e+09
DMA	NY.GDP.MKTP.CD	3.3347e+08	3.40204e+08	3.33196e+08	3.43311e+08	367200000	3.64256e+08	3.90252e+08	4.21374e+08	4.58189e+08	4.89074e+08	4.93826e+08	5.01026e+08	4.85996e+08	4.98296e+08	5.20207e+08	5.40737e+08	5.7623e+08	5.21552e+08	5.5477e+08	6.11537e+08	5.04215e+08	5.55267e+08	6.12048e+08
DOM	NY.GDP.MKTP.CD	2.43058e+10	2.56018e+10	2.71374e+10	2.14032e+10	2.23224e+10	3.57776e+10	3.78798e+10	4.39655e+10	4.81226e+10	4.82611e+10	5.38602e+10	5.80298e+10	6.06815e+10	6.26822e+10	6.718e+10	7.11648e+10	7.57046e+10	7.9998e+10	8.55554e+10	8.89414e+10	7.88447e+10	9.42434e+10	1.13642e+11
DZA	NY.GDP.MKTP.CD	5.47904e+10	5.47447e+10	5.67604e+10	6.78639e+10	8.53326e+10	1.03198e+11	1.17027e+11	1.34977e+11	1.71001e+11	1.37211e+11	1.61207e+11	2.00013e+11	2.09059e+11	2.09755e+11	2.1381e+11	1.65979e+11	1.60034e+11	1.70097e+11	1.74911e+11	1.7176e+11	1.45744e+11	1.63472e+11	1.91913e+11
ECU	NY.GDP.MKTP.CD	1.83278e+10	24468324000	28548945000	32432858000	36591661000	41507085000	46802044000	51007777000	61762635000	62519686000	69555367000	79276664000	87924544000	95129659000	101726331000	99290381000	99937696000	104295862000	107562008000	108108009000	99291124000	106165866000	115049476000
EGY	NY.GDP.MKTP.CD	9.98385e+10	9.66846e+10	8.51461e+10	8.02885e+10	7.87825e+10	8.96007e+10	1.07426e+11	1.30438e+11	1.62818e+11	1.89147e+11	2.18984e+11	2.3599e+11	2.79117e+11	2.88434e+11	3.05595e+11	3.29367e+11	3.32442e+11	2.48363e+11	2.62589e+11	3.18679e+11	3.83818e+11	4.24672e+11	4.76748e+11
ERI	NY.GDP.MKTP.CD	7.06371e+08	7.52372e+08	7.29322e+08	8.70248e+08	1.10905e+09	1.09842e+09	1.21116e+09	1.31797e+09	1380188800	1.8567e+09	1.58952e+09	2.065e+09
EST	NY.GDP.MKTP.CD	5.68658e+09	6.25465e+09	7.36798e+09	9.87401e+09	1.21459e+10	1.41068e+10	1.70229e+10	2.24491e+10	2.43417e+10	1.9633e+10	1.95235e+10	2.3214e+10	2.30192e+10	2.51158e+10	2.66341e+10	2.28908e+10	2.40728e+10	2.69244e+10	3.06247e+10	3.10819e+10	3.13704e+10	3.71912e+10	3.81008e+10
ETH	NY.GDP.MKTP.CD	8.24235e+09	8.23133e+09	7.85081e+09	8.62369e+09	1.01312e+10	1.24011e+10	1.52809e+10	1.97076e+10	2.70669e+10	3.24374e+10	2.99338e+10	3.19528e+10	4.33107e+10	4.76483e+10	5.56122e+10	6.45893e+10	7.42967e+10	8.17709e+10	8.42692e+10	9.59126e+10	1.07658e+11	1.11262e+11	1.26783e+11
FIN	NY.GDP.MKTP.CD	1.2602e+11	1.29533e+11	1.40404e+11	1.71652e+11	1.97479e+11	2.04885e+11	2.17089e+11	2.56378e+11	2.85716e+11	2.53498e+11	2.49424e+11	2.75604e+11	2.5829e+11	2.71362e+11	2.74863e+11	2.34534e+11	2.40771e+11	2.55648e+11	2.75708e+11	2.68515e+11	2.71886e+11	2.96388e+11	2.80826e+11
FJI	NY.GDP.MKTP.CD	1.67822e+09	1.65246e+09	1.83328e+09	2.30049e+09	2.70808e+09	2.9804e+09	3.07631e+09	3.37831e+09	3.52319e+09	2.87062e+09	3.14017e+09	3.77941e+09	3.97203e+09	4.18997e+09	4.8571e+09	4.68248e+09	4.93021e+09	5.35347e+09	5.58143e+09	5.48169e+09	4.47703e+09	4.29624e+09	4.94325e+09
FSM	NY.GDP.MKTP.CD	233271800	240970900	242517200	245432900	240236000	250281900	253541900	256787200	263145100	280284600	296944100	311301600	327248700	317214400	319271200	316489900	332265200	366666800	401932300	412000000	408000000	404028900	4.27094e+08
GAB	NY.GDP.MKTP.CD	5.08048e+09	5.02327e+09	5.33545e+09	6.5119e+09	7.77022e+09	9.58278e+09	1.03276e+10	1.24554e+10	1.55713e+10	1.21137e+10	1.43726e+10	1.82103e+10	1.71705e+10	1.75957e+10	1.8204e+10	1.43831e+10	1.40239e+10	1.49295e+10	1.68673e+10	1.68744e+10	1.53146e+10	2.02179e+10	2.10717e+10
GEO	NY.GDP.MKTP.CD	3.05748e+09	3.21946e+09	3.39577e+09	3.99138e+09	5.12537e+09	6.41091e+09	7.74525e+09	1.01729e+10	1.27951e+10	1.07669e+10	1.22432e+10	1.51075e+10	1.64888e+10	1.71901e+10	1.76273e+10	1.49537e+10	1.51416e+10	1.62426e+10	1.75969e+10	1.74704e+10	1.58429e+10	1.86294e+10	2.46054e+10
GHA	NY.GDP.MKTP.CD	4.98285e+09	5.31487e+09	6.1662e+09	7.63272e+09	8.88142e+09	1.07446e+10	2.0885e+10	2.48273e+10	2.86794e+10	2.60487e+10	3.21976e+10	3.93367e+10	4.12717e+10	6.28246e+10	5.47833e+10	4.9406e+10	5.61649e+10	6.04059e+10	6.72989e+10	6.8338e+10	7.00431e+10	7.91564e+10	7.28388e+10
GIN	NY.GDP.MKTP.CD	2.99536e+09	2.82944e+09	2.9502e+09	3.44644e+09	3.63546e+09	2.93707e+09	4.22002e+09	6.28192e+09	6.96418e+09	6.7169e+09	6.85347e+09	6.78514e+09	7.63805e+09	8.37661e+09	8.77847e+09	8.7942e+09	8.59596e+09	1.03247e+10	1.1857e+10	1.34429e+10	1.41778e+10	1.60918e+10	2.12277e+10
GMB	NY.GDP.MKTP.CD	7.82914e+08	6.87411e+08	5.78235e+08	4.87039e+08	9.61901e+08	1.0277e+09	1.05411e+09	1.2797e+09	1.56177e+09	1.45014e+09	1.54329e+09	1.40969e+09	1.415e+09	1.37561e+09	1.22946e+09	1.37818e+09	1.48458e+09	1.50491e+09	1.67067e+09	1.81361e+09	1.81217e+09	2.03841e+09	2.27306e+09
GNB	NY.GDP.MKTP.CD	3.71096e+08	3.92621e+08	4.17807e+08	4.77459e+08	5.32063e+08	5.87029e+08	5.92366e+08	6.96911e+08	8.68155e+08	8.30126e+08	8.49878e+08	1.09982e+09	9.89271e+08	1.04609e+09	1.05492e+09	1.04823e+09	1.179e+09	1.35018e+09	1.50463e+09	1.43964e+09	1.43176e+09	1.63852e+09	1.63356e+09
GNQ	NY.GDP.MKTP.CD	1.046e+09	1.46114e+09	1.80674e+09	2.48475e+09	4.41076e+09	8.21737e+09	1.00865e+10	1.30717e+10	1.97499e+10	1.50278e+10	1.63144e+10	2.13573e+10	2.23883e+10	2.19488e+10	2.17655e+10	1.31855e+10	1.12408e+10	1.22009e+10	1.3097e+10	1.13641e+10	1.00992e+10	1.22694e+10	1.18139e+10
GRC	NY.GDP.MKTP.CD	1.30458e+11	1.36309e+11	1.54564e+11	2.0237e+11	2.40964e+11	2.47875e+11	2.73547e+11	3.18903e+11	3.55909e+11	3.31309e+11	2.97125e+11	2.82996e+11	2.42029e+11	2.38908e+11	2.35458e+11	1.95684e+11	1.93148e+11	1.99844e+11	2.12049e+11	2.05257e+11	1.88926e+11	2.14874e+11	2.19066e+11
GRD	NY.GDP.MKTP.CD	5.20044e+08	5.20444e+08	5.40337e+08	5.91018e+08	5.99119e+08	6.95556e+08	6.98701e+08	7.58684e+08	8.25976e+08	7.71276e+08	7.71015e+08	7.78656e+08	7.99881e+08	8.42619e+08	9.11496e+08	9.97007e+08	1.06164e+09	1.12569e+09	1.16651e+09	1.21349e+09	1.04341e+09	1122800000	1.25641e+09
GTM	NY.GDP.MKTP.CD	1.92889e+10	1.84052e+10	2.04442e+10	2.15764e+10	2.35773e+10	2.67834e+10	2.97442e+10	3.35679e+10	3.85037e+10	3.71261e+10	4.06766e+10	4.6876e+10	4.95939e+10	5.29964e+10	5.78522e+10	6.21861e+10	6.60534e+10	7.16538e+10	7.33284e+10	7.71723e+10	7.77152e+10	8.60531e+10	9.50033e+10
GUY	NY.GDP.MKTP.CD	7.12668e+08	7.12167e+08	7.26131e+08	7.43064e+08	7.87814e+08	8.24881e+08	2.37982e+09	2.73097e+09	3.02519e+09	3.16566e+09	3.43291e+09	3.69138e+09	4.06309e+09	4.1678e+09	4.12766e+09	4.27984e+09	4.4827e+09	4.74817e+09	4.78764e+09	5.17376e+09	5.47126e+09	8.0445e+09	1.53575e+10
HKG	NY.GDP.MKTP.CD	1.71669e+11	1.69404e+11	1.66349e+11	1.61386e+11	1.691e+11	1.81569e+11	1.93535e+11	2.11597e+11	2.19279e+11	2.14048e+11	2.28639e+11	2.48514e+11	2.62629e+11	2.75697e+11	2.9146e+11	3.09386e+11	3.2086e+11	3.41273e+11	3.61731e+11	3.63075e+11	3.44943e+11	3.68911e+11	3.59839e+11
HND	NY.GDP.MKTP.CD	7.18664e+09	7.65116e+09	7.85826e+09	8.23039e+09	8.8693e+09	9.75701e+09	1.09175e+10	1.23613e+10	1.38817e+10	1.45875e+10	1.58393e+10	1.77103e+10	1.85286e+10	1.84997e+10	1.97565e+10	2.09798e+10	2.17176e+10	2.31362e+10	2.40678e+10	2.50899e+10	2.38279e+10	2.84887e+10	3.17177e+10
HUN	NY.GDP.MKTP.CD	4.72184e+10	5.375e+10	6.76089e+10	8.52851e+10	1.04121e+11	1.13211e+11	1.15716e+11	1.40187e+11	1.58326e+11	1.31069e+11	1.32175e+11	1.41942e+11	1.28814e+11	1.35684e+11	1.41034e+11	1.25174e+11	1.2861e+11	1.43112e+11	1.60566e+11	1.6402e+11	1.57227e+11	1.82275e+11	1.78789e+11
IDN	NY.GDP.MKTP.CD	1.65021e+11	1.60447e+11	1.95661e+11	2.34772e+11	2.56837e+11	2.85869e+11	3.64571e+11	4.32217e+11	5.10229e+11	5.3958e+11	7.55094e+11	8.92969e+11	9.1787e+11	9.12524e+11	8.90815e+11	8.60854e+11	9.31877e+11	1.01562e+12	1.04227e+12	1.1191e+12	1.05905e+12	1.18651e+12	1.3191e+12
IND	NY.GDP.MKTP.CD	4.68395e+11	4.85441e+11	5.14938e+11	6.07699e+11	7.09149e+11	8.20382e+11	9.4026e+11	1.21674e+12	1.1989e+12	1.34189e+12	1.67562e+12	1.82305e+12	1.82764e+12	1.85672e+12	2.03913e+12	2.10359e+12	2.2948e+12	2.65147e+12	2.70293e+12	2.83561e+12	2.6716e+12	3.15031e+12	3.38509e+12
IRN	NY.GDP.MKTP.CD	1.09592e+11	1.26879e+11	1.28627e+11	1.53545e+11	1.90043e+11	2.26452e+11	2.66299e+11	3.49882e+11	4.12336e+11	4.16397e+11	4.86808e+11	6.26133e+11	6.44036e+11	4.92776e+11	4.60383e+11	4.08213e+11	4.57955e+11	4.8663e+11	3.27901e+11	2.8365e+11	2.39735e+11	3.59097e+11	3.88544e+11
IRQ	NY.GDP.MKTP.CD	4.83643e+10	3.61764e+10	3.29285e+10	2.19216e+10	3.66279e+10	4.99549e+10	6.51401e+10	8.88371e+10	1.31614e+11	1.11658e+11	1.38517e+11	1.8575e+11	2.18002e+11	2.34638e+11	2.28416e+11	1.66774e+11	1.66602e+11	1.87218e+11	2.27367e+11	2.33636e+11	1.80924e+11	2.07692e+11	2.64182e+11
ISR	NY.GDP.MKTP.CD	1.36035e+11	1.34637e+11	1.2506e+11	1.31299e+11	1.39974e+11	1.47084e+11	1.5867e+11	1.84053e+11	2.2053e+11	2.11968e+11	2.38364e+11	2.66792e+11	2.62282e+11	2.97733e+11	3.1433e+11	3.03414e+11	3.22103e+11	3.58245e+11	3.76692e+11	4.02471e+11	4.13268e+11	4.88527e+11	5.22033e+11
ITA	NY.GDP.MKTP.CD	1.14668e+12	1.16802e+12	1.27677e+12	1.57762e+12	1.80654e+12	1.85822e+12	1.94955e+12	2.2131e+12	2.40866e+12	2.19993e+12	2.1361e+12	2.29499e+12	2.08696e+12	2.14192e+12	2.16201e+12	1.83664e+12	1.87707e+12	1.9618e+12	2.09193e+12	2.0113e+12	1.89721e+12	2.11436e+12	2.01043e+12
JAM	NY.GDP.MKTP.CD	9.00506e+09	9.19473e+09	9.71901e+09	9.43023e+09	1.01747e+10	1.12439e+10	1.19302e+10	1.27996e+10	1.37094e+10	1.21205e+10	1.32205e+10	1.44447e+10	1.48071e+10	1.42642e+10	1.38992e+10	1.41889e+10	1.40771e+10	1.4809e+10	1.57308e+10	1.58308e+10	1.38124e+10	1.46576e+10	1.70978e+10
KAZ	NY.GDP.MKTP.CD	1.8292e+10	2.21527e+10	2.46366e+10	3.08337e+10	4.31516e+10	5.71237e+10	8.10039e+10	1.0485e+11	1.33442e+11	1.15309e+11	1.48047e+11	1.92626e+11	2.07999e+11	2.36635e+11	2.21416e+11	1.84388e+11	1.37278e+11	1.66806e+11	1.7934e+11	1.81667e+11	1.71082e+11	1.97112e+11	2.20623e+11
KEN	NY.GDP.MKTP.CD	1.27054e+10	1.2986e+10	1.31477e+10	1.49045e+10	1.60953e+10	1.87379e+10	2.58255e+10	3.19582e+10	3.58952e+10	4.23472e+10	4.54056e+10	4.68695e+10	5.63967e+10	6.16714e+10	6.82858e+10	7.01204e+10	7.48151e+10	8.20365e+10	9.2203e+10	1.00378e+11	1.00658e+11	1.09704e+11	1.1342e+11
KGZ	NY.GDP.MKTP.CD	1.36969e+09	1.52512e+09	1.60564e+09	1.91901e+09	2.21153e+09	2.46025e+09	2.83417e+09	3.80257e+09	5.13996e+09	4.69006e+09	4.79436e+09	6.19777e+09	6.60514e+09	7.33503e+09	7.4681e+09	6.67818e+09	6.8131e+09	7.70294e+09	8.27111e+09	8.87102e+09	7.78087e+09	8.74068e+09	1.09306e+10
KHM	NY.GDP.MKTP.CD	3.65403e+09	3.984e+09	4.28403e+09	4.65825e+09	5.33783e+09	6.29305e+09	7.2746e+09	8.63924e+09	1.03519e+10	1.04019e+10	1.12423e+10	1.28295e+10	1.40544e+10	1.5228e+10	1.67026e+10	1.805e+10	2.00167e+10	2.21772e+10	2.45718e+10	2.70894e+10	2.58728e+10	2.69611e+10	2.99568e+10
KIR	NY.GDP.MKTP.CD	6.72531e+07	6.30999e+07	7.21979e+07	9.0231e+07	1.02371e+08	1.12136e+08	1.10237e+08	1.32675e+08	1.41045e+08	1.32421e+08	1.55306e+08	1.80673e+08	1.8963e+08	1.84543e+08	1.77868e+08	1.70292e+08	1.78508e+08	1.88541e+08	1.96502e+08	1.75182e+08	1.77553e+08	2.2761e+08	2.23353e+08
KOR	NY.GDP.MKTP.CD	5.76178e+11	5.47658e+11	6.27246e+11	7.02717e+11	7.93175e+11	9.34901e+11	1.05322e+12	1.17261e+12	1.04734e+12	9.43942e+11	1.14407e+12	1.25322e+12	1.27843e+12	1.3708e+12	1.48432e+12	1.46577e+12	1.50011e+12	1.6239e+12	1.72485e+12	1.65142e+12	1.64431e+12	1.81096e+12	1.66525e+12
KWT	NY.GDP.MKTP.CD	3.77188e+10	3.48896e+10	3.81358e+10	4.78747e+10	5.94391e+10	8.07986e+10	1.01557e+11	1.14634e+11	1.4738e+11	1.05969e+11	1.15417e+11	1.5408e+11	1.74048e+11	1.74168e+11	1.6265e+11	1.14586e+11	1.09406e+11	1.20688e+11	1.38202e+11	1.36192e+11	1.05949e+11	1.36797e+11	1.84558e+11
LAO	NY.GDP.MKTP.CD	1.7312e+09	1.76862e+09	1.75818e+09	2.02332e+09	2.3664e+09	2.73556e+09	3.45503e+09	4.22315e+09	5.44643e+09	5.83614e+09	7.13177e+09	8.75011e+09	1.01928e+10	1.19833e+10	1.32792e+10	1.44264e+10	1.59125e+10	1.70712e+10	1.81417e+10	1.87406e+10	1.89818e+10	1.88271e+10	1.57244e+10
LBN	NY.GDP.MKTP.CD	1.72604e+10	1.76498e+10	1.91522e+10	2.00829e+10	2.11598e+10	2.14973e+10	2.20227e+10	2.48274e+10	2.91189e+10	3.53996e+10	3.84439e+10	3.99271e+10	4.40168e+10	4.68801e+10	4.80952e+10	4.99293e+10	5.11473e+10	5.30277e+10	5.49015e+10	5.1606e+10	3.17121e+10	2.31319e+10
LBR	NY.GDP.MKTP.CD	874000000	906000000	927000000	748000000	897000000	949000000	1119000000	1373000000	1726000000	1768000000	1998000000	2398000000	2791614000	3177198100	3225652000	3227075700	3398419600	3390703400	3422754800	3319596500	3039982500	3509000000	4001047150
LBY	NY.GDP.MKTP.CD	3.8271e+10	3.41121e+10	2.04819e+10	26265625000	3.31223e+10	4.73347e+10	6.00942e+10	6.8033e+10	8.67107e+10	6.08085e+10	7.53808e+10	4.81692e+10	9.2541e+10	7.53511e+10	5.73724e+10	4.87175e+10	4.99121e+10	6.71575e+10	7.6686e+10	6.92541e+10	4.68082e+10	3.97984e+10	4.57523e+10
LKA	NY.GDP.MKTP.CD	1.63308e+10	1.57498e+10	1.65365e+10	1.88818e+10	2.06625e+10	2.44058e+10	2.82798e+10	3.23502e+10	4.07138e+10	4.20662e+10	5.86362e+10	6.77533e+10	7.04472e+10	7.70006e+10	8.25285e+10	8.5141e+10	8.80123e+10	9.43762e+10	9.44939e+10	8.9015e+10	8.44405e+10	8.84965e+10	7.44036e+10
LSO	NY.GDP.MKTP.CD	8.87292e+08	8.25707e+08	7.75777e+08	1.15783e+09	1.51124e+09	1.68234e+09	1.80009e+09	1.68203e+09	1.76682e+09	1.74084e+09	2.23473e+09	2.57942e+09	2.4777e+09	2.36711e+09	2.44106e+09	2.35975e+09	2.11443e+09	2.30674e+09	2.55625e+09	2.43603e+09	2.11774e+09	2.37342e+09	2.55346e+09
LTU	NY.GDP.MKTP.CD	1.15248e+10	1.22374e+10	1.42598e+10	1.87817e+10	2.26275e+10	2.60977e+10	3.01836e+10	3.96979e+10	4.77976e+10	3.73881e+10	3.71287e+10	4.35351e+10	4.29275e+10	4.65234e+10	4.85337e+10	4.14355e+10	4.30473e+10	4.77587e+10	5.37514e+10	5.47606e+10	5.69148e+10	6.6415e+10	7.03343e+10
LUX	NY.GDP.MKTP.CD	2.12302e+10	2.13875e+10	2.36498e+10	2.96673e+10	3.50648e+10	3.76723e+10	4.29101e+10	5.15874e+10	5.88443e+10	5.44673e+10	5.6214e+10	6.16963e+10	5.97764e+10	6.52033e+10	6.88048e+10	6.00716e+10	6.22169e+10	6.57122e+10	7.10004e+10	6.98256e+10	7.39926e+10	8.55062e+10	8.22748e+10
LVA	NY.GDP.MKTP.CD	7.95885e+09	8.3624e+09	9.55703e+09	1.1772e+10	1.44357e+10	1.70035e+10	2.15701e+10	3.10544e+10	3.58543e+10	2.64109e+10	2.39562e+10	2.74744e+10	2.81699e+10	3.02048e+10	3.13869e+10	2.72631e+10	2.80836e+10	3.04838e+10	3.4429e+10	3.4344e+10	3.46017e+10	3.97254e+10	4.11539e+10
MAC	NY.GDP.MKTP.CD	6.77419e+09	6.86027e+09	7.37169e+09	8.24648e+09	1.06433e+10	1.21601e+10	1.48741e+10	1.844e+10	2.1027e+10	2.15878e+10	2.82418e+10	3.68459e+10	4.31897e+10	5.15366e+10	5.49028e+10	4.50482e+10	4.50708e+10	5.04409e+10	5.52843e+10	5.5205e+10	2.54597e+10	3.01238e+10	2.19795e+10
MAR	NY.GDP.MKTP.CD	4.30175e+10	4.38315e+10	4.70772e+10	5.80294e+10	6.61141e+10	6.88527e+10	7.58838e+10	8.69479e+10	1.01823e+11	1.01155e+11	1.00865e+11	1.10081e+11	1.06937e+11	1.15739e+11	1.19131e+11	1.10414e+11	1.11573e+11	1.18541e+11	1.27341e+11	1.2892e+11	1.21348e+11	1.42867e+11	1.34182e+11
MDA	NY.GDP.MKTP.CD	1.28843e+09	1.48067e+09	1.66182e+09	1.98091e+09	2.59825e+09	2.98834e+09	3.40826e+09	4.40117e+09	6.05482e+09	5.43943e+09	6.97498e+09	8.41435e+09	8.70914e+09	9.49672e+09	9.39983e+09	7.79869e+09	7.98245e+09	9.51905e+09	1.12537e+10	1.17358e+10	1.1532e+10	1.36922e+10	1.44209e+10
MDG	NY.GDP.MKTP.CD	4.62925e+09	5.43833e+09	5.3517e+09	6.3725e+09	5.06473e+09	5.85927e+09	6.39571e+09	8.52462e+09	1.07251e+10	9.61688e+09	9.98271e+09	1.15518e+10	1.1579e+10	1.24236e+10	1.2523e+10	1.1323e+10	1.18486e+10	1.31763e+10	1.376e+10	1.41047e+10	1.30514e+10	1.45548e+10	1.4955e+10
MKD	NY.GDP.MKTP.CD	3.77286e+09	3.70964e+09	4.01837e+09	4.9463e+09	5.68278e+09	6.2586e+09	6.86123e+09	8.33648e+09	9.90955e+09	9.40174e+09	9.40717e+09	1.04946e+10	9.74526e+09	1.08177e+10	1.13623e+10	1.00645e+10	1.06725e+10	1.13071e+10	1.26831e+10	1.26063e+10	1.23636e+10	1.3825e+10	1.35631e+10
MLI	NY.GDP.MKTP.CD	2.96148e+09	3.46834e+09	3.90812e+09	4.71407e+09	5.45425e+09	6.24752e+09	6.90593e+09	8.15647e+09	9.8384e+09	1.0232e+10	1.06892e+10	1.29951e+10	1.2442e+10	1.32427e+10	1.43649e+10	1.31048e+10	1.4026e+10	1.53657e+10	1.70709e+10	1.72803e+10	1.74654e+10	1.93095e+10	1.88272e+10
MLT	NY.GDP.MKTP.CD	4.32334e+09	4.35515e+09	4.6935e+09	5.48936e+09	6.11659e+09	6.40729e+09	6.77832e+09	7.9254e+09	9.09038e+09	8.6963e+09	9.03582e+09	9.63873e+09	9.46183e+09	1.0551e+10	1.16258e+10	1.10915e+10	1.1668e+10	1.34893e+10	1.5298e+10	1.58813e+10	1.50461e+10	1.77434e+10	1.77653e+10
MMR	NY.GDP.MKTP.CD	6.84932e+09	6.22027e+09	6.11063e+09	7.75465e+09	9.39086e+09	1.05884e+10	1.1863e+10	1.55912e+10	2.3013e+10	2.94552e+10	3.77961e+10	5.41186e+10	5.83187e+10	6.05723e+10	6.32649e+10	6.30453e+10	6.02917e+10	6.14494e+10	6.71447e+10	6.86978e+10	7.89303e+10	6.51248e+10	5.93644e+10
MNE	NY.GDP.MKTP.CD	9.84293e+08	1.15987e+09	1.28469e+09	1.70771e+09	2.07323e+09	2.25717e+09	2.7219e+09	3.68071e+09	4.54567e+09	4.15933e+09	4.14298e+09	4.54443e+09	4.08753e+09	4.46577e+09	4.59385e+09	4.05473e+09	4.37693e+09	4.8566e+09	5.50694e+09	5.54205e+09	4.77e+09	5.86143e+09	6.09598e+09
MNG	NY.GDP.MKTP.CD	1.1369e+09	1.268e+09	1.39656e+09	1.5953e+09	1.99207e+09	2.52347e+09	3.41406e+09	4.235e+09	5.62322e+09	4.58385e+09	7.18948e+09	1.04098e+10	1.22928e+10	1.25821e+10	1.22265e+10	1.16199e+10	1.11814e+10	1.14808e+10	1.31781e+10	1.42064e+10	1.3313e+10	1.52864e+10	1.68109e+10
MRT	NY.GDP.MKTP.CD	1.77952e+09	1.74606e+09	1.77706e+09	2.05115e+09	2.3625e+09	2.93602e+09	3.91958e+09	4.34621e+09	5.20644e+09	4.7146e+09	5.62888e+09	6.76463e+09	6.72821e+09	7.22307e+09	6.59254e+09	6.16686e+09	6.39874e+09	6.80014e+09	7.47355e+09	8.06612e+09	8.4055e+09	9.99624e+09	1.03755e+10
MWI	NY.GDP.MKTP.CD	2.53731e+09	2.49801e+09	5.08733e+09	4.66979e+09	5.05873e+09	5.32041e+09	5.81828e+09	6.45121e+09	7.74362e+09	9.00989e+09	1.01283e+10	1.16481e+10	8.7732e+09	8.03157e+09	8.80133e+09	9.21947e+09	7.90987e+09	8.94354e+09	9.88068e+09	1.10254e+10	1.20561e+10	1.26023e+10	1.31647e+10
MYS	NY.GDP.MKTP.CD	9.37897e+10	9.27839e+10	1.00846e+11	1.10202e+11	1.24749e+11	1.43534e+11	1.62692e+11	1.9355e+11	2.30812e+11	2.02257e+11	2.55018e+11	2.97952e+11	3.14443e+11	3.23276e+11	3.38066e+11	3.01355e+11	3.01255e+11	3.19109e+11	3.58789e+11	3.65178e+11	3.37339e+11	3.72981e+11	4.06306e+11
NAM	NY.GDP.MKTP.CD	3.92223e+09	3.55734e+09	3.34917e+09	4.92644e+09	6.60921e+09	7.24838e+09	8.00178e+09	8.83954e+09	8.60743e+09	8.93885e+09	1.14314e+10	1.25234e+10	1.30421e+10	1.20433e+10	1.24354e+10	1.13352e+10	1.0722e+10	1.28952e+10	1.3682e+10	1.25419e+10	1.05837e+10	1.24463e+10	1.26074e+10
NER	NY.GDP.MKTP.CD	2.24175e+09	2.44871e+09	2.78219e+09	3.39408e+09	3.76044e+09	4.38332e+09	4.75636e+09	5.73149e+09	7.2976e+09	7.35213e+09	7.85119e+09	8.77295e+09	9.42691e+09	1.02249e+10	1.08629e+10	9.68387e+09	1.03989e+10	1.11851e+10	1.28087e+10	1.29165e+10	1.37442e+10	1.4915e+10	1.39696e+10
NGA	NY.GDP.MKTP.CD	6.9449e+10	7.40306e+10	9.50541e+10	1.04739e+11	1.35765e+11	1.75671e+11	2.38455e+11	2.78261e+11	3.39476e+11	2.95009e+11	3.66991e+11	4.14467e+11	4.63971e+11	5.20117e+11	5.74184e+11	4.93027e+11	4.04649e+11	3.75746e+11	4.21739e+11	4.74517e+11	4.32199e+11	4.40834e+11	4.77386e+11
NIC	NY.GDP.MKTP.CD	5.10733e+09	5.32315e+09	5.22421e+09	5.32245e+09	5.79557e+09	6.32132e+09	6.76342e+09	7.42337e+09	8.49695e+09	8.29874e+09	8.75862e+09	9.77432e+09	1.0532e+10	1.0983e+10	1.18804e+10	1.27567e+10	1.32861e+10	1.37859e+10	1.30253e+10	1.2699e+10	1.26782e+10	1.41459e+10	1.56716e+10
NPL	NY.GDP.MKTP.CD	5.49425e+09	6.00706e+09	6.05088e+09	6.33047e+09	7.27394e+09	8.13026e+09	9.04372e+09	1.03256e+10	1.25454e+10	1.2855e+10	1.60027e+10	2.15739e+10	2.17031e+10	2.21622e+10	2.27316e+10	2.43608e+10	2.45241e+10	2.89716e+10	3.31115e+10	3.41862e+10	3.34337e+10	3.69248e+10	4.08282e+10
NZL	NY.GDP.MKTP.CD	5.2623e+10	5.38725e+10	6.66277e+10	8.82509e+10	1.03906e+11	1.1472e+11	1.11539e+11	1.37189e+11	1.33131e+11	1.21374e+11	1.46518e+11	1.68291e+11	1.76207e+11	1.90907e+11	2.01313e+11	1.78064e+11	1.88838e+11	2.06556e+11	2.11887e+11	2.13092e+11	2.1257e+11	2.55552e+11	2.47234e+11
OMN	NY.GDP.MKTP.CD	1.95075e+10	1.9452e+10	2.01428e+10	2.16337e+10	2.47637e+10	3.1082e+10	3.72158e+10	4.20854e+10	6.09055e+10	4.83884e+10	6.49935e+10	7.74975e+10	8.74088e+10	8.9936e+10	9.26991e+10	7.87108e+10	7.51287e+10	8.08567e+10	9.15059e+10	8.80609e+10	7.59094e+10	8.8192e+10	1.14667e+11
PAK	NY.GDP.MKTP.CD	8.20177e+10	7.94844e+10	7.9905e+10	9.17605e+10	1.0776e+11	1.20055e+11	1.37264e+11	1.52386e+11	1.70078e+11	1.68153e+11	1.77166e+11	2.13588e+11	2.24384e+11	2.31218e+11	2.44361e+11	2.70556e+11	3.1363e+11	3.39206e+11	3.56128e+11	3.20909e+11	3.00426e+11	3.48263e+11	3.76533e+11
PAN	NY.GDP.MKTP.CD	12304115000	12502013400	12994310400	13693981200	15013381700	16374393900	18141666300	21295984200	25155888600	27116635600	29440287600	34686224300	40429700000	45599900000	49921400000	54091800000	57907700000	62202700000	6.72942e+10	6.97218e+10	5.70868e+10	6.74067e+10	7.65225e+10
PER	NY.GDP.MKTP.CD	5.17447e+10	5.20302e+10	5.47776e+10	5.8731e+10	6.67687e+10	7.60606e+10	8.86432e+10	1.02171e+11	1.20551e+11	1.20823e+11	1.47528e+11	1.71762e+11	1.9265e+11	2.01176e+11	2.00786e+11	1.89803e+11	1.91898e+11	2.11008e+11	2.22597e+11	2.28326e+11	2.01948e+11	2.23718e+11	2.42632e+11
PHL	NY.GDP.MKTP.CD	8.36698e+10	7.89212e+10	8.43073e+10	8.70391e+10	9.5002e+10	1.0742e+11	1.27653e+11	1.5598e+11	1.81625e+11	1.75975e+11	2.08369e+11	2.34217e+11	2.61921e+11	2.83903e+11	2.97484e+11	3.06446e+11	3.18627e+11	3.28481e+11	3.46842e+11	3.76823e+11	3.61751e+11	3.94087e+11	4.04284e+11
PNG	NY.GDP.MKTP.CD	3.52134e+09	3.08102e+09	2.99951e+09	3.53641e+09	3.92716e+09	4.86589e+09	8.35491e+09	9.54503e+09	1.16709e+10	1.16195e+10	1.42508e+10	1.79851e+10	2.12952e+10	2.12613e+10	2.32108e+10	2.17234e+10	2.07589e+10	2.27427e+10	2.41098e+10	2.47511e+10	2.38484e+10	26311656000	3.06334e+10
POL	NY.GDP.MKTP.CD	1.7222e+11	1.90905e+11	1.9907e+11	2.17829e+11	2.55107e+11	3.06146e+11	3.44627e+11	4.29021e+11	5.336e+11	4.39732e+11	4.75697e+11	5.24374e+11	4.95231e+11	5.15762e+11	5.39081e+11	4.77111e+11	4.70025e+11	5.24641e+11	5.8878e+11	5.96058e+11	5.99443e+11	6.79442e+11	6.88177e+11
QAT	NY.GDP.MKTP.CD	1.77599e+10	1.75385e+10	1.93637e+10	2.35338e+10	3.17341e+10	4.45305e+10	6.08821e+10	7.97121e+10	1.1527e+11	9.77984e+10	1.25122e+11	1.67775e+11	1.86834e+11	1.98728e+11	2.06225e+11	1.6174e+11	1.51732e+11	1.61099e+11	1.83335e+11	1.76371e+11	1.44411e+11	1.79677e+11	2.37296e+11
ROU	NY.GDP.MKTP.CD	3.72537e+10	4.03951e+10	4.60655e+10	5.78064e+10	7.49737e+10	9.84544e+10	1.22024e+11	1.74589e+11	2.14317e+11	1.74102e+11	1.70029e+11	1.92614e+11	1.79133e+11	1.89789e+11	1.99714e+11	1.77884e+11	1.85288e+11	2.10147e+11	2.43316e+11	2.51018e+11	2.51363e+11	2.85405e+11	3.01262e+11
RUS	NY.GDP.MKTP.CD	2.5971e+11	3.06602e+11	3.4547e+11	4.30347e+11	5.91017e+11	7.64016e+11	9.89932e+11	1.2997e+12	1.66085e+12	1.22265e+12	1.52492e+12	2.04592e+12	2.20829e+12	2.29247e+12	2.05924e+12	1.36348e+12	1.27679e+12	1.5742e+12	1.65733e+12	1.69311e+12	1.49308e+12	1.83689e+12	2.24042e+12
RWA	NY.GDP.MKTP.CD	2.06876e+09	1.96655e+09	1.96593e+09	2.13819e+09	2.37646e+09	2.93377e+09	3.31971e+09	4.07039e+09	5.1798e+09	5.67443e+09	6.12469e+09	6.88491e+09	7.65478e+09	7.82005e+09	8.23904e+09	8.54387e+09	8.69532e+09	9.25283e+09	9.63651e+09	1.03467e+10	1.01729e+10	1.10553e+10	1.33128e+10
SAU	NY.GDP.MKTP.CD	1.89515e+11	1.84138e+11	1.89606e+11	2.15808e+11	2.58742e+11	3.2846e+11	3.769e+11	4.15965e+11	5.19797e+11	4.29098e+11	5.28207e+11	6.76635e+11	7.4185e+11	7.53865e+11	7.66606e+11	6.69484e+11	6.66e+11	7.14995e+11	8.46584e+11	8.38565e+11	7.34271e+11	8.68586e+11	1.10815e+12
SDN	NY.GDP.MKTP.CD	1.22573e+10	1.57164e+10	1.81371e+10	2.13553e+10	2.6646e+10	3.51827e+10	4.52638e+10	5.94401e+10	6.48331e+10	5.83153e+10	7.41512e+10	7.84028e+10	6.31962e+10	6.60271e+10	7.68188e+10	8.49847e+10	1.02944e+11	1.29719e+11	3.23338e+10	3.23381e+10	27034593750	3.42295e+10	5.16622e+10
SEN	NY.GDP.MKTP.CD	6.01319e+09	6.50782e+09	7.0064e+09	8.76872e+09	1.00768e+10	1.1009e+10	1.16979e+10	1.39942e+10	1.6854e+10	1.61459e+10	1.61213e+10	1.78143e+10	1.76609e+10	1.89187e+10	1.97973e+10	1.77748e+10	1.90403e+10	2.09966e+10	2.31167e+10	2.3404e+10	2.45305e+10	2.75691e+10	2.76844e+10
SGP	NY.GDP.MKTP.CD	9.60765e+10	8.97938e+10	9.25384e+10	9.76464e+10	1.15034e+11	1.27808e+11	1.48627e+11	1.80942e+11	1.93617e+11	1.9415e+11	2.39808e+11	2.79357e+11	2.95093e+11	3.07576e+11	3.14864e+11	3.07999e+11	3.1903e+11	3.43273e+11	3.7687e+11	3.76837e+11	3.48392e+11	4.23797e+11	4.66789e+11
SLB	NY.GDP.MKTP.CD	4.19843e+08	4.09509e+08	3.46407e+08	4.17669e+08	4.68005e+08	5.52865e+08	6.17258e+08	6.95295e+08	7.76338e+08	8.05558e+08	8.98134e+08	1.0639e+09	1.18528e+09	1.28591e+09	1.33557e+09	1.30791e+09	1.37949e+09	1.46979e+09	1.61548e+09	1.61915e+09	1.53615e+09	1.5803e+09	1.59571e+09
SLE	NY.GDP.MKTP.CD	6.35874e+08	1.07485e+09	1.23624e+09	1.36969e+09	1.43022e+09	1.62706e+09	1.86212e+09	2.12668e+09	2.4519e+09	2.41901e+09	2.57816e+09	2.93227e+09	3.78925e+09	4.92034e+09	5.01518e+09	4.25203e+09	3.86272e+09	3.71944e+09	4.08511e+09	4.07658e+09	4.06291e+09	4.24923e+09	3.97034e+09
SLV	NY.GDP.MKTP.CD	11784927700	12282533600	12664190300	13243892200	13724810900	14698000000	15999890000	17011750000	17986890000	17601620000	18447920000	20283780000	21386150000	21990960000	22593470000	23438240000	24191430000	24979190000	26020850000	26881140000	24930080000	29451240000	32488720000
SOM	NY.GDP.MKTP.CD														4.577e+09	5.025e+09	5335000000	5534000000	5609000000	5.856e+09	6485000000	6883000000	7.628e+09	8126105600
SRB	NY.GDP.MKTP.CD	6.87585e+09	1.29605e+10	1.71209e+10	2.24824e+10	2.6142e+10	2.76832e+10	3.24821e+10	4.3171e+10	5.21942e+10	4.51629e+10	4.18195e+10	4.92581e+10	4.33093e+10	4.83942e+10	4.70622e+10	3.96559e+10	4.06927e+10	4.41791e+10	5.06407e+10	5.15142e+10	5.33565e+10	6.3082e+10	6.35017e+10
SSD	NY.GDP.MKTP.CD									1.45863e+10	1.22313e+10	1.46021e+10	1.49073e+10	1.19315e+10	1.84265e+10	1.39622e+10	1.19978e+10
STP	NY.GDP.MKTP.CD		7.59511e+07	8.51711e+07	1.02086e+08	1.14582e+08	1.36451e+08	1.42775e+08	1.49147e+08	1.88021e+08	1.87821e+08	1.96653e+08	2.31489e+08	2.50681e+08	3.00554e+08	3.46528e+08	3.16066e+08	3.45496e+08	3.75614e+08	4.12254e+08	4.27425e+08	4.72551e+08	5.26654e+08	5.4668e+08
SUR	NY.GDP.MKTP.CD	9.47672e+08	8.34279e+08	1.09357e+09	1.27419e+09	1.48409e+09	1.79341e+09	2.62638e+09	2.93661e+09	3.53297e+09	3.87541e+09	4.36837e+09	4.42228e+09	4980000000	5.14576e+09	5.24061e+09	5.12624e+09	3.31742e+09	3.59168e+09	3.9962e+09	4.01604e+09	2.91181e+09	2.98471e+09	3.62066e+09
SVK	NY.GDP.MKTP.CD	2.92426e+10	3.07788e+10	3.52978e+10	4.692e+10	5.74374e+10	6.28087e+10	7.07673e+10	8.6564e+10	1.0088e+11	8.93993e+10	9.11628e+10	9.99227e+10	9.46237e+10	9.89352e+10	1.01437e+11	8.89009e+10	8.99527e+10	9.565e+10	1.06138e+11	1.0571e+11	1.06729e+11	1.18657e+11	1.15469e+11
SVN	NY.GDP.MKTP.CD	2.02896e+10	2.08763e+10	2.34899e+10	2.96347e+10	3.44148e+10	3.62064e+10	3.9481e+10	4.80674e+10	5.57794e+10	5.05677e+10	4.82082e+10	5.15839e+10	4.65778e+10	4.84157e+10	4.99972e+10	4.31075e+10	4.47667e+10	4.85891e+10	5.41779e+10	5.43316e+10	5.37068e+10	6.17486e+10	6.21178e+10
SYC	NY.GDP.MKTP.CD	6.54212e+08	6.62064e+08	7.42135e+08	7.50847e+08	8.93012e+08	9.77899e+08	1.08144e+09	1.07731e+09	9.79597e+08	8.51064e+08	9.81918e+08	1.05925e+09	1.08988e+09	1.32492e+09	1.38758e+09	1.39143e+09	1.45895e+09	1.52977e+09	1.58781e+09	1.64509e+09	1.18352e+09	1.28669e+09	1.58841e+09
SYR	NY.GDP.MKTP.CD	8.059e+10	8.67713e+10	9.05585e+10	9.56938e+10	1.12863e+11	1.34204e+11	1.538e+11	1.8003e+11	2.1809e+11	2.24562e+11	2.52518e+11	6.75394e+10	4.31903e+10	2.13613e+10	2.15021e+10	1.64684e+10	1.25987e+10	1.63697e+10	2.14963e+10	2.26009e+10	1.11593e+10
TCA	NY.GDP.MKTP.CD		358744800	366707900	409753600	485598800	578645800	721891500	773489700	862683600	703175800	686787800	728789600	727161000	754238000	841070000	942070000	1032452000	1022365000	1113178000	1197415000	924583000	1044778790	1.13881e+09
TCD	NY.GDP.MKTP.CD	1.38851e+09	1.71084e+09	1.99701e+09	2.74282e+09	4.42286e+09	6.64931e+09	7.4287e+09	8.65014e+09	1.03938e+10	9.29073e+09	1.06681e+10	1.21723e+10	1.23674e+10	1.29535e+10	1.39408e+10	1.09504e+10	1.00978e+10	1.00004e+10	1.12392e+10	1.1315e+10	1.07154e+10	1.178e+10	1.27041e+10
TGO	NY.GDP.MKTP.CD	2.02736e+09	2.01452e+09	2.31927e+09	2.87526e+09	3.07115e+09	3.10036e+09	3.19562e+09	3.61828e+09	4.51662e+09	4.59215e+09	4.66037e+09	5.26237e+09	5.26352e+09	5.87279e+09	6.21705e+09	5.68147e+09	6.03163e+09	6.39547e+09	7.02922e+09	6.99266e+09	7.38933e+09	8.33405e+09	8.12644e+09
THA	NY.GDP.MKTP.CD	1.26392e+11	1.20296e+11	1.34301e+11	1.52281e+11	1.72896e+11	1.89318e+11	2.21758e+11	2.62943e+11	2.91383e+11	2.81711e+11	3.41105e+11	3.70819e+11	3.97558e+11	4.20334e+11	4.07339e+11	4.01296e+11	4.13366e+11	4.56357e+11	5.06754e+11	5.43977e+11	5.00457e+11	5.05568e+11	4.95341e+11
TJK	NY.GDP.MKTP.CD	8.60542e+08	1.08077e+09	1.22111e+09	1.55532e+09	2.07618e+09	2.31235e+09	2.83021e+09	3.71952e+09	5.1613e+09	4.97947e+09	5.64222e+09	6.52276e+09	7.63304e+09	8.44841e+09	9.11261e+09	8.27143e+09	6.99242e+09	7.5364e+09	7.765e+09	8.30081e+09	8.13396e+09	8.93781e+09	1.04921e+10
TKM	NY.GDP.MKTP.CD	2.90466e+09	3.53477e+09	4.46203e+09	5.97744e+09	6.83835e+09	8.1039e+09	1.02767e+10	1.26642e+10	1.92715e+10	2.02144e+10	2.25832e+10	2.92333e+10	3.51642e+10	3.91975e+10	4.35242e+10	3.57997e+10	3.61694e+10	3.79263e+10	4.07654e+10	4.42203e+10	4.56106e+10
TLS	NY.GDP.MKTP.CD	367087900	477443500	469506700	490439100	440764600	462283600	453805100	542795400	648492700	726882400	881827800	1042411500	1160389600	1395519600	1447310400	1594447600	1650619400	1595724300	1563887900	2028551600	2158392500	3621222400	3.16332e+09
TON	NY.GDP.MKTP.CD	2.04848e+08	1.81117e+08	1.82764e+08	2.02247e+08	2.30658e+08	2.61804e+08	2.92231e+08	2.98519e+08	3.44436e+08	3.12378e+08	3.66832e+08	4.14533e+08	4.70705e+08	4.50651e+08	4.39878e+08	4.37003e+08	4.20549e+08	4.60374e+08	4.88907e+08	5.12054e+08	4.84797e+08	4.69228e+08
TTO	NY.GDP.MKTP.CD	8.15434e+09	8.82485e+09	9.0083e+09	1.13055e+10	1.32803e+10	1.59824e+10	1.83694e+10	2.16416e+10	2.78716e+10	1.91722e+10	2.21579e+10	2.5433e+10	2.71217e+10	2.85575e+10	2.9489e+10	2.6852e+10	2.34962e+10	2.37977e+10	2.43224e+10	2.38496e+10	2.10594e+10	2.44602e+10	2.78991e+10
TUN	NY.GDP.MKTP.CD	2.14735e+10	2.20658e+10	2.31416e+10	2.74539e+10	3.11839e+10	3.22722e+10	3.43767e+10	3.89153e+10	4.48595e+10	4.34557e+10	4.62061e+10	4.81233e+10	4.73114e+10	4.86854e+10	5.02718e+10	4.57795e+10	4.43601e+10	4.21635e+10	4.26865e+10	4.19056e+10	4.25385e+10	4.66873e+10	4.66649e+10
TUR	NY.GDP.MKTP.CD	2.74295e+11	2.01753e+11	2.40249e+11	3.14596e+11	4.08865e+11	5.06315e+11	5.57076e+11	6.81321e+11	7.70449e+11	6.49289e+11	7.76967e+11	8.38786e+11	8.80556e+11	9.57799e+11	9.38934e+11	8.64314e+11	8.69683e+11	8.58989e+11	7.78477e+11	7.59935e+11	7.20289e+11	8.19034e+11	9.05988e+11
TUV	NY.GDP.MKTP.CD	1.5074e+07	1.39647e+07	1.68427e+07	1.94563e+07	2.27983e+07	2.291e+07	2.40969e+07	2.84502e+07	3.18744e+07	2.8077e+07	3.21054e+07	3.91969e+07	3.93456e+07	3.86159e+07	3.8761e+07	3.68119e+07	4.16291e+07	4.52766e+07	4.80152e+07	5.41232e+07	5.17466e+07	6.01964e+07	6.03494e+07
TZA	NY.GDP.MKTP.CD	1.3376e+10	1.35816e+10	1.4142e+10	1.52243e+10	1.66759e+10	1.8399e+10	1.86496e+10	2.18435e+10	2.79615e+10	2.90818e+10	3.20142e+10	3.46571e+10	3.96505e+10	4.56805e+10	4.99648e+10	4.73786e+10	4.9774e+10	5.3276e+10	5.70037e+10	6.10268e+10	6.60687e+10	7.06556e+10	7.57093e+10
UGA	NY.GDP.MKTP.CD	6.19325e+09	5.8405e+09	6.17856e+09	6.60688e+09	7.93949e+09	9.23922e+09	9.97765e+09	1.19026e+10	1.44404e+10	2.51278e+10	2.66734e+10	2.78717e+10	2.73059e+10	2.89158e+10	3.26124e+10	3.23872e+10	2.9204e+10	3.07445e+10	3.2927e+10	3.53482e+10	3.76054e+10	4.05102e+10	4.55592e+10
UKR	NY.GDP.MKTP.CD	3.23751e+10	3.93096e+10	4.39562e+10	5.20104e+10	6.72202e+10	8.92389e+10	1.11885e+11	1.48734e+11	1.8811e+11	1.21552e+11	1.41209e+11	1.69334e+11	1.82592e+11	1.90499e+11	1.33504e+11	9.1031e+10	9.33559e+10	1.12091e+11	1.30891e+11	1.53883e+11	1.56618e+11	1.99766e+11	1.60503e+11
URY	NY.GDP.MKTP.CD	2.28233e+10	2.08988e+10	1.36065e+10	1.20456e+10	1.36863e+10	1.73629e+10	1.97414e+10	2.37978e+10	3.11196e+10	3.27083e+10	4.19504e+10	5.03424e+10	5.42323e+10	6.13376e+10	6.14962e+10	5.76803e+10	5.74808e+10	6.5006e+10	6.52031e+10	6.20486e+10	5.36669e+10	6.14123e+10	7.11771e+10
UZB	NY.GDP.MKTP.CD	1.37605e+10	1.14014e+10	9.68779e+09	1.01345e+10	1.203e+10	1.43075e+10	1.73308e+10	2.23114e+10	2.95494e+10	3.36892e+10	4.97657e+10	6.01789e+10	6.75173e+10	7.318e+10	8.08454e+10	8.61963e+10	8.61383e+10	6.20813e+10	5.28701e+10	6.02835e+10	6.02247e+10	6.96006e+10	8.03919e+10
VEN	NY.GDP.MKTP.CD	1.17146e+11	1.22911e+11	9.28936e+10	8.36206e+10	1.12451e+11	1.45513e+11	1.83478e+11	2.30364e+11	3.15953e+11	3.29788e+11	3.93192e+11	3.16482e+11	3.81286e+11	3.71005e+11	4.82359e+11
VNM	NY.GDP.MKTP.CD	3.11725e+10	3.26852e+10	3.50641e+10	3.95525e+10	4.54279e+10	5.76333e+10	6.63717e+10	7.74144e+10	9.91303e+10	1.06015e+11	1.47201e+11	1.72595e+11	1.95591e+11	2.13709e+11	2.33451e+11	2.39258e+11	2.57096e+11	2.81354e+11	3.10106e+11	3.34365e+11	3.46616e+11	3.66138e+11	4.08802e+11
VUT	NY.GDP.MKTP.CD	2.72015e+08	2.57927e+08	2.62597e+08	3.14471e+08	3.64997e+08	3.94962e+08	4.39359e+08	5.16393e+08	5.90748e+08	5.92622e+08	6.70713e+08	7.70154e+08	7.4784e+08	7.58304e+08	7.72316e+08	7.30871e+08	7.8089e+08	8.80062e+08	9.14737e+08	9.36526e+08	9.09421e+08	9.71636e+08	9.83583e+08
WSM	NY.GDP.MKTP.CD	2.58856e+08	2.663e+08	2.8179e+08	3.33426e+08	4.07748e+08	4.76802e+08	4.99924e+08	5.73548e+08	6.41346e+08	6.28006e+08	6.80261e+08	7.44097e+08	7.73142e+08	7.97736e+08	7.96684e+08	8.2415e+08	8.43925e+08	8.84844e+08	8.78448e+08	9.12951e+08	8.68898e+08	8.43851e+08	8.32422e+08
YEM	NY.GDP.MKTP.CD	9.65244e+09	9.86156e+09	1.06946e+10	1.1778e+10	1.38728e+10	1.67463e+10	1.9062e+10	2.16505e+10	2.69109e+10	2.51303e+10	3.09067e+10	3.27264e+10	3.54013e+10	4.04152e+10	4.32286e+10	4.24445e+10	3.13178e+10	2.68422e+10	2.16062e+10
ZAF	NY.GDP.MKTP.CD	1.51753e+11	1.3543e+11	1.29088e+11	1.97019e+11	2.55807e+11	2.88867e+11	3.03859e+11	3.33077e+11	3.16131e+11	3.29754e+11	4.17364e+11	4.58199e+11	4.34401e+11	4.00886e+11	3.81199e+11	3.4671e+11	3.23586e+11	3.81449e+11	4.04159e+11	3.88531e+11	3.3762e+11	4.19016e+11	4.0587e+11
ZMB	NY.GDP.MKTP.CD	3.60063e+09	4.09444e+09	4.19385e+09	4.90187e+09	6.22111e+09	8.33187e+09	1.27569e+10	1.4057e+10	1.79109e+10	1.53283e+10	2.02656e+10	2.34595e+10	2.55031e+10	2.80372e+10	2.7141e+10	2.12512e+10	2.09584e+10	2.58736e+10	2.63115e+10	2.33087e+10	1.81106e+10	2.21476e+10	2.97845e+10
ZWE	NY.GDP.MKTP.CD	6689957600	6777384700	6342116400	5727591800	5805598400	5755215200	5443896500	5291950100	4415702800	9665793300	12041655200	14101920300	17114849900	19091020000	19495519600	19963120600	20548678100	1.75849e+10	3.41561e+10	2.18322e+10	2.15097e+10	2.83712e+10	2.06781e+10

## Sheet: PAT
Country Code	Indicator Code	1980	1981	1982	1983	1984	1985	1986	1987	1988	1989	1990	1991	1992	1993	1994	1995	1996	1997	1998	1999	2000	2001	2002	2003	2004	2005	2006	2007	2008	2009	2010	2011	2012	2013	2014	2015	2016	2017	2018	2019	2020	2021	2022
ABW	IP.PAT.RESD																							1
AFE	IP.PAT.RESD
AFG	IP.PAT.RESD
AFW	IP.PAT.RESD
AGO	IP.PAT.RESD													4																										6	2
ALB	IP.PAT.RESD																																3			10	14	20	16	15	4		23
AND	IP.PAT.RESD																																							1	3	3	3
ARB	IP.PAT.RESD
ARE	IP.PAT.RESD																															25	33	23	21	29	35	57	63	57	55	39	69
ARG	IP.PAT.RESD	1269	954	951	1102	1182						955	943	503	787	694	676	1097	824	861	899	1062	691	718	792	786	1054	1020	937	801	640	552	688	735	643	509	546	884	393	425	442	930	406
ARM	IP.PAT.RESD														184	154	187	162	62	75	109	119	140	200	151		206	192	135	226	116	136	121	137	125	121	113	125	107	101	112	63	40
ASM	IP.PAT.RESD
ATG	IP.PAT.RESD																																							5
AUS	IP.PAT.RESD	397	458	369	446	565	699	967	1131	1418	1649	1712	1717	1695	1663	1699	1784	1797	1760	1862	1858	1928	2187	2364	2418	2559	2555	2837	2718	2821	2494	2409	2383	2627	3061	1988	2291	2620	2503	2757	2637	2368	2966
AUT	IP.PAT.RESD	2327	2390	2233	2345	2324	2269	2210	2249	2212	2105	2025	2076	2117	2190	1989	1728	1909	1910	1957	2028	1961	1815	1932	2120	2248	2270	2271	2385	2298	2263	2424	2154	2258	2162	2092	2205	2078	2073	2039	2066	2124	1872
AZE	IP.PAT.RESD																221	165					203	234	246	270	281	246	287	226	264	254	193	144	156	168	184	144	204	155	147	90	119
BDI	IP.PAT.RESD										1							1																					3	2		2
BEL	IP.PAT.RESD	865	806	914	805	869	771	794	548	636	681	643	625	675	809	744	732	776	792	690	591	577	571	601	519	514	517	490	454	575	669	620	636	755	715	889	949	1054	1001	892	876	862	799
BEN	IP.PAT.RESD
BFA	IP.PAT.RESD																			2	4	2			1	2	1					2
BGD	IP.PAT.RESD	34	39	40	40	62	40	16	23	24	32	32	36	72	36	39	70	22	46	32	49	70	59	43	58	48	50	22	29	60	55	66	37	67	60	44	41	77	61	69	68	40	74
BGR	IP.PAT.RESD	3297	3673	3628	3811	3843	2	1	3	6	63	198	422	329	412	319	368	316	394	274	282	231	283	289	278	263	261	243	211	249	242	243	262	245	282	218	280	230	202	180	186	239	165
BHR	IP.PAT.RESD		1																														1	3	3	6	8	6	8	11	4	7	3
BHS	IP.PAT.RESD		2	3		3	3	1		4		2	1	2																				3	1	1	2	3	4
BIH	IP.PAT.RESD																				23	31	52		32	50	66	55		59		56	43	2	7	41		60	87	84	45	50	53
BLR	IP.PAT.RESD														828	683	624	698	752	910	993	994	930	895	1082	1065	1166	1188	1405	1510	1753	1759	1725	1681	1489	652	543	455	434	453	298	317	276
BLZ	IP.PAT.RESD																											1
BMU	IP.PAT.RESD
BOL	IP.PAT.RESD	8	12	18	11	4	5								26	28	17																			9		12	59			8	5
BRA	IP.PAT.RESD	2149	2171	2116	2302	2062	1954	1855	2451	2338	2323	2389	2319	2100	2429	2269	2707	2611	2756	2491	2816	3179	3439	3481	3866	4044	4054	3956	4194	4280	4271	4228	4695	4798	4959	4659	4641	5200	5480	4980	5464	5280	4666
BRB	IP.PAT.RESD					3																			2				3	1					3	1						29	73
BRN	IP.PAT.RESD																																	20	20	26		16	8	26	8	5	2
BTN	IP.PAT.RESD																																	3	3		1	4		1	1
BWA	IP.PAT.RESD																																1	5	8	4	3	1	3		2	2	3
CAF	IP.PAT.RESD
CAN	IP.PAT.RESD	1648	2164	2000	2017	2026	2092	2161	2527	2772	3031	2549	2182	2807	3623	2480	2431	2583	3344	3809	4061	4187	3963	3959	3929	5231	5183	5522	4998	5061	5067	4550	4754	4709	4567	4198	4277	4078	4053	4349	4238	4452	4710
CEB	IP.PAT.RESD
CHE	IP.PAT.RESD	4049	3712	3845	3817	3393	3191	3199	3298	3236	3247	2987	2949	3068	2999	3033	2890	2504	2408	2025	1916	2083	1859	1827	1831	1742	1643	1740	1692	1594	1684	1622	1597	1480	1525	1480	1477	1462	1337	1283	1369	1384	1288
CHI	IP.PAT.RESD
CHL	IP.PAT.RESD	140	92	96	96	105	122	96	108	111	135	169	151	178	155	219	171	176	161	207	204	241	246	391	329	382	361	291	403	531	343	328	339	336	340	452	443	386	425	406	438	372	402
CHN	IP.PAT.RESD						4065	3494	3975	4780	4749	5832	7372	10022	12084	11191	10011	11628	12672	13751	15626	25346	30038	39806	56769	65786	93485	122318	153060	194579	229096	293066	415829	535313	704936	801135	968252	1204981	1245709	1393815	1243568	1344817	1426644
CIV	IP.PAT.RESD																																	26
CMR	IP.PAT.RESD
COD	IP.PAT.RESD																																							44	42	72
COG	IP.PAT.RESD							5		19
COL	IP.PAT.RESD	43	39		82	69	72	81	52	85	90		85	120	138	124	141	87	80	161	68	75	65	54	82	76	99	142	128	126	128	133	183	213	251	260	321	545	595	415	422	369	432
COM	IP.PAT.RESD
CPV	IP.PAT.RESD																																					2	2	3		1	1
CRI	IP.PAT.RESD	30	41	39	16	24	16	11	10	10	13	15	63	18	27	32	25	23	25	22	31	28	21	23	33	26	17	22	20	24	16	8	13	9	18	15	17	9	19	8	16	12	15
CSS	IP.PAT.RESD
CUB	IP.PAT.RESD	129	122	183	166	214								1	1	121	104	83	109		110						105	94	74	69	59		62	38	27	24		32	29	29	27	33	21
CUW	IP.PAT.RESD
CYM	IP.PAT.RESD
CYP	IP.PAT.RESD	1			2	2																			12	9	20		3	11	6	4		4	2	4	6	3	8	4	4	2	1
CZE	IP.PAT.RESD														893	756	626	614	579	624	596	555	568	526	625	623	586	641	716	712	789	868	783	867	984	910	880	792	794	678	765	673	541
DEU	IP.PAT.RESD	28683	29841	30668	31658	31984	32202	32169	31597	31912	31171	30724	32256	33919	34752	36715	38103	42322	44438	46523	50029	51736	49989	47598	47818	48448	48367	48012	47853	49240	47859	47047	46986	46620	47353	48154	47384	48480	47785	46617	46632	42260	39822
DJI	IP.PAT.RESD																																		1								3
DMA	IP.PAT.RESD
DNK	IP.PAT.RESD	964	1085	1095	1167	966	856	958	1007	1197	1120	1218	1061	1204	1159	1274	1234	1309	1319	1543	1656	1730	1757	1815	1772	1877	1658	1503	1660	1634	1518	1626	1574	1406	1341	1377	1462	1552	1490	1262	1351	1261	1090
DOM	IP.PAT.RESD				25			14														5	11	11	18	24	8	15	34	8	17	15	15	19	12	16	25	28	20	17	23	10	7
DZA	IP.PAT.RESD	5	14	14	30	30				5	4	6	6	10	8	27	28	50	34	42	36	32	51	43	30	58	59	58	84			76	94	119	118	94	89	106	149	152	113	163	268
EAP	IP.PAT.RESD
EAR	IP.PAT.RESD
EAS	IP.PAT.RESD	174842	8816	9335	237536	266660	282371	298506	321054	320456	330514	349337	357989	365512	367734	361691	407756	424249	435329	428311	436757	490611	496382	492283	512027	546382	596811	609378	629917	659377	667812	731535	857546	986823	1146947	1240339	1403980	1638504	1684097	1828229	1679298	1769228
ECA	IP.PAT.RESD
ECS	IP.PAT.RESD	99430	93973	95118	97368	97815	98000	96472	97601	100976	96217	90542	112316	161722	166245	153787	142426	163870	161961	171753	191401	204843	200690	190235	196039	199480	200131	205797	219661	224231	217062	227012	222070	223012	225391	221770	218330	224785	222576	223725	221382	215964
ECU	IP.PAT.RESD	35	14	22	24	24		27	21	24	26		13	23	21	4	8	7	8		15	10	7	13	7	14	11	8	4	2	6	4			7	24	20	45	16	34	29	33	35
EGY	IP.PAT.RESD	76	59	53	88	128	168	142	170	190	186	278	308	301	328	308	408	504		494	536	534	464	627	493	382	428		516	481	490	605	618	683	641	752	718	920	1025	997	1027	978	881
EMU	IP.PAT.RESD
ERI	IP.PAT.RESD
ESP	IP.PAT.RESD	1876	1718	1646	1498	1784	2149	1649	1720	1816	2087	2218	2156	2076	2165	2136	2047	2274	2237	2271	2439	2710	2528	2763	2813	2871	3040	3111	3267	3632	3596	3566	3430	3266	3026	2953	2799	2745	2167	1525	1288	1431	1308
EST	IP.PAT.RESD															16	16	12	15	20	13	13	18	19	18	27	23	36	44	62	76	84	62	20	25	44	30	29	37	24	31	21	25
ETH	IP.PAT.RESD																	3				3		1	3	1	1	5	12				4		1	2	18	10	14	13		6
EUU	IP.PAT.RESD
FCS	IP.PAT.RESD
FIN	IP.PAT.RESD	1356	1423	1638	1719	1775	1727	1754	1859	1981	1948	2059	2123	2052	2166	2306	2058	2179	2355	2471	2511	2579	2390	2162	1972	2011	1830	1816	1804	1799	1806	1731	1650	1698	1596	1419	1289	1260	1390	1387	1321	1588	1557
FJI	IP.PAT.RESD	2
FRA	IP.PAT.RESD	11000	10945	10681	11147	11333	12050	12155	12695	12437	12592	12378	12597	12539	12638	12519	12419	12916	13252	13251	13592	13870	13499	13519	13511	14230	14327	14529	14722	14658	14100	14748	14655	14540	14690	14500	14306	14206	14415	14303	14103	12771	13386
FRO	IP.PAT.RESD
FSM	IP.PAT.RESD
GAB	IP.PAT.RESD
GBR	IP.PAT.RESD	19612	20808	20530	19893	19093	19672	20040	19945	20536	19732	19310	19230	18848	18727	18384	18630	18184	17938	19530	21333	22050	21423	20624	20426	19178	17833	17484	17375	16523	15985	15490	15343	15370	14972	15196	14867	13876	13301	12865	12061	11990	11592
GEO	IP.PAT.RESD													365	502	386	287	288	263	277	265	232	254	194	195	249	225	236	248	222	256	183	138	139	114	110	99	96	75	103	85	81	90
GHA	IP.PAT.RESD																																					14	15	13		12
GIB	IP.PAT.RESD
GIN	IP.PAT.RESD
GMB	IP.PAT.RESD
GNB	IP.PAT.RESD
GNQ	IP.PAT.RESD
GRC	IP.PAT.RESD	1265	1221	1264	1191	1277	1121	1249	1539	205	216	241	188	222	221	267	266	267	293	276	290	306	385	376	393	379	462	532	575	628	698	728	722	628	698	651	550	606	498	430	356	400	394
GRD	IP.PAT.RESD
GRL	IP.PAT.RESD
GTM	IP.PAT.RESD			17			72	25	8	16	5	27	31	27	40	21	32	22	36	26	28	54	30	8	6	9	17	28	9	5	7	7	4	7	4	10	7	3	3	6	7	7	9
GUM	IP.PAT.RESD
GUY	IP.PAT.RESD				1		1	9																												1		1		2			40
HIC	IP.PAT.RESD																		690700	706700	735400	804200	816900	805800	821000	851300	886700	886500	898400	888200	841600	861700	868300	899800	916300	912900	912900	917400	911300	900300	900200	870300
HKG	IP.PAT.RESD				21	20	16	10	13	12	15	21	16	11	9	21	23	41	26	128	42	51	74	112	107	127	156	172	160	173	149	133	181	171	226	192	239	233	324	314	346	423	401
HND	IP.PAT.RESD	6		63	16	4	12		12			6					7	10		11	8	4	7	7									2	8	6		4	10	4	8
HPC	IP.PAT.RESD
HRV	IP.PAT.RESD													479	503	277	265	259	273	267	246	337	362	328	387	385	363	317	344	330	250	257	230	217	230	170	169	175	148	121	195	117	77
HTI	IP.PAT.RESD	4		2	1	2	6	4	9	1			3					3			1												1	2		2
HUN	IP.PAT.RESD	1601	2124	2344	2760	2869	2904	2847	3229	3262	2657	2477	2210	1497	1139	1162	1096	803	737	690	729	810	919	842	756	748	705	718	689	683	757	649	662	692	642	546	569	616	496	407	427	428	433
IBD	IP.PAT.RESD
IBT	IP.PAT.RESD
IDA	IP.PAT.RESD
IDB	IP.PAT.RESD
IDN	IP.PAT.RESD	5		16	40	26	49	32	62		113		34	67	38	29	61	40	79	93	152	157	212	234	201	227	235	288	284	386	415	508	533		663	702	1058	1101	2271	1407	3093	1309	1397
IDX	IP.PAT.RESD
IMN	IP.PAT.RESD
IND	IP.PAT.RESD	1207	1067	1128		1003	982	999	988	1033	1048	1147	1267	1248	1209	1588	1545	1661	1926	2247	2206	2206	2379	2693	3425	4014	4721	5686	6296	6425	7262	8853	8841	9553	10669	12040	12579	13199	14961	16289	19454	23141	26267
INX	IP.PAT.RESD
IRL	IP.PAT.RESD	394	461	434	567	651	726	743	719	727	736	734	786																									79	62	76	58	75	75
IRN	IP.PAT.RESD	169	286	202	213	162	183		207	167	141	182	262	225	278	266	278	288	284	337	366	410	691	910	1287	2426	4051	5970	10648	15403	12184	11108	11529	10622	11305	13683		14930	15264	11908	11569	11396	10210
IRQ	IP.PAT.RESD	19	26	47	33	124	296	199	272	272	247			149	164	112	76	68																			335		613	653	737	635
ISL	IP.PAT.RESD	19	14	18	32	28	21	29	28	16	18	17	34	28	34	22	19	16	22	41	35	51	49	71	57	66	47	45	61	50	64	57	50	37	33	51	40	35	36	56	47	44	34
ISR	IP.PAT.RESD	669	727	707	687	696	790	819	823	995	1042	1052	1087	1400	1318	1261	1266	1218	1441	1950	2053	1599	1248	1213	1329	1544	1669	1342	1615	1528	1387	1450	1360	1319	1201	1125	1285	1300	1436	1506	1368	1642	1592
ITA	IP.PAT.RESD	6369					2000			2289				7568	7493	7872		6997			6281	7877							9255	8588	8814	8877	8794	8439	8307	8601		8848	8643	8921	9229	10061	10281
JAM	IP.PAT.RESD				15	10			3			4	4	6	9	6	7	2	9			11	4	15	9	11	10	21	6	15	17	14	20	25	22	33	7	19	11	26	14	10	16
JOR	IP.PAT.RESD										11											71	52	21	25	42	49	75	59	50	60	45	40	48	35	40	41	22	26	24	21	36	25
JPN	IP.PAT.RESD	165730			227708	256205	274373	290202	311006	308908	317566	333230	335933	338019	332345	319938	334612	340101	350807	359381	360180	387364	386767	369458	358184	368416	367960	347060	333498	330110	295315	290081	287580	287013	271731	265959	258839	260244	260292	253630	245372	227348	222452
KAZ	IP.PAT.RESD													433	3223	1393	1031	1022	1171	1244	1352	1399	1607	1594	1696	1756	1523	1433	1633	1483	1513	1691	1415		1824	1742	1271	993	1055	789		803
KEN	IP.PAT.RESD									1			8		14			15	22	27	25			23	22	31	34	41	41	63	48	77	135	123	127	132	137	144	135	244	294	341	160
KGZ	IP.PAT.RESD															132	119	126	152	111	60	80	84	123	179				155	135	146	134	124	110	111	132	122	84	137		92	63	83
KHM	IP.PAT.RESD																																		1	2		3		1
KIR	IP.PAT.RESD
KNA	IP.PAT.RESD
KOR	IP.PAT.RESD	1241	1319	1556	1599	1997	2702	3640	4871	5696	7020	9082	13253	15951	21449	28554	59228	68405	67359	50596	55970	72831	73714	76570	90313	105250	122188	125476	128701	127114	127316	131805	138034	148136	159978	164073	167275	163424	159084	162561	171603	180477	186245
KWT	IP.PAT.RESD																																					13		1
LAC	IP.PAT.RESD
LAO	IP.PAT.RESD																										3	5	2	1					1	1	1		3	1
LBN	IP.PAT.RESD																																		105	80	110
LBR	IP.PAT.RESD												6		14
LBY	IP.PAT.RESD										3	10	25		15	10	6	12
LCA	IP.PAT.RESD																																					5	3	2
LCN	IP.PAT.RESD	4939	4517	4378	5389	5368	3223	3132	3808	3331	3586	4580	4504	3870	4526	4321	4405	4806	4729	4271	4719	5272	5155	5387	5786	6117	6517	6364	6606	6676	6468	6390	7230	7634	7662	7455	7561	8674	8651	8183	8364	8385
LDC	IP.PAT.RESD
LIC	IP.PAT.RESD																		200	200	200	400	300	300	400	400	6100	6600	7300	8200	8700	8700	8500	9000	700	600	700	600	600	800	600	600
LIE	IP.PAT.RESD
LKA	IP.PAT.RESD	11	6	12	16	16	28	26	41	26	28	23	33	36	49	36	76	50	81	54	119	71	120	123	95	120	149	153	151	201	202	225	194		328		218	280	277	343	356	353	266
LMC	IP.PAT.RESD																		9100	10000	10000	10200	12200	6800	7800	10200	10700	11600	12300	11800	11900	25700	26200	26100	28700	32400	32800	35100	38800	36300	41100	42400
LMY	IP.PAT.RESD
LSO	IP.PAT.RESD																8	1																						4	1
LTE	IP.PAT.RESD
LTU	IP.PAT.RESD												29	134	413	112	106	100	125	134	86	66	68	85	64	70	68	65	62	87	91	108	93	109	117	123	101	95	81	81	90	95	81
LUX	IP.PAT.RESD	97	109	94		58	81	80	69	68	58	41	52		73	50	35	52	48	44	24	85	51	41	16	23	24	26	15	48	60	79	85	109	113	128	128	143	156	152	117	129	112
LVA	IP.PAT.RESD													73	155	179	210	196	162	195	91	98	117	150	91	108	112	114	139	206	240	178	173	193	225	103	136	95	90	86	82	93	104
MAC	IP.PAT.RESD																										3		1	3	1	4	4	5	6	2	3		1	1		3	2
MAF	IP.PAT.RESD
MAR	IP.PAT.RESD	29	36	47	16	28	35	29	72	83	60	61	55		42	107	89	90		97		104				104	140	178	150	177	135	152	169	197	316	355	224	237	198	187	199	250	254
MCO	IP.PAT.RESD	14	20	9	19	11	15	10	19	16	9	21	12	9	10	21	13	16	20	4	15	6	6	8	5	7	2	6	11	7	3	6	6	4	5	6	5	7	18	4	10	6	5
MDA	IP.PAT.RESD														67	237	270	289	295	257	256	240	437	239	293	297	377	303	333	273	134	139	97	93	67	67	64	91	73	92	85	85	64
MDG	IP.PAT.RESD															9	22	7	9	14	10	7		4	3	16	7	4	9	14	1	9	3	4	4	5	3	6	9	9		6	6
MDV	IP.PAT.RESD
MEA	IP.PAT.RESD	1007	1190	1077	1090	1180	1486	1222	1575	1735	1734	1634	1802	2184	2306	2251	2350	2414	1995	3075	3265	3174	2824	3158	3508	4936	6735	7992	13340	17775	14403	13945	14379	13483	14674	17323	4204	19220	20397	17542	17129	17557
MEX	IP.PAT.RESD	704	765	550	730	688	590	629	742	652	757	661	564	565	553	498	432	386	420	453	455	431	534	526	468	565	584	574	629	685	822	951	1065	1294	1210	1246	1364	1310	1334	1555	1305	1132	1117
MHL	IP.PAT.RESD
MIC	IP.PAT.RESD
MKD	IP.PAT.RESD														78	58	100	52	66	84	64	71	66	42	48	44	53	55	105	34	39	27	37	50	42							47	42
MLI	IP.PAT.RESD		1
MLT	IP.PAT.RESD	7	6	3	4			5	5	3	2	2	6	3	8	21	11	6	22	8	11	23	26	22					10	14	8	12	9	11	13	5	9	3	5	2	5	6	5
MMR	IP.PAT.RESD
MNA	IP.PAT.RESD
MNE	IP.PAT.RESD																													3		23	20	37	23	13	23	10		3	16	5
MNG	IP.PAT.RESD				12	34							28	26	55	128	130	114	186	148			106	121	167	143	100	103			76	110			133	139	109	112	124	82	84	66	109
MNP	IP.PAT.RESD
MOZ	IP.PAT.RESD																				2							1	18	2	7	15	8	14	13	14	24	15	24	34	23	26	30
MRT	IP.PAT.RESD
MUS	IP.PAT.RESD		2				4			3		1	2		2	5	3	3	3	3										2			1	4	2	3	1	2	1	16	4	6	6
MWI	IP.PAT.RESD	2	7	3	1					1	1		1	2	3	1	1	2	2	2	1	3															6	3
MYS	IP.PAT.RESD						8	29	71	73	84	92	106	151	198	223	141	221	179	193	218	206	271	322	376	522	522	531	670	818	1234	1231	1076	1114	1199	1353	1272	1109	1166	1116	1071	989	883
NAC	IP.PAT.RESD	63746	64568	65316	61408	63867	65765	67356	70842	77964	85401	93192	90137	95232	103578	109713	126393	109475	122558	138542	153312	168982	181476	188204	192870	194767	213050	227306	246345	236649	229979	246527	252504	273491	292398	289294	292612	299405	297957	289444	289351	274038
NAM	IP.PAT.RESD											5	3		13																						13	18	10	21	8
NCL	IP.PAT.RESD
NER	IP.PAT.RESD
NGA	IP.PAT.RESD						10					12																					64	42	50			85	100	382	439	410
NIC	IP.PAT.RESD						2							3	2				3	12	9	14											2	4	3	1
NLD	IP.PAT.RESD	1826	1897	1873	1889	1840	1938	1866	1970	2158	2205	2147	1605	1753	1733	1748	2123	2348	2391	2451	2545	2465	2110	2122	2288	2187	2217	2168	2079	2421	2575	2527	2585	2375	2315	2294	2207	2290	2241	2111	2228	2198	2080
NOR	IP.PAT.RESD	716	714	693	825	961	923	903	884	904	1015	899	924	941	1031	1074	1128	1291	1256	1213	1335	1311	1189	1178	1079	1142	1143	1119	1225	1150	1246	1117	1122	1009	1101	1106	1153	1227	1152	1082	957	880	946
NPL	IP.PAT.RESD	2												1	6	4	3																8	4	18	10	11	11	20
NRU	IP.PAT.RESD
NZL	IP.PAT.RESD	1148	1033	986	1110	1001	1008	957	912	803	807	802	983	1031	1236	1254	1284	1275	1572	1181	1420	1463	1768	1839	1845	1631	1893	2153	1892	1256	1555	1585	1501	1425	1614	1636	1184	1075	1014	1017	324	348	330
OED	IP.PAT.RESD
OMN	IP.PAT.RESD																																				5	3	4	16	30	11	30
OSS	IP.PAT.RESD
PAK	IP.PAT.RESD	37										23	22	17	19	31	21	16	27	45	44	46	58	55	57	73	143	91	109	170		114	92	96	151	146	209	204	193	306	313	338	426
PAN	IP.PAT.RESD	15	8	7	16	15	14	11	3	9	6	15	19	18	20	11	16	31				7											21		9	13	14	68	33	135	34	22	35
PER	IP.PAT.RESD	82	50	56	77		41	48	43	53		49	31	21	34	29		52	48		48	40	36	29	32	38	27	39	28	31	37	39	39	54	73	83	67	72	100	89	137	125	94
PHL	IP.PAT.RESD	119	91	134	63	102	91	75	76	86	71	147	147	133	178	181	169	163	125	163	144	154	135	149	141	158	210	223	225	216	172	170	186	162	220	334	375	327	323	529	501	476	490
PLW	IP.PAT.RESD
PNG	IP.PAT.RESD																													1							1
POL	IP.PAT.RESD	6198	4370	4482	4741	5090	5124	5486	5682	6280	5294	4106	3389	2891	2659	2676	2595	2411	2399	2407	2285	2404	2202	2313	2268	2381	2028	2157	2392	2488	2899	3203	3879	4410	4237	3941	4676	4261	3924	4207	3887	4010	3377
PRE	IP.PAT.RESD
PRI	IP.PAT.RESD
PRK	IP.PAT.RESD																										5861	6350	6846		7956	8018	7956	8354					8095	7846	7377	6937
PRT	IP.PAT.RESD	92	90	92	91	96	85	77	61	54	86	101	102	69	88	103	81	86	71	96	81	81	107	130	125	123	158	184	250	381	571	499	571	621	647	722	925	724	644	661	703	695	711
PRY	IP.PAT.RESD				5	10	7				6	16		20	30							11	12	11	12	18	24	21	37	13	15	18								34	4	14	10
PSE	IP.PAT.RESD
PSS	IP.PAT.RESD
PST	IP.PAT.RESD
PYF	IP.PAT.RESD
QAT	IP.PAT.RESD																																	3	9	5		16	19		39	81	47
ROU	IP.PAT.RESD	2569	2481	2724	3108	3446	4201	4394	4821	5615	5868	2752	2015	1457	1414	1633	1811	1831	1708	1299	1061	1003	1128	1478	881	937	916	814	827	995	1054	1382	1424	1022	993	952	975	1005	1098	1100	881	817	772
RUS	IP.PAT.RESD													39494	28503	21250	17551	18014	15106	16454	19900	23377	24777	23712	24969	22985	23644	27884	27505	27712	25598	28722	26495	28701	28765	24072	29269	26795	22777	24926	23337	23759	19569
RWA	IP.PAT.RESD									1																								40		5	5	3	4	6			14
SAS	IP.PAT.RESD	1291	1112	1180	56	1081	1050	1041	1052	1083	1108	1225	1358	1374	1319	1698	1715	1749	2080	2378	2418	2393	2616	2914	3635	4255	5063	5952	6585	6856	7519	9258	9172	9723	11229	12240	13059	13775	15512	17008	20192	23872
SAU	IP.PAT.RESD										12	16	27	21	21	33	28	27	57	45	72	76	46	61	56	81	119	119	128			288	347		491	652	715	1070	909	1078	1188	1294	1398
SDN	IP.PAT.RESD				7																2	6	1	2	6	4	6	3	3	340	332	252	249		269		267	284	281	349	238	153
SEN	IP.PAT.RESD
SGP	IP.PAT.RESD	2	4		5	4	4										145	224	288	311	374	516	524	624	626	641	569	626	696	793	750	895	1056	1081	1143	1303	1469	1601	1609	1575	1727	1778	2024
SLB	IP.PAT.RESD
SLE	IP.PAT.RESD
SLV	IP.PAT.RESD	12		22	39	31	16				19	10	10	11	10	10	3																				7	4	4	3	1	4	2
SMR	IP.PAT.RESD																																		11	4	7	12	14	14	11	9	7
SOM	IP.PAT.RESD					1
SRB	IP.PAT.RESD																									473	372	432	395	386	319	290	180	192	201	202	178	192	171	163	168	138	138
SSA	IP.PAT.RESD
SSD	IP.PAT.RESD
SSF	IP.PAT.RESD	3141	3393	3071	4307	3930	4122	4782	4993	4937	5178	1175	1136	966	1032	992	1005	908	428	277	221	948	996	1060	1036	1092	1124	935	1023	1318	1219	1181	1200	979	1229	1125	1515	1485	1488	1970	1745	1834
SST	IP.PAT.RESD
STP	IP.PAT.RESD
SUR	IP.PAT.RESD
SVK	IP.PAT.RESD														282	248	269	195	224	213	213	236	246	259	210	215	155	193	239	167	176	234	224	168	184	211	228	220	183	217	206	206	146
SVN	IP.PAT.RESD												21	188	277	286	314	288	266	288	261	307	301	300	310	342	344	287	331	301	373	442	470							255		232	222
SWE	IP.PAT.RESD	4106	3914	4087	4283	3969	3840	3685	3521	3260	3147	3108	3154	3291	3760	3953	3941	4111	4130	3972	4142	4224	3926	3358	3025	2768	2522	2446	2527	2549	2186	2196	2004	2288	2332	1984	2038	2032	1992	1838	1802	1764	1771
SWZ	IP.PAT.RESD
SXM	IP.PAT.RESD
SYC	IP.PAT.RESD																																									3
SYR	IP.PAT.RESD	6	7	4										53	82	67	129	106	116	54	87	247	189	183	213	205	105	124									198		120	103	121	76	102
TCA	IP.PAT.RESD
TCD	IP.PAT.RESD
TEA	IP.PAT.RESD
TEC	IP.PAT.RESD
TGO	IP.PAT.RESD
THA	IP.PAT.RESD	13	26	40	48	49	55	60	68	78	43	73	80	67	110	150	145	203	246	479	738	561	534	615	802	819	891	1040	945	902	1025	1214	927	1020	1572	1006	1029	1098	979	904	865	863	867
TJK	IP.PAT.RESD														5	24	35	30	23	37	38	45	83	39	30	32	30	26			11	7	4	3	2						1
TKM	IP.PAT.RESD																	66	52	41	44
TLA	IP.PAT.RESD
TLS	IP.PAT.RESD
TMN	IP.PAT.RESD
TON	IP.PAT.RESD
TSA	IP.PAT.RESD
TSS	IP.PAT.RESD
TTO	IP.PAT.RESD	7		10										13	29	13	24	9	17					2		3	1		2	1				2		4	3	3		4	1	1	2
TUN	IP.PAT.RESD	27	28		19	12	14	28	26	20	26	27	26	22	42	39	31	45	41	38	67	47	22	45	35	46	56	77	76	76	105	113	137	150	112	142	180	235	172	180
TUR	IP.PAT.RESD	134	157	126		153	132	174	138	153	162	138	148	189	169	151	170	189	203	207	276	277	337	414	489	682	928	1072	1810	2221	2555	3180	3885	4434	4392	4766	5352	6230	8175	7156	7871	7920	8234
TUV	IP.PAT.RESD
TZA	IP.PAT.RESD				1																																1
UGA	IP.PAT.RESD																								5	12	3	11	6						10	5	9	16	25	6	14	13	14
UKR	IP.PAT.RESD													309	8687	5355	4804	3636	4688	5319	5401	5620	7208	1601	1635	4090	3538	3474	3440	2825	2434	2556	2649	2491	2856	2457	2271	2233	2283	2107	2097	1361	1302
UMC	IP.PAT.RESD																		37000	39600	45700	60000	66900	76000	95600	104800	135300	170400	207000	253900	284200	340900	462100	584600	754800	845100	1018100	1253900	1292700	1441100	1289800	1391200
URY	IP.PAT.RESD	70	71	49	40	43	63	39	34	28	23		34	39	29	18	35	25	32	27	27	44	52	30	45	37	24	31	35	33	30	23	20	22		37	26		23
USA	IP.PAT.RESD	62098	62404	63316	59391	61841	63673	65195	68315	75192	82370	90643	87955	92425	99955	107233	123962	106892	119214	134733	149251	164795	177513	184245	188941	189536	207867	221784	241347	231588	224912	241977	247750	268782	287831	285096	288335	295327	293904	285095	285113	269586	262244
UZB	IP.PAT.RESD														2136	1061	1039	914	815	721	767	755	803	715	931	273	264	323	324	262	238	370	282	257	299	345	288	353	357	470	374	356	413
VCT	IP.PAT.RESD
VEN	IP.PAT.RESD	236	176	174	625	875	227	282	312		183	262	233	202	186	224		182	201			56		67	85	84	121	101	63	51	60	70	61	65	74	55	47	35	96
VGB	IP.PAT.RESD
VIR	IP.PAT.RESD
VNM	IP.PAT.RESD					52		7		20	46	58	37	34	32	22	23	37	30	25	35	34	52	69	78	103	180	196	219	204	258	306	300	382	443	487	582	560	592	646	720	1021	1066
VUT	IP.PAT.RESD
WLD	IP.PAT.RESD						651100	675000	712400	714900	705400	687700	601000	635700	649200	637000	702900	707700	737100	756400	791400	874800	896400	888900	924800	966600	1038800	1075200	1125000	1162200	1146400	1236900	1365200	1519700	1708700	1799200	1972500	2215100	2251400	2386300	2239200	2311500	2385200
WSM	IP.PAT.RESD		2																																	1	1			1	2		1
XKX	IP.PAT.RESD
YEM	IP.PAT.RESD																			7	9	7	6	9	16	10	20	14	11			20	7	36	43	29	5	16	15		60	60	20
ZAF	IP.PAT.RESD	3092	3340	3017	4240	3874	4051	4730	4922	4829	5134	1093	1023	888	904	935	883	757	355	200	138	895	966	983	922	956	1003	866	915	860	822	821	656	608	638	802	889	704	728	657	567	542	1804
ZMB	IP.PAT.RESD	2	1	1	1					7	3	7	1	7	4		4	6			5		6	3	3	1	5	4	19	26	9	5	3	7	13	14	20	15	12	11	2	17	13
ZWE	IP.PAT.RESD	39	35	41	40	34	38	47	41	38	39	44	60	42	44		55	28																			9	8

## Sheet: RTA
Current signatories	Costa Rica	China	Australia	Angola	Jordan	Bolivia, Plurinational State of	Argentina	Armenia	Hong Kong, China	India	Japan	Korea, Republic of	Brunei Darussalam	Bangladesh	Brazil	Canada	Antigua and Barbuda	Albania	Chile	Colombia	Belarus	Burundi	Azerbaijan	Belgium	Austria	Cameroon	Cabo Verde	Iran	Ecuador	Iceland	Bosnia and Herzegovina	Egypt	Georgia	European Free Trade Association (EFTA)	Indonesia	Israel	Lebanese Republic	Mexico	Montenegro	Morocco	North Macedonia	Palestine	Peru	Philippines	Serbia	Singapore	Tunisia	Türkiye	Ukraine
Costa Rica	1	1	0	0	0	0	0	0	0	0	0	1	0	0	0	1	0	0	1	1	0	0	0	0	0	0	0	0	0	0	0	0	0	1	0	0	0	1	0	0	0	0	1	0	0	1	0	0	0
China	0	1	1	0	0	0	0	0	1	1	0	1	0	1	0	0	0	0	1	0	0	0	0	0	0	0	0	0	0	1	0	0	1	1	0	0	0	0	0	0	0	0	1	0	0	1	0	0	0
Australia	0	1	1	0	0	0	0	0	1	1	1	1	1	0	0	1	0	0	1	0	0	0	0	0	0	0	0	0	0	0	0	0	0	0	1	0	0	1	0	0	0	0	1	0	0	1	0	0	0
Angola	0	0	0	1	0	0	0	0	0	0	0	0	0	0	0	0	0	0	0	0	0	1	0	0	0	0	0	0	0	0	0	1	0	0	0	0	0	0	0	0	0	0	0	0	0	0	0	0	0
Jordan	0	0	0	0	1	0	0	0	0	0	0	0	0	0	0	1	0	0	0	0	0	0	0	0	0	0	0	0	0	0	0	1	0	1	0	0	1	0	0	1	0	0	0	0	0	1	1	0	0
Bolivia, Plurinational State of	0	0	0	0	0	1	1	0	0	1	0	1	0	1	1	0	0	0	1	1	0	0	0	0	0	1	0	1	1	0	0	1	0	0	1	0	0	1	0	1	0	0	1	1	0	1	1	0	0
Argentina	0	0	0	0	0	1	1	0	0	1	0	1	0	1	1	0	0	0	1	1	0	0	0	0	0	1	0	1	1	0	0	1	0	0	1	0	0	1	0	1	0	0	1	1	0	1	1	0	0
Armenia	0	0	0	0	0	0	0	1	0	0	0	0	0	0	0	0	0	0	0	0	1	0	0	0	0	0	0	0	0	0	0	0	1	0	0	0	0	0	0	0	0	0	0	0	0	0	0	0	1
Hong Kong, China	0	1	1	0	0	0	0	0	1	0	0	0	0	0	0	0	0	0	1	0	0	0	0	0	0	0	0	0	0	0	0	0	1	1	0	0	0	0	0	0	0	0	0	0	0	0	0	0	0
India	0	1	1	0	0	1	1	0	0	1	1	1	0	1	1	0	0	0	1	1	0	0	0	0	0	1	0	1	1	0	0	1	1	0	1	0	0	1	0	1	0	0	1	1	0	1	1	0	0
Japan	0	0	1	0	0	0	0	0	0	1	1	0	1	0	0	1	0	0	1	0	0	0	0	0	0	0	0	0	0	0	0	0	0	0	1	0	0	1	0	0	0	0	1	1	0	1	0	0	0
Korea, Republic of	1	1	1	0	0	1	1	0	0	1	0	1	0	1	1	1	0	0	1	1	0	0	0	0	0	1	0	1	1	0	0	1	0	1	1	1	0	1	0	1	0	0	1	1	1	1	1	1	0
Brunei Darussalam	0	0	1	0	0	0	0	0	0	0	1	0	1	0	0	1	0	0	1	0	0	0	0	0	0	0	0	0	0	0	0	0	0	0	1	0	0	1	0	0	0	0	1	1	0	1	0	0	0
Bangladesh	0	1	0	0	0	1	1	0	0	1	0	1	0	1	1	0	0	0	1	1	0	0	0	0	0	1	0	1	1	0	0	1	0	0	1	1	0	1	0	1	0	0	1	1	1	1	1	1	0
Brazil	0	0	0	0	0	1	1	0	0	1	0	1	0	1	1	0	0	0	1	1	0	0	0	0	0	1	0	1	1	0	0	1	0	0	1	1	0	1	0	1	0	0	1	1	1	1	1	1	0
Canada	1	0	1	0	1	0	0	0	0	0	1	1	1	0	0	1	0	0	1	1	0	0	0	0	0	0	0	0	0	0	0	0	0	1	0	1	0	1	0	0	0	0	1	0	0	1	0	0	1
Antigua and Barbuda	0	0	0	0	0	0	0	0	0	0	0	0	0	0	0	0	1	0	0	0	0	0	0	0	0	0	0	0	0	0	0	0	0	0	0	0	0	0	0	0	0	0	0	0	0	0	0	0	0
Albania	0	0	0	0	0	0	0	0	0	0	0	0	0	0	0	0	0	1	0	0	0	0	0	0	0	0	0	0	0	0	1	0	0	1	0	0	0	0	1	0	1	0	0	0	1	0	0	1	0
Chile	1	1	1	0	0	1	1	0	1	1	1	1	1	1	1	1	0	0	1	1	0	0	0	0	0	1	0	1	1	0	0	1	0	1	1	1	0	1	0	1	0	0	1	1	1	1	1	1	0
Colombia	1	0	0	0	0	1	1	0	0	1	0	1	0	1	1	1	0	0	1	1	0	0	0	0	0	1	0	1	1	0	0	1	0	1	1	1	0	1	0	1	0	0	1	1	0	1	1	0	0
Belarus	0	0	0	0	0	0	0	1	0	0	0	0	0	0	0	0	0	0	0	0	1	0	0	0	0	0	0	0	0	0	0	0	0	0	0	0	0	0	0	0	0	0	0	0	0	0	0	0	1
Burundi	0	0	0	1	0	0	0	0	0	0	0	0	0	0	0	0	0	0	0	0	0	1	0	0	0	0	0	0	0	0	0	1	0	0	0	0	0	0	0	0	0	0	0	0	0	0	1	0	0
Azerbaijan	0	0	0	0	0	0	0	0	0	0	0	0	0	0	0	0	0	0	0	0	0	0	1	0	0	0	0	0	0	0	0	0	1	0	0	0	0	0	0	0	0	0	0	0	0	0	0	0	1
Belgium	0	0	0	0	0	0	0	0	0	0	0	0	0	0	0	0	0	0	0	0	0	0	0	1	1	0	0	0	0	0	0	0	0	0	0	0	0	0	0	0	0	0	0	0	0	0	0	0	0
Austria	0	0	0	0	0	0	0	0	0	0	0	0	0	0	0	0	0	0	0	0	0	0	0	1	1	0	0	0	0	0	0	0	0	0	0	0	0	0	0	0	0	0	0	0	0	0	0	0	0
Cameroon	0	0	0	0	0	1	1	0	0	1	0	1	0	1	1	0	0	0	1	1	0	0	0	0	0	1	0	1	1	0	0	1	0	0	1	0	0	1	0	1	0	0	1	1	0	1	1	0	0
Cabo Verde	0	0	0	0	0	0	0	0	0	0	0	0	0	0	0	0	0	0	0	0	0	0	0	0	0	0	1	0	0	0	0	0	0	0	0	0	0	0	0	0	0	0	0	0	0	0	0	0	0
Iran	0	0	0	0	0	1	1	0	0	1	0	1	0	1	1	0	0	0	1	1	0	0	0	0	0	1	0	1	1	0	0	1	0	0	1	0	0	1	0	1	0	0	1	1	0	1	1	1	0
Ecuador	0	0	0	0	0	1	1	0	0	1	0	1	0	1	1	0	0	0	1	1	0	0	0	0	0	1	0	1	1	0	0	1	0	1	1	0	0	1	0	1	0	0	1	1	0	1	1	0	0
Iceland	0	1	0	0	0	0	0	0	0	0	0	0	0	0	0	0	0	0	0	0	0	0	0	0	0	0	0	0	0	1	0	0	0	0	0	0	0	0	0	0	0	0	0	0	0	0	0	0	0
Bosnia and Herzegovina	0	0	0	0	0	0	0	0	0	0	0	0	0	0	0	0	0	1	0	0	0	0	0	0	0	0	0	0	0	0	1	0	0	1	0	0	0	0	1	0	1	0	0	0	1	0	0	1	0
Egypt	0	0	0	1	1	1	1	0	0	1	0	1	0	1	1	0	0	0	1	1	0	1	0	0	0	1	0	1	1	0	0	1	0	1	1	1	1	1	0	1	0	0	1	1	1	1	1	1	0
Georgia	0	1	0	0	0	0	0	1	1	1	0	0	0	0	0	0	0	0	0	0	0	0	1	0	0	0	0	0	0	0	0	0	1	1	0	0	0	0	0	0	0	0	0	0	0	0	0	1	1
European Free Trade Association (EFTA)	1	1	0	0	1	0	0	0	1	0	0	1	0	0	0	1	0	1	1	1	0	0	0	0	0	0	0	0	1	0	1	1	1	1	1	1	1	1	1	1	1	1	1	1	1	1	1	1	1
Indonesia	0	0	1	0	0	1	1	0	0	1	1	1	1	1	1	0	0	0	1	1	0	0	0	0	0	1	0	1	1	0	0	1	0	1	1	0	0	1	0	1	0	0	1	1	0	1	1	0	0
Israel	0	0	0	0	0	0	0	0	0	0	0	1	0	1	1	1	0	0	1	1	0	0	0	0	0	0	0	0	0	0	0	1	0	1	0	1	0	1	0	0	0	0	1	1	1	0	1	1	1
Lebanese Republic	0	0	0	0	1	0	0	0	0	0	0	0	0	0	0	0	0	0	0	0	0	0	0	0	0	0	0	0	0	0	0	1	0	1	0	0	1	0	0	1	0	0	0	0	0	0	1	0	0
Mexico	1	0	1	0	0	1	1	0	0	1	1	1	1	1	1	1	0	0	1	1	0	0	0	0	0	1	0	1	1	0	0	1	0	1	1	1	0	1	0	1	0	0	1	1	1	1	1	1	0
Montenegro	0	0	0	0	0	0	0	0	0	0	0	0	0	0	0	0	0	1	0	0	0	0	0	0	0	0	0	0	0	0	1	0	0	1	0	0	0	0	1	0	1	0	0	0	1	0	0	1	1
Morocco	0	0	0	0	1	1	1	0	0	1	0	1	0	1	1	0	0	0	1	1	0	0	0	0	0	1	0	1	1	0	0	1	0	1	1	0	1	1	0	1	0	0	1	1	0	1	1	1	0
North Macedonia	0	0	0	0	0	0	0	0	0	0	0	0	0	0	0	0	0	1	0	0	0	0	0	0	0	0	0	0	0	0	1	0	0	1	0	0	0	0	1	0	1	0	0	0	1	0	0	1	1
Palestine	0	0	0	0	0	0	0	0	0	0	0	0	0	0	0	0	0	0	0	0	0	0	0	0	0	0	0	0	0	0	0	0	0	1	0	0	0	0	0	0	0	1	0	0	0	0	0	1	0
Peru	1	1	1	0	0	1	1	0	0	1	1	1	1	1	1	1	0	0	1	1	0	0	0	0	0	1	0	1	1	0	0	1	0	1	1	1	0	1	0	1	0	0	1	1	1	1	1	1	0
Philippines	0	0	0	0	0	1	1	0	0	1	1	1	1	1	1	0	0	0	1	1	0	0	0	0	0	1	0	1	1	0	0	1	0	1	1	1	0	1	0	1	0	0	1	1	1	1	1	1	0
Serbia	0	0	0	0	0	0	0	0	0	0	0	1	0	1	1	0	0	1	1	0	0	0	0	0	0	0	0	0	0	0	1	1	0	1	0	1	0	1	1	0	1	0	1	1	1	0	1	1	0
Singapore	1	1	1	0	1	1	1	0	0	1	1	1	1	1	1	1	0	0	1	1	0	0	0	0	0	1	0	1	1	0	0	1	0	1	1	0	0	1	0	1	0	0	1	1	0	1	1	1	0
Tunisia	0	0	0	0	1	1	1	0	0	1	0	1	0	1	1	0	0	0	1	1	0	1	0	0	0	1	0	1	1	0	0	1	0	1	1	1	1	1	0	1	0	0	1	1	1	1	1	1	0
Türkiye	0	0	0	0	0	0	0	0	0	0	0	1	0	1	1	0	0	1	1	0	0	0	0	0	0	0	0	1	0	0	1	1	1	1	0	1	0	1	1	1	1	1	1	1	1	1	1	1	0
Ukraine	0	0	0	0	0	0	0	1	0	0	0	0	0	0	0	1	0	0	0	0	1	0	1	0	0	0	0	0	0	0	0	0	1	1	0	1	0	0	1	0	1	0	0	0	0	0	0	0	1
Cuba	0	0	0	0	0	1	1	0	0	1	0	1	0	1	1	0	0	0	1	1	0	0	0	0	0	1	0	1	1	0	0	1	0	0	1	0	0	1	0	1	0	0	1	1	0	1	1	0	0
Chinese Taipei	0	1	0	0	0	0	0	0	0	0	0	0	0	0	0	0	0	0	0	0	0	0	0	0	0	0	0	0	0	0	0	0	0	0	0	0	0	0	0	0	0	0	0	0	0	1	0	0	0
Algeria	0	0	0	0	0	1	1	0	0	1	0	1	0	1	1	0	0	0	1	1	0	0	0	0	0	1	0	1	1	0	0	1	0	0	1	0	0	1	0	1	0	0	1	1	0	1	1	0	0
Andorra	0	0	0	0	0	0	0	0	0	0	0	0	0	0	0	0	0	0	0	0	0	0	0	0	0	0	0	0	0	0	0	0	0	0	0	0	0	0	0	0	0	0	0	0	0	0	0	0	0
European Union	0	0	0	0	1	0	0	1	0	1	1	1	0	0	0	1	1	1	1	1	0	0	0	0	0	1	0	0	1	1	1	1	1	0	0	1	1	1	1	1	1	1	1	0	1	1	1	1	1
Côte d'Ivoire	0	0	0	0	0	0	0	0	0	0	0	0	0	0	0	0	0	0	0	0	0	0	0	0	0	0	1	0	0	0	0	0	0	0	0	0	0	0	0	0	0	0	0	0	0	0	0	0	0
Comoros	0	0	0	1	0	0	0	0	0	0	0	0	0	0	0	0	0	0	0	0	0	1	0	0	0	0	0	0	0	0	0	1	0	0	0	0	0	0	0	0	0	0	0	0	0	0	1	0	0
Faeroe Islands	0	0	0	0	0	0	0	0	0	0	0	0	0	0	0	0	0	0	0	0	0	0	0	0	0	0	0	0	0	1	0	0	0	0	0	0	0	0	0	0	0	0	0	0	0	0	0	1	0
Ghana	0	0	0	0	0	1	1	0	0	1	0	1	0	1	1	0	0	0	1	1	0	0	0	0	0	1	1	1	1	0	0	1	0	0	1	0	0	1	0	1	0	0	1	1	0	1	1	0	0
Moldova, Republic of	0	0	0	0	0	0	0	1	0	0	0	0	0	0	0	0	0	1	0	0	1	0	1	0	0	0	0	0	0	0	1	0	1	0	0	0	0	0	1	0	1	0	0	0	1	0	0	1	1
Norway	0	0	0	0	0	0	0	0	0	0	0	0	0	0	0	0	0	0	0	0	0	0	0	0	0	0	0	0	0	1	0	0	0	0	0	0	0	0	0	0	0	0	0	0	0	0	0	0	0
Bermuda	0	0	0	0	0	0	0	0	0	1	0	0	0	0	0	0	0	0	0	0	0	0	0	0	0	0	0	0	0	0	0	0	1	0	0	0	0	0	0	0	0	0	0	0	0	0	0	0	0
Solomon Islands	0	0	1	0	0	0	0	0	0	0	0	0	0	0	0	0	0	0	0	0	0	0	0	0	0	0	0	0	0	0	0	0	0	0	0	0	0	0	0	0	0	0	0	0	0	0	0	0	0
Fiji	0	0	1	0	0	0	0	0	0	0	0	0	0	0	0	0	0	0	0	0	0	0	0	0	0	0	0	0	0	0	0	0	0	0	0	0	0	0	0	0	0	0	0	0	0	0	0	0	0
Botswana	0	0	0	1	0	0	0	0	0	0	0	0	0	0	0	0	0	0	0	0	0	0	0	0	0	0	0	0	0	0	0	0	0	0	0	0	0	0	0	0	0	0	0	0	0	0	0	0	0
San Marino	0	0	0	0	0	0	0	0	0	0	0	0	0	0	0	0	0	0	0	0	0	0	0	0	0	0	0	0	0	0	0	0	0	0	0	0	0	0	0	0	0	0	0	0	0	0	0	0	0
South Africa	0	0	0	1	0	0	0	0	0	0	0	0	0	0	0	0	0	0	0	0	0	0	0	0	0	0	0	0	0	0	0	0	0	0	0	0	0	0	0	0	0	0	0	0	0	0	0	0	0
Liechtenstein	0	0	0	0	0	0	0	0	0	0	0	0	0	0	0	0	0	0	0	0	0	0	0	0	0	0	0	0	0	1	0	0	0	0	0	0	0	0	0	0	0	0	0	0	0	0	0	0	0
Syrian Arab Republic	0	0	0	0	1	0	0	0	0	0	0	0	0	0	0	0	0	0	0	0	0	0	0	0	0	0	0	0	0	0	0	1	0	0	0	0	1	0	0	1	0	0	0	0	0	0	1	1	0
United Kingdom	1	0	1	0	1	0	0	0	0	0	1	1	0	0	0	1	1	1	1	1	0	0	0	0	0	1	0	0	1	1	0	1	1	0	0	1	1	1	0	1	1	1	1	0	1	1	1	1	1
Viet Nam	0	0	1	0	0	1	1	0	0	1	1	1	1	1	1	1	0	0	1	1	0	0	0	0	0	1	0	1	1	0	0	1	0	0	1	0	0	1	0	1	0	0	1	1	0	1	1	0	0
Bahrain, Kingdom of	0	0	0	0	1	0	0	0	0	0	0	0	0	0	0	0	0	0	0	0	0	0	0	0	0	0	0	0	0	0	0	1	0	0	0	0	1	0	0	1	0	0	0	0	0	0	1	0	0
Afghanistan	0	0	0	0	0	0	0	0	0	1	0	0	0	1	0	0	0	0	0	0	0	0	0	0	0	0	0	0	0	0	0	0	0	0	0	0	0	0	0	0	0	0	0	0	0	0	0	0	0
Bhutan	0	0	0	0	0	0	0	0	0	1	0	0	0	1	0	0	0	0	0	0	0	0	0	0	0	0	0	0	0	0	0	0	0	0	0	0	0	0	0	0	0	0	0	0	0	0	0	0	0
Sri Lanka	0	1	0	0	0	1	1	0	0	1	0	1	0	1	1	0	0	0	1	1	0	0	0	0	0	1	0	1	1	0	0	1	0	0	1	0	0	1	0	1	0	0	1	1	0	1	1	0	0
Cambodia	0	0	0	0	0	0	0	0	0	0	0	1	1	0	0	0	0	0	0	0	0	0	0	0	0	0	0	0	0	0	0	0	0	0	1	0	0	0	0	0	0	0	0	1	0	1	0	0	0
Kazakhstan	0	0	0	0	0	0	0	1	0	0	0	0	0	0	0	0	0	0	0	0	1	0	0	0	0	0	0	0	0	0	0	0	1	0	0	0	0	0	0	0	0	0	0	0	0	0	0	0	1
Kyrgyz Republic	0	0	0	0	0	0	0	1	0	0	0	0	0	0	0	0	0	0	0	0	1	0	0	0	0	0	0	0	0	0	0	0	0	0	0	0	0	0	0	0	0	0	0	0	0	0	0	0	1
Lao People's Democratic Republic	0	1	0	0	0	0	0	0	0	1	0	1	1	1	0	0	0	0	0	0	0	0	0	0	0	0	0	0	0	0	0	0	0	0	1	0	0	0	0	0	0	0	0	1	0	1	0	0	0
Mauritius	0	1	0	1	0	0	0	0	0	1	0	0	0	0	0	0	0	0	0	0	0	1	0	0	0	0	0	0	0	0	0	1	0	0	0	0	0	0	0	0	0	0	0	0	0	0	1	1	0
Namibia	0	0	0	1	0	0	0	0	0	0	0	0	0	0	0	0	0	0	0	0	0	0	0	0	0	0	0	0	0	0	0	0	0	0	0	0	0	0	0	0	0	0	0	0	0	0	0	0	0
Malaysia	0	0	1	0	0	1	1	0	0	1	1	1	1	1	1	1	0	0	1	1	0	0	0	0	0	1	0	1	1	0	0	1	0	0	1	0	0	1	0	1	0	0	1	1	0	1	1	1	0
New Zealand	0	1	1	0	0	0	0	0	1	0	1	1	1	0	0	1	0	0	1	0	0	0	0	0	0	0	0	0	0	0	0	0	0	0	0	0	0	1	0	0	0	0	1	0	0	1	0	0	0
Dominican Republic	1	0	0	0	0	0	0	0	0	0	0	0	0	0	0	0	1	0	0	0	0	0	0	0	0	0	0	0	0	0	0	0	0	0	0	0	0	0	0	0	0	0	0	0	0	0	0	0	0
El Salvador	1	0	0	0	0	0	0	0	0	0	0	1	0	0	0	0	0	0	1	1	0	0	0	0	0	0	0	0	1	0	0	0	0	0	0	0	0	1	0	0	0	0	0	0	0	0	0	0	0
Guatemala	1	0	0	0	0	0	0	0	0	0	0	0	0	0	0	0	0	0	1	1	0	0	0	0	0	0	0	0	0	0	0	0	0	1	0	0	0	1	0	0	0	0	0	0	0	0	0	0	0
Honduras	1	0	0	0	0	0	0	0	0	0	0	1	0	0	0	1	0	0	1	1	0	0	0	0	0	0	0	0	0	0	0	0	0	0	0	0	0	1	0	0	0	0	1	0	0	0	0	0	0
Nicaragua	1	0	0	0	0	1	1	0	0	1	0	1	0	1	1	0	0	0	1	1	0	0	0	0	0	1	0	1	1	0	0	1	0	0	1	0	0	1	0	1	0	0	1	1	0	1	1	0	0
Panama	1	0	0	0	0	0	0	0	0	0	0	1	0	0	0	1	0	0	1	0	0	0	0	0	0	0	0	0	0	0	0	0	0	1	0	0	0	1	0	0	0	0	1	0	0	1	0	0	0
Russian Federation	0	0	0	0	0	0	0	1	0	0	0	0	0	0	0	0	0	0	0	0	1	0	1	0	0	0	0	0	0	0	0	0	1	0	0	0	0	0	0	0	0	0	0	0	1	0	0	0	1
Southern Common Market (MERCOSUR)	0	0	0	0	0	0	0	0	0	1	0	0	0	0	0	0	0	0	0	0	0	0	0	0	0	0	0	0	0	0	0	1	0	0	0	1	0	0	0	0	0	0	0	0	0	0	0	0	0
Tajikistan	0	0	0	0	0	0	0	1	0	0	0	0	0	0	0	0	0	0	0	0	1	0	0	0	0	0	0	0	0	0	0	0	0	0	0	0	0	0	0	0	0	0	0	0	0	0	0	0	1
Turkmenistan	0	0	0	0	0	0	0	1	0	0	0	0	0	0	0	0	0	0	0	0	0	0	1	0	0	0	0	0	0	0	0	0	1	0	0	0	0	0	0	0	0	0	0	0	0	0	0	0	1
Kenya	0	0	0	1	0	0	0	0	0	0	0	0	0	0	0	0	0	0	0	0	0	1	0	0	0	0	0	0	0	0	0	1	0	0	0	0	0	0	0	0	0	0	0	0	0	0	1	0	0
Mozambique	0	0	0	1	0	1	1	0	0	1	0	1	0	1	1	0	0	0	1	1	0	0	0	0	0	1	0	1	1	0	0	1	0	0	1	0	0	1	0	1	0	0	1	1	0	1	1	0	0
Oman	0	0	0	0	1	0	0	0	0	0	0	0	0	0	0	0	0	0	0	0	0	0	0	0	0	0	0	0	0	0	0	1	0	0	0	0	1	0	0	1	0	0	0	0	0	0	1	0	0
Benin	0	0	0	0	0	1	1	0	0	1	0	1	0	1	1	0	0	0	1	1	0	0	0	0	0	1	1	1	1	0	0	1	0	0	1	0	0	1	0	1	0	0	1	1	0	1	1	0	0
ASEAN Free Trade Area (AFTA)	0	1	1	0	0	0	0	0	1	1	1	1	0	0	0	0	0	0	0	0	0	0	0	0	0	0	0	0	0	0	0	0	0	0	0	0	0	0	0	0	0	0	0	0	0	0	0	0	0
Myanmar	0	0	0	0	0	1	1	0	0	1	0	1	1	1	1	0	0	0	1	1	0	0	0	0	0	1	0	1	1	0	0	1	0	0	1	0	0	1	0	1	0	0	1	1	0	1	1	0	0
Papua New Guinea	0	0	1	0	0	0	0	0	0	0	0	0	0	0	0	0	0	0	0	0	0	0	0	0	0	0	0	0	0	0	0	0	0	0	0	0	0	0	0	0	0	0	0	0	0	0	0	0	0
Bahamas	0	0	0	0	0	0	0	0	0	0	0	0	0	0	0	0	1	0	0	0	0	0	0	0	0	0	0	0	0	0	0	0	0	0	0	0	0	0	0	0	0	0	0	0	0	0	0	0	0
Thailand	0	0	1	0	0	1	1	0	0	1	1	1	1	1	1	0	0	0	1	1	0	0	0	0	0	1	0	1	1	0	0	1	0	0	1	0	0	1	0	1	0	0	1	1	0	1	1	0	0
Macao, China	0	1	0	0	0	0	0	0	1	0	0	0	0	0	0	0	0	0	0	0	0	0	0	0	0	0	0	0	0	0	0	0	0	0	0	0	0	0	0	0	0	0	0	0	0	0	0	0	0
Denmark	0	0	0	0	0	0	0	0	0	0	0	0	0	0	0	0	0	0	0	0	0	0	0	1	1	0	0	0	0	0	0	0	0	0	0	0	0	0	0	0	0	0	0	0	0	0	0	0	0
Central African Republic	0	0	0	0	0	0	0	0	0	0	0	0	0	0	0	0	0	0	0	0	0	0	0	0	0	1	0	0	0	0	0	0	0	0	0	0	0	0	0	0	0	0	0	0	0	0	0	0	0
Pakistan	0	1	0	0	0	1	1	0	0	1	0	1	0	1	1	0	0	0	1	1	0	0	0	0	0	1	0	1	1	0	0	1	0	0	1	1	0	1	0	1	0	0	1	1	1	1	1	1	0
Gulf Cooperation Council (GCC)	0	0	0	0	0	0	0	0	0	0	0	0	0	0	0	0	0	0	0	0	0	0	0	0	0	0	0	0	0	0	0	0	0	1	0	0	0	0	0	0	0	0	0	0	0	1	0	0	0
Southern African Customs Union (SACU)	0	0	0	0	0	0	0	0	0	0	0	0	0	0	0	0	0	0	0	0	0	0	0	0	0	0	0	0	0	0	0	0	0	1	0	0	0	0	0	0	0	0	0	0	0	0	0	0	0
Central American Common Market (CACM)	0	0	0	0	0	0	0	0	0	0	0	0	0	0	0	0	0	0	0	0	0	0	0	0	0	0	0	0	0	0	0	0	0	0	0	0	0	0	0	0	0	0	0	0	0	0	0	0	0
Madagascar	0	0	0	1	0	0	0	0	0	0	0	0	0	0	0	0	0	0	0	0	0	1	0	0	0	0	0	0	0	0	0	1	0	0	0	0	0	0	0	0	0	0	0	0	0	0	1	0	0
British Indian Ocean Territory	0	0	0	0	0	0	0	0	0	1	0	0	0	0	0	0	0	0	0	0	0	0	0	0	0	0	0	0	0	0	0	0	1	0	0	0	0	0	0	0	0	0	0	0	0	0	0	0	0
Lesotho	0	0	0	1	0	0	0	0	0	0	0	0	0	0	0	0	0	0	0	0	0	1	0	0	0	0	0	0	0	0	0	1	0	0	0	0	0	0	0	0	0	0	0	0	0	0	0	0	0
Switzerland	0	1	0	0	0	0	0	0	0	0	1	0	0	0	0	0	0	0	0	0	0	0	0	0	0	0	0	0	0	1	0	0	0	0	0	0	0	0	0	0	0	0	0	0	0	0	0	0	0
Eurasian Economic Union (EAEU)	0	0	0	0	0	0	0	0	0	0	0	0	0	0	0	0	0	0	0	0	0	0	0	0	0	0	0	1	0	0	0	0	0	0	0	0	0	0	0	0	0	0	0	0	1	0	0	0	0
Kuwait, the State of	0	0	0	0	1	0	0	0	0	0	0	0	0	0	0	0	0	0	0	0	0	0	0	0	0	0	0	0	0	0	0	1	0	0	0	0	1	0	0	1	0	0	0	0	0	0	1	0	0
Nepal	0	0	0	0	0	0	0	0	0	1	0	0	0	1	0	0	0	0	0	0	0	0	0	0	0	0	0	0	0	0	0	0	0	0	0	0	0	0	0	0	0	0	0	0	0	0	0	0	0
United Arab Emirates	0	0	0	0	1	0	0	0	0	1	0	0	0	0	0	0	0	0	0	0	0	0	0	0	0	0	0	0	0	0	0	1	0	0	0	0	1	0	0	1	0	0	0	0	0	0	1	0	0
Mongolia	0	0	0	0	0	0	0	0	0	0	1	0	0	0	0	0	0	0	0	0	0	0	0	0	0	0	0	0	0	0	0	0	0	0	0	0	0	0	0	0	0	0	0	0	0	0	0	0	0
United States of America	1	0	1	0	1	0	0	0	0	0	0	1	0	0	0	1	0	0	1	1	0	0	0	0	0	0	0	0	0	0	0	0	0	0	0	1	0	1	0	1	0	0	1	0	0	1	0	0	0
Uzbekistan	0	0	0	0	0	0	0	0	0	0	0	0	0	0	0	0	0	0	0	0	0	0	1	0	0	0	0	0	0	0	0	0	1	0	0	0	0	0	0	0	0	0	0	0	0	0	0	0	1
Paraguay	0	0	0	0	0	1	1	0	0	0	0	1	0	1	1	0	0	0	1	1	0	0	0	0	0	0	0	0	1	0	0	1	0	0	0	1	0	1	0	0	0	0	1	1	1	0	1	1	0
Uruguay	0	0	0	0	0	1	1	0	0	0	0	1	0	1	1	0	0	0	1	1	0	0	0	0	0	0	0	0	1	0	0	1	0	0	0	1	0	1	0	0	0	0	1	1	1	0	1	1	0
Zimbabwe	0	0	0	1	0	1	1	0	0	1	0	1	0	1	1	0	0	0	1	1	0	1	0	0	0	1	0	1	1	0	0	1	0	0	1	0	0	1	0	1	0	0	1	1	0	1	1	0	0
Cook Islands	0	0	1	0	0	0	0	0	0	0	0	0	0	0	0	0	0	0	0	0	0	0	0	0	0	0	0	0	0	0	0	0	0	0	0	0	0	0	0	0	0	0	0	0	0	0	0	0	0
Iraq	0	0	0	0	1	1	1	0	0	1	0	1	0	1	1	0	0	0	1	1	0	0	0	0	0	1	0	1	1	0	0	1	0	0	1	0	1	1	0	1	0	0	1	1	0	1	1	0	0
UNMIK/Kosovo	0	0	0	0	0	0	0	0	0	0	0	0	0	0	0	0	0	1	0	0	0	0	0	0	0	0	0	0	0	0	1	0	0	0	0	0	0	0	1	0	1	0	0	0	1	0	0	1	0
Seychelles	0	0	0	1	0	0	0	0	0	0	0	0	0	0	0	0	0	0	0	0	0	1	0	0	0	0	0	0	0	0	0	1	0	0	0	0	0	0	0	0	0	0	0	0	0	0	1	0	0
Barbados	0	0	0	0	0	0	0	0	0	0	0	0	0	0	0	0	1	0	0	0	0	0	0	0	0	0	0	0	0	0	0	0	0	0	0	0	0	0	0	0	0	0	0	0	0	0	0	0	0
Democratic Republic of the Congo	0	0	0	1	0	0	0	0	0	0	0	0	0	0	0	0	0	0	0	0	0	1	0	0	0	0	0	0	0	0	0	1	0	0	0	0	0	0	0	0	0	0	0	0	0	0	1	0	0
Rwanda	0	0	0	1	0	0	0	0	0	0	0	0	0	0	0	0	0	0	0	0	0	1	0	0	0	0	0	0	0	0	0	1	0	0	0	0	0	0	0	0	0	0	0	0	0	0	1	0	0
France	0	0	0	0	0	0	0	0	0	0	0	0	0	0	0	0	0	0	0	0	0	0	0	1	1	0	0	0	0	0	0	0	0	0	0	0	0	0	0	0	0	0	0	0	0	0	0	0	0
Cyprus	0	0	0	0	0	0	0	0	0	0	0	0	0	0	0	0	0	0	0	0	0	0	0	1	1	0	0	0	0	0	0	0	0	0	0	0	0	0	0	0	0	0	0	0	0	0	0	0	0
Bulgaria	0	0	0	0	0	0	0	0	0	0	0	0	0	0	0	0	0	0	0	0	0	0	0	1	1	0	0	0	0	0	0	0	0	0	0	0	0	0	0	0	0	0	0	0	0	0	0	0	0
Chad	0	0	0	0	0	0	0	0	0	0	0	0	0	0	0	0	0	0	0	0	0	0	0	0	0	1	0	0	0	0	0	0	0	0	0	0	0	0	0	0	0	0	0	0	0	0	0	0	0
The Gambia	0	0	0	0	0	0	0	0	0	0	0	0	0	0	0	0	0	0	0	0	0	0	0	0	0	0	1	0	0	0	0	0	0	0	0	0	0	0	0	0	0	0	0	0	0	0	0	0	0
Virgin Islands, British	0	0	0	0	0	0	0	0	0	1	0	0	0	0	0	0	0	0	0	0	0	0	0	0	0	0	0	0	0	0	0	0	1	0	0	0	0	0	0	0	0	0	0	0	0	0	0	0	0
Samoa	0	0	1	0	0	0	0	0	0	0	0	0	0	0	0	0	0	0	0	0	0	0	0	0	0	0	0	0	0	0	0	0	0	0	0	0	0	0	0	0	0	0	0	0	0	0	0	0	0
Vanuatu	0	0	1	0	0	0	0	0	0	0	0	0	0	0	0	0	0	0	0	0	0	0	0	0	0	0	0	0	0	0	0	0	0	0	0	0	0	0	0	0	0	0	0	0	0	0	0	0	0
Mali	0	0	0	0	0	0	0	0	0	0	0	0	0	0	0	0	0	0	0	0	0	0	0	0	0	0	1	0	0	0	0	0	0	0	0	0	0	0	0	0	0	0	0	0	0	0	0	0	0
Kiribati	0	0	1	0	0	0	0	0	0	0	0	0	0	0	0	0	0	0	0	0	0	0	0	0	0	0	0	0	0	0	0	0	0	0	0	0	0	0	0	0	0	0	0	0	0	0	0	0	0
Belize	0	0	0	0	0	0	0	0	0	0	0	0	0	0	0	0	1	0	0	0	0	0	0	0	0	0	0	0	0	0	0	0	0	0	0	0	0	0	0	0	0	0	0	0	0	0	0	0	0
Ethiopia	0	0	0	1	0	0	0	0	0	0	0	0	0	0	0	0	0	0	0	0	0	1	0	0	0	0	0	0	0	0	0	1	0	0	0	0	0	0	0	0	0	0	0	0	0	0	1	0	0
Uganda	0	0	0	1	0	0	0	0	0	0	0	0	0	0	0	0	0	0	0	0	0	1	0	0	0	0	0	0	0	0	0	1	0	0	0	0	0	0	0	0	0	0	0	0	0	0	1	0	0
Germany	0	0	0	0	0	0	0	0	0	0	0	0	0	0	0	0	0	0	0	0	0	0	0	1	1	0	0	0	0	0	0	0	0	0	0	0	0	0	0	0	0	0	0	0	0	0	0	0	0
Finland	0	0	0	0	0	0	0	0	0	0	0	0	0	0	0	0	0	0	0	0	0	0	0	1	1	0	0	0	0	0	0	0	0	0	0	0	0	0	0	0	0	0	0	0	0	0	0	0	0
Czech Republic	0	0	0	0	0	0	0	0	0	0	0	0	0	0	0	0	0	0	0	0	0	0	0	1	1	0	0	0	0	0	0	0	0	0	0	0	0	0	0	0	0	0	0	0	0	0	0	0	0
Congo	0	0	0	1	0	0	0	0	0	0	0	0	0	0	0	0	0	0	0	0	0	1	0	0	0	1	0	0	0	0	0	1	0	0	0	0	0	0	0	0	0	0	0	0	0	0	1	0	0
Cayman Islands	0	0	0	0	0	0	0	0	0	1	0	0	0	0	0	0	0	0	0	0	0	0	0	0	0	0	0	0	0	0	0	0	1	0	0	0	0	0	0	0	0	0	0	0	0	0	0	0	0
Croatia	0	0	0	0	0	0	0	0	0	0	0	0	0	0	0	0	0	0	0	0	0	0	0	1	1	0	0	0	0	0	0	0	0	0	0	0	0	0	0	0	0	0	0	0	0	0	0	0	0
Qatar	0	0	0	0	1	0	0	0	0	0	0	0	0	0	0	0	0	0	0	0	0	0	0	0	0	0	0	0	0	0	0	1	0	0	0	0	1	0	0	1	0	0	0	0	0	0	1	0	0
Malawi	0	0	0	1	0	0	0	0	0	0	0	0	0	0	0	0	0	0	0	0	0	1	0	0	0	0	0	0	0	0	0	1	0	0	0	0	0	0	0	0	0	0	0	0	0	0	1	0	0
Niger	0	0	0	0	0	1	1	0	0	1	0	1	0	1	1	0	0	0	1	1	0	0	0	0	0	1	1	1	1	0	0	1	0	0	1	0	0	1	0	1	0	0	1	1	0	1	1	0	0
Nauru	0	0	1	0	0	0	0	0	0	0	0	0	0	0	0	0	0	0	0	0	0	0	0	0	0	0	0	0	0	0	0	0	0	0	0	0	0	0	0	0	0	0	0	0	0	0	0	0	0
Venezuela, Bolivarian Republic of	0	0	0	0	0	1	1	0	0	1	0	1	0	1	1	0	0	0	1	1	0	0	0	0	0	1	0	1	1	0	0	1	0	0	1	0	0	1	0	1	0	0	1	1	0	1	1	0	0
Dominica	1	0	0	0	0	0	0	0	0	0	0	0	0	0	0	0	1	0	0	0	0	0	0	0	0	0	0	0	0	0	0	0	0	0	0	0	0	0	0	0	0	0	0	0	0	0	0	0	0
Eritrea	0	0	0	1	0	0	0	0	0	0	0	0	0	0	0	0	0	0	0	0	0	1	0	0	0	0	0	0	0	0	0	1	0	0	0	0	0	0	0	0	0	0	0	0	0	0	1	0	0
Tanzania	0	0	0	1	0	1	1	0	0	1	0	1	0	1	1	0	0	0	1	1	0	1	0	0	0	1	0	1	1	0	0	1	0	0	1	0	0	1	0	1	0	0	1	1	0	1	1	0	0
Greece	0	0	0	0	0	0	0	0	0	0	0	0	0	0	0	0	0	0	0	0	0	0	0	1	1	0	0	0	0	0	0	0	0	0	0	0	0	0	0	0	0	0	0	0	0	0	0	0	0
Ireland	0	0	0	0	0	0	0	0	0	0	0	0	0	0	0	0	0	0	0	0	0	0	0	1	1	0	0	0	0	0	0	0	0	0	0	0	0	0	0	0	0	0	0	0	0	0	0	0	0
Equatorial Guinea	0	0	0	0	0	0	0	0	0	0	0	0	0	0	0	0	0	0	0	0	0	0	0	0	0	1	0	0	0	0	0	0	0	0	0	0	0	0	0	0	0	0	0	0	0	0	0	0	0
Guinea	0	0	1	0	0	1	1	0	0	1	0	1	0	1	1	0	0	0	1	1	0	0	0	0	0	1	1	1	1	0	0	1	0	0	1	0	0	1	0	1	0	0	1	1	0	1	1	0	0
Falkland Islands (Islas Malvinas)	0	0	0	0	0	0	0	0	0	1	0	0	0	0	0	0	0	0	0	0	0	0	0	0	0	0	0	0	0	0	0	0	1	0	0	0	0	0	0	0	0	0	0	0	0	0	0	0	0
Saudi Arabia, Kingdom of	0	0	0	0	1	0	0	0	0	0	0	0	0	0	0	0	0	0	0	0	0	0	0	0	0	0	0	0	0	0	0	1	0	0	0	0	1	0	0	1	0	0	0	0	0	0	1	0	0
Maldives	0	0	0	0	0	0	0	0	0	1	0	0	0	1	0	0	0	0	0	0	0	0	0	0	0	0	0	0	0	0	0	0	0	0	0	0	0	0	0	0	0	0	0	0	0	0	0	0	0
Eswatini	0	0	0	1	0	0	0	0	0	0	0	0	0	0	0	0	0	0	0	0	0	1	0	0	0	0	0	0	0	0	0	1	0	0	0	0	0	0	0	0	0	0	0	0	0	0	1	0	0
Senegal	0	0	0	0	0	0	0	0	0	0	0	0	0	0	0	0	0	0	0	0	0	0	0	0	0	0	1	0	0	0	0	0	0	0	0	0	0	0	0	0	0	0	0	0	0	0	0	0	0
Grenada	0	0	0	0	0	0	0	0	0	0	0	0	0	0	0	0	1	0	0	0	0	0	0	0	0	0	0	0	0	0	0	0	0	0	0	0	0	0	0	0	0	0	0	0	0	0	0	0	0
Djibouti	0	0	0	0	0	0	0	0	0	0	0	0	0	0	0	0	0	0	0	0	0	1	0	0	0	0	0	0	0	0	0	1	0	0	0	0	0	0	0	0	0	0	0	0	0	0	1	0	0
Estonia	0	0	0	0	0	0	0	0	0	0	0	0	0	0	0	0	0	0	0	0	0	0	0	1	1	0	0	0	0	0	0	0	0	0	0	0	0	0	0	0	0	0	0	0	0	0	0	0	0
Italy	0	0	0	0	0	0	0	0	0	0	0	0	0	0	0	0	0	0	0	0	0	0	0	1	1	0	0	0	0	0	0	0	0	0	0	0	0	0	0	0	0	0	0	0	0	0	0	0	0
Gabon	0	0	0	0	0	0	0	0	0	0	0	0	0	0	0	0	0	0	0	0	0	0	0	0	0	1	0	0	0	0	0	0	0	0	0	0	0	0	0	0	0	0	0	0	0	0	0	0	0
South Georgia and the South Sandwich Islands	0	0	0	0	0	0	0	0	0	1	0	0	0	0	0	0	0	0	0	0	0	0	0	0	0	0	0	0	0	0	0	0	1	0	0	0	0	0	0	0	0	0	0	0	0	0	0	0	0
Libya	0	0	0	0	1	1	1	0	0	1	0	1	0	1	1	0	0	0	1	1	0	1	0	0	0	1	0	1	1	0	0	1	0	0	1	0	1	1	0	1	0	0	1	1	0	1	1	0	0
Togo	0	0	0	0	0	0	0	0	0	0	0	0	0	0	0	0	0	0	0	0	0	0	0	0	0	0	1	0	0	0	0	0	0	0	0	0	0	0	0	0	0	0	0	0	0	0	0	0	0
Guyana	0	0	0	0	0	1	1	0	0	1	0	1	0	1	1	0	1	0	1	1	0	0	0	0	0	1	0	1	1	0	0	1	0	0	1	0	0	1	0	1	0	0	1	1	0	1	1	0	0
Luxembourg	0	0	0	0	0	0	0	0	0	0	0	0	0	0	0	0	0	0	0	0	0	0	0	1	1	0	0	0	0	0	0	0	0	0	0	0	0	0	0	0	0	0	0	0	0	0	0	0	0
Liberia	0	0	0	0	0	0	0	0	0	0	0	0	0	0	0	0	0	0	0	0	0	0	0	0	0	0	1	0	0	0	0	0	0	0	0	0	0	0	0	0	0	0	0	0	0	0	0	0	0
French Polynesia	0	0	0	0	0	0	0	0	0	1	0	0	0	0	0	0	0	0	0	0	0	0	0	0	0	0	0	0	0	0	0	0	1	0	0	0	0	0	0	0	0	0	0	0	0	0	0	0	0
Niue	0	0	1	0	0	0	0	0	0	0	0	0	0	0	0	0	0	0	0	0	0	0	0	0	0	0	0	0	0	0	0	0	0	0	0	0	0	0	0	0	0	0	0	0	0	0	0	0	0
Burkina Faso	0	0	0	0	0	0	0	0	0	0	0	0	0	0	0	0	0	0	0	0	0	0	0	0	0	0	1	0	0	0	0	0	0	0	0	0	0	0	0	0	0	0	0	0	0	0	0	0	0
Haiti	0	0	0	0	0	0	0	0	0	0	0	0	0	0	0	0	1	0	0	0	0	0	0	0	0	0	0	0	0	0	0	0	0	0	0	0	0	0	0	0	0	0	0	0	0	0	0	0	0
Netherlands	0	0	0	0	0	0	0	0	0	1	0	0	0	0	0	0	0	0	0	0	0	0	0	1	1	0	0	0	0	0	0	0	1	0	0	0	0	0	0	0	0	0	0	0	0	0	0	0	0
French Southern Territories	0	0	0	0	0	0	0	0	0	1	0	0	0	0	0	0	0	0	0	0	0	0	0	0	0	0	0	0	0	0	0	0	1	0	0	0	0	0	0	0	0	0	0	0	0	0	0	0	0
Micronesia, Federated States of	0	0	1	0	0	0	0	0	0	0	0	0	0	0	0	0	0	0	0	0	0	0	0	0	0	0	0	0	0	0	0	0	0	0	0	0	0	0	0	0	0	0	0	0	0	0	0	0	0
Tonga	0	0	1	0	0	0	0	0	0	0	0	0	0	0	0	0	0	0	0	0	0	0	0	0	0	0	0	0	0	0	0	0	0	0	0	0	0	0	0	0	0	0	0	0	0	0	0	0	0
Jamaica	0	0	0	0	0	0	0	0	0	0	0	0	0	0	0	0	1	0	0	0	0	0	0	0	0	0	0	0	0	0	0	0	0	0	0	0	0	0	0	0	0	0	0	0	0	0	0	0	0
Greenland	0	0	0	0	0	0	0	0	0	1	0	0	0	0	0	0	0	0	0	0	0	0	0	0	0	0	0	0	0	0	0	0	1	0	0	0	0	0	0	0	0	0	0	0	0	0	0	0	0
Tuvalu	0	0	1	0	0	0	0	0	0	0	0	0	0	0	0	0	0	0	0	0	0	0	0	0	0	0	0	0	0	0	0	0	0	0	0	0	0	0	0	0	0	0	0	0	0	0	0	0	0
Montserrat	0	0	0	0	0	0	0	0	0	1	0	0	0	0	0	0	1	0	0	0	0	0	0	0	0	0	0	0	0	0	0	0	1	0	0	0	0	0	0	0	0	0	0	0	0	0	0	0	0
Portugal	0	0	0	0	0	0	0	0	0	0	0	0	0	0	0	0	0	0	0	0	0	0	0	1	1	0	0	0	0	0	0	0	0	0	0	0	0	0	0	0	0	0	0	0	0	0	0	0	0
Nigeria	0	0	0	0	0	1	1	0	0	1	0	1	0	1	1	0	0	0	1	1	0	0	0	0	0	1	1	1	1	0	0	1	0	0	1	0	0	1	0	1	0	0	1	1	0	1	1	0	0
Saint Kitts and Nevis	0	0	0	0	0	0	0	0	0	0	0	0	0	0	0	0	1	0	0	0	0	0	0	0	0	0	0	0	0	0	0	0	0	0	0	0	0	0	0	0	0	0	0	0	0	0	0	0	0
Spain	0	0	0	0	0	0	0	0	0	0	0	0	0	0	0	0	0	0	0	0	0	0	0	1	1	0	0	0	0	0	0	0	0	0	0	0	0	0	0	0	0	0	0	0	0	0	0	0	0
Hungary	0	0	0	0	0	0	0	0	0	0	0	0	0	0	0	0	0	0	0	0	0	0	0	1	1	0	0	0	0	0	0	0	0	0	0	0	0	0	0	0	0	0	0	0	0	0	0	0	0
Guinea-Bissau	0	0	0	0	0	0	0	0	0	0	0	0	0	0	0	0	0	0	0	0	0	0	0	0	0	0	1	0	0	0	0	0	0	0	0	0	0	0	0	0	0	0	0	0	0	0	0	0	0
Netherlands Antilles	0	0	0	0	0	0	0	0	0	1	0	0	0	0	0	0	0	0	0	0	0	0	0	0	0	0	0	0	0	0	0	0	1	0	0	0	0	0	0	0	0	0	0	0	0	0	0	0	0
Sudan	0	0	0	1	1	1	1	0	0	1	0	1	0	1	1	0	0	0	1	1	0	1	0	0	0	1	0	1	1	0	0	1	0	0	1	0	1	1	0	1	0	0	1	1	0	1	1	0	0
Marshall Islands	0	0	1	0	0	0	0	0	0	0	0	0	0	0	0	0	0	0	0	0	0	0	0	0	0	0	0	0	0	0	0	0	0	0	0	0	0	0	0	0	0	0	0	0	0	0	0	0	0
Saint Lucia	0	0	0	0	0	0	0	0	0	0	0	0	0	0	0	0	1	0	0	0	0	0	0	0	0	0	0	0	0	0	0	0	0	0	0	0	0	0	0	0	0	0	0	0	0	0	0	0	0
Aruba, the Netherlands with respect to	0	0	0	0	0	0	0	0	0	1	0	0	0	0	0	0	0	0	0	0	0	0	0	0	0	0	0	0	0	0	0	0	1	0	0	0	0	0	0	0	0	0	0	0	0	0	0	0	0
Saint Vincent and the Grenadines	0	0	0	0	0	0	0	0	0	0	0	0	0	0	0	0	1	0	0	0	0	0	0	0	0	0	0	0	0	0	0	0	0	0	0	0	0	0	0	0	0	0	0	0	0	0	0	0	0
Sierra Leone	0	0	0	0	0	0	0	0	0	0	0	0	0	0	0	0	0	0	0	0	0	0	0	0	0	0	1	0	0	0	0	0	0	0	0	0	0	0	0	0	0	0	0	0	0	0	0	0	0
New Caledonia	0	0	0	0	0	0	0	0	0	1	0	0	0	0	0	0	0	0	0	0	0	0	0	0	0	0	0	0	0	0	0	0	1	0	0	0	0	0	0	0	0	0	0	0	0	0	0	0	0
Zambia	0	0	0	1	0	0	0	0	0	0	0	0	0	0	0	0	0	0	0	0	0	1	0	0	0	0	0	0	0	0	0	1	0	0	0	0	0	0	0	0	0	0	0	0	0	0	1	0	0
Suriname	0	0	0	0	0	0	0	0	0	0	0	0	0	0	0	0	1	0	0	0	0	0	0	0	0	0	0	0	0	0	0	0	0	0	0	0	0	0	0	0	0	0	0	0	0	0	0	0	0
Somalia	0	0	0	0	0	0	0	0	0	0	0	0	0	0	0	0	0	0	0	0	0	1	0	0	0	0	0	0	0	0	0	1	0	0	0	0	0	0	0	0	0	0	0	0	0	0	1	0	0
Sweden	0	0	0	0	0	0	0	0	0	0	0	0	0	0	0	0	0	0	0	0	0	0	0	1	1	0	0	0	0	0	0	0	0	0	0	0	0	0	0	0	0	0	0	0	0	0	0	0	0
Latvia	0	0	0	0	0	0	0	0	0	0	0	0	0	0	0	0	0	0	0	0	0	0	0	1	1	0	0	0	0	0	0	0	0	0	0	0	0	0	0	0	0	0	0	0	0	0	0	0	0
Pitcairn	0	0	0	0	0	0	0	0	0	1	0	0	0	0	0	0	0	0	0	0	0	0	0	0	0	0	0	0	0	0	0	0	1	0	0	0	0	0	0	0	0	0	0	0	0	0	0	0	0
Trinidad and Tobago	0	0	0	0	0	1	1	0	0	1	0	1	0	1	1	0	1	0	1	1	0	0	0	0	0	1	0	1	1	0	0	1	0	0	1	0	0	1	0	1	0	0	1	1	0	1	1	0	0
Lithuania	0	0	0	0	0	0	0	0	0	0	0	0	0	0	0	0	0	0	0	0	0	0	0	1	1	0	0	0	0	0	0	0	0	0	0	0	0	0	0	0	0	0	0	0	0	0	0	0	0
British Overseas Territory of Saint Helena, Ascension and Tristan da Cunha	0	0	0	0	0	0	0	0	0	1	0	0	0	0	0	0	0	0	0	0	0	0	0	0	0	0	0	0	0	0	0	0	1	0	0	0	0	0	0	0	0	0	0	0	0	0	0	0	0
Anguilla	0	0	0	0	0	0	0	0	0	1	0	0	0	0	0	0	0	0	0	0	0	0	0	0	0	0	0	0	0	0	0	0	1	0	0	0	0	0	0	0	0	0	0	0	0	0	0	0	0
Yemen	0	0	0	0	1	0	0	0	0	0	0	0	0	0	0	0	0	0	0	0	0	0	0	0	0	0	0	0	0	0	0	1	0	0	0	0	1	0	0	1	0	0	0	0	0	0	1	0	0
Malta	0	0	0	0	0	0	0	0	0	0	0	0	0	0	0	0	0	0	0	0	0	0	0	1	1	0	0	0	0	0	0	0	0	0	0	0	0	0	0	0	0	0	0	0	0	0	0	0	0
Saint Pierre and Miquelon	0	0	0	0	0	0	0	0	0	1	0	0	0	0	0	0	0	0	0	0	0	0	0	0	0	0	0	0	0	0	0	0	1	0	0	0	0	0	0	0	0	0	0	0	0	0	0	0	0
Turks and Caicos Islands	0	0	0	0	0	0	0	0	0	1	0	0	0	0	0	0	0	0	0	0	0	0	0	0	0	0	0	0	0	0	0	0	1	0	0	0	0	0	0	0	0	0	0	0	0	0	0	0	0
Poland	0	0	0	0	0	0	0	0	0	0	0	0	0	0	0	0	0	0	0	0	0	0	0	1	1	0	0	0	0	0	0	0	0	0	0	0	0	0	0	0	0	0	0	0	0	0	0	0	0
Wallis and Futuna Islands	0	0	0	0	0	0	0	0	0	1	0	0	0	0	0	0	0	0	0	0	0	0	0	0	0	0	0	0	0	0	0	0	1	0	0	0	0	0	0	0	0	0	0	0	0	0	0	0	0
Slovak Republic	0	0	0	0	0	0	0	0	0	0	0	0	0	0	0	0	0	0	0	0	0	0	0	1	1	0	0	0	0	0	0	0	0	0	0	0	0	0	0	0	0	0	0	0	0	0	0	0	0
Korea, Democratic People's Republic of	0	0	0	0	0	1	1	0	0	1	0	1	0	1	1	0	0	0	1	1	0	0	0	0	0	1	0	1	1	0	0	1	0	0	1	0	0	1	0	1	0	0	1	1	0	1	1	0	0
Slovenia	0	0	0	0	0	0	0	0	0	0	0	0	0	0	0	0	0	0	0	0	0	0	0	1	1	0	0	0	0	0	0	0	0	0	0	0	0	0	0	0	0	0	0	0	0	0	0	0	0
Romania	0	0	0	0	0	0	0	0	0	0	0	0	0	0	0	0	0	0	0	0	0	0	0	1	1	0	0	0	0	0	0	0	0	0	0	0	0	0	0	0	0	0	0	0	0	0	0	0	0
[truncated: 173 more columns]

## Sheet: TAX
Reporter Name	Partner Name	Weighted Average
Solomon Islands	China	10
Solomon Islands	China	80
Solomon Islands	China	10
Solomon Islands	Fiji	10
Solomon Islands	Fiji	80
Solomon Islands	Fiji	10
Solomon Islands	Hong Kong, China	10
Solomon Islands	Hong Kong, China	80
Solomon Islands	Hong Kong, China	10
Solomon Islands	Italy	10
Solomon Islands	Italy	80
Solomon Islands	Italy	10
Solomon Islands	Malaysia	10
Solomon Islands	Malaysia	80
Solomon Islands	Malaysia	10
Solomon Islands	New Zealand	10
Solomon Islands	New Zealand	80
Solomon Islands	New Zealand	10
Solomon Islands	Papua New Guinea	10
Solomon Islands	Papua New Guinea	80
Solomon Islands	Papua New Guinea	10
Solomon Islands	Singapore	10
Solomon Islands	Singapore	80
Solomon Islands	Singapore	10
Solomon Islands	United States	10
Solomon Islands	United States	80
Solomon Islands	United States	10
Gambia, The	Belgium	20
Gambia, The	Belgium	35
Gambia, The	Belgium	20
Gambia, The	China	20
Gambia, The	China	35
Gambia, The	China	20
Gambia, The	Benin	20
Gambia, The	Benin
Gambia, The	Benin	20
Gambia, The	Denmark	20
Gambia, The	Denmark
Gambia, The	Denmark	20
Gambia, The	France	20
Gambia, The	France	35
Gambia, The	France	20
Gambia, The	Germany	20
Gambia, The	Germany	35
Gambia, The	Germany	20
Gambia, The	India	20
Gambia, The	India
Gambia, The	India	20
Gambia, The	Italy	20
Gambia, The	Italy
Gambia, The	Italy	20
Gambia, The	Lebanon	20
Gambia, The	Lebanon
Gambia, The	Lebanon	20
Gambia, The	Malaysia	20
Gambia, The	Malaysia
Gambia, The	Malaysia	20
Gambia, The	Netherlands	20
Gambia, The	Netherlands
Gambia, The	Netherlands	20
Gambia, The	Norway	20
Gambia, The	Norway
Gambia, The	Norway	20
Gambia, The	Pakistan	20
Gambia, The	Pakistan
Gambia, The	Pakistan	20
Gambia, The	Saudi Arabia	20
Gambia, The	Saudi Arabia
Gambia, The	Saudi Arabia	20
Gambia, The	Senegal	20
Gambia, The	Senegal
Gambia, The	Senegal	20
Gambia, The	Singapore	20
Gambia, The	Singapore
Gambia, The	Singapore	20
Gambia, The	Spain	20
Gambia, The	Spain
Gambia, The	Spain	20
Gambia, The	Sweden	20
Gambia, The	Sweden	35
Gambia, The	Sweden	20
Gambia, The	Switzerland	20
Gambia, The	Switzerland	35
Gambia, The	Switzerland	20
Gambia, The	United Arab Emirates	20
Gambia, The	United Arab Emirates	35
Gambia, The	United Arab Emirates	20
Gambia, The	Egypt, Arab Rep.	20
Gambia, The	Egypt, Arab Rep.
Gambia, The	Egypt, Arab Rep.	20
Gambia, The	United Kingdom	20
Gambia, The	United Kingdom	35
Gambia, The	United Kingdom	20
Gambia, The	United States	20
Gambia, The	United States	35
Gambia, The	United States	20
Grenada	Antigua and Barbuda	0
Grenada	Antigua and Barbuda	50.1
Grenada	Antigua and Barbuda	8.14
Grenada	Barbados	0
Grenada	Barbados	50
Grenada	Barbados	5
Grenada	Barbados	0
Grenada	Canada	8.07
Grenada	Canada	50
Grenada	Canada	8.07
Grenada	China	5
Grenada	China	50.1
Grenada	China	5
Grenada	Denmark	5
Grenada	Denmark	50
Grenada	Denmark	5
Grenada	Falkland Island	5
Grenada	Falkland Island	50
Grenada	Falkland Island	5
Grenada	Germany	5
Grenada	Germany	50
Grenada	Germany	5
Grenada	India	5
Grenada	India	50
Grenada	India	5
Grenada	Ireland	5
Grenada	Ireland	50
Grenada	Ireland	5
Grenada	Jamaica	0
Grenada	Jamaica	50
Grenada	Jamaica	15
Grenada	Jamaica	0
Grenada	Mexico	5
Grenada	Mexico	50
Grenada	Mexico	5
Grenada	Netherlands Antilles	5.65
Grenada	Netherlands Antilles	50.69
Grenada	Netherlands Antilles	5.65
Grenada	St. Kitts and Nevis	0
Grenada	St. Vincent and the Grenadines	0
Grenada	Trinidad and Tobago	0
Grenada	Trinidad and Tobago	50.08
Grenada	Trinidad and Tobago	12.18
Grenada	Trinidad and Tobago	0
Grenada	United Kingdom	5
Grenada	United Kingdom	50.04
Grenada	United Kingdom	5
Grenada	United States	5.52
Grenada	United States	50.32
Grenada	United States	5.52
Grenada	Venezuela	5
Grenada	Venezuela	50
Grenada	Venezuela	5
Haiti	Argentina	0
Haiti	Argentina	25
Haiti	Argentina	0
Haiti	Belgium	0.31
Haiti	Belgium	24.49
Haiti	Belgium	0.31
Haiti	Chile	0
Haiti	Chile	25
Haiti	Chile	0
Haiti	China	0.59
Haiti	China	25
Haiti	China	0.59
Haiti	Colombia	0
Haiti	Colombia	25
Haiti	Colombia	0
Haiti	Costa Rica	0
Haiti	Costa Rica	25
Haiti	Costa Rica	0
Haiti	Dominican Republic	0
Haiti	Dominican Republic	25
Haiti	Dominican Republic	0
Haiti	France	0
Haiti	France	25
Haiti	France	0
Haiti	Germany	0
Haiti	Germany	24.9
Haiti	Germany	0
Haiti	India	0
Haiti	India	23.69
Haiti	India	0
Haiti	Israel	5
Haiti	Israel	25
Haiti	Israel	5
Haiti	Jamaica	0
Haiti	Jamaica	24.72
Haiti	Jamaica	0
Haiti	Mexico	0
Haiti	Mexico	25
Haiti	Mexico	0
Haiti	Netherlands	0
Haiti	Netherlands	25
Haiti	Netherlands	0
Haiti	Poland	0
Haiti	Poland	25
Haiti	Poland	0
Haiti	Spain	0
Haiti	Spain	25
Haiti	Spain	0
Haiti	United States	0.33
Haiti	United States	25
Haiti	United States	0.33
Haiti	Uruguay	0
Haiti	Uruguay	23.4
Haiti	Uruguay	0
Mauritania	Belgium	4.28
Mauritania	Belgium	25
Mauritania	Belgium	4.28
Mauritania	China	5.07
Mauritania	China
Mauritania	China	5.07
Mauritania	Denmark	5
Mauritania	Denmark	25
Mauritania	Denmark	5
Mauritania	France	3.4
Mauritania	France	25
Mauritania	France	3.4
Mauritania	Germany	3.3
Mauritania	Germany
Mauritania	Germany	3.3
Mauritania	Italy	4.56
Mauritania	Italy
Mauritania	Italy	4.56
Mauritania	Korea, Rep.	5
Mauritania	Korea, Rep.
Mauritania	Korea, Rep.	5
Mauritania	Mali	5
Mauritania	Mali
Mauritania	Mali	5
Mauritania	Morocco	11.84
Mauritania	Morocco
Mauritania	Morocco	11.84
Mauritania	Norway	5
Mauritania	Norway	25
Mauritania	Norway	5
Mauritania	Saudi Arabia	5
Mauritania	Saudi Arabia
Mauritania	Saudi Arabia	5
Mauritania	Senegal	4.93
Mauritania	Senegal
Mauritania	Senegal	4.93
Mauritania	South Africa	5
Mauritania	South Africa	25
Mauritania	South Africa	5
Mauritania	Spain	5.41
Mauritania	Spain	25
Mauritania	Spain	5.41
Mauritania	Switzerland	5
Mauritania	Switzerland
Mauritania	Switzerland	5
Mauritania	Thailand	5
Mauritania	Thailand
Mauritania	Thailand	5
Mauritania	United Arab Emirates	5
Mauritania	United Arab Emirates
Mauritania	United Arab Emirates	5
Mauritania	Tunisia	3.64
Mauritania	Tunisia
Mauritania	Tunisia	3.64
Mauritania	Egypt, Arab Rep.	5
Mauritania	Egypt, Arab Rep.	25
Mauritania	Egypt, Arab Rep.	5
Mauritania	United Kingdom	5
Mauritania	United Kingdom	25
Mauritania	United Kingdom	5
Mauritania	United States	5
Mauritania	United States
Mauritania	United States	5
Mauritania	Unspecified	4.86
Mauritania	Unspecified
Mauritania	Unspecified	4.86
St. Kitts and Nevis	Antigua and Barbuda	0
St. Kitts and Nevis	Antigua and Barbuda	70
St. Kitts and Nevis	Antigua and Barbuda	10
St. Kitts and Nevis	Antigua and Barbuda	0
St. Kitts and Nevis	Barbados	0
St. Kitts and Nevis	Barbados	70
St. Kitts and Nevis	Barbados	5
St. Kitts and Nevis	Barbados	0
St. Kitts and Nevis	Canada	5
St. Kitts and Nevis	Canada	70.12
St. Kitts and Nevis	Canada	5
St. Kitts and Nevis	China	5
St. Kitts and Nevis	China	70
St. Kitts and Nevis	China	5
St. Kitts and Nevis	Guyana	0
St. Kitts and Nevis	Guyana	70
St. Kitts and Nevis	Guyana	0
St. Kitts and Nevis	Hong Kong, China	10
St. Kitts and Nevis	Hong Kong, China	70
St. Kitts and Nevis	Hong Kong, China	10
St. Kitts and Nevis	Netherlands Antilles	9.61
St. Kitts and Nevis	Netherlands Antilles	71.11
St. Kitts and Nevis	Netherlands Antilles	9.61
St. Kitts and Nevis	Trinidad and Tobago	0
St. Kitts and Nevis	Trinidad and Tobago	110.65
St. Kitts and Nevis	Trinidad and Tobago	14.8
St. Kitts and Nevis	Trinidad and Tobago	0
St. Kitts and Nevis	United Kingdom	5.5
St. Kitts and Nevis	United Kingdom	70
St. Kitts and Nevis	United Kingdom	5.5
St. Kitts and Nevis	United States	7.74
St. Kitts and Nevis	United States	78.81
St. Kitts and Nevis	United States	7.74
Albania	Algeria	2
Albania	Algeria	5
Albania	Algeria	2
Albania	Austria	0
Albania	Austria	5
Albania	Austria	1.67
Albania	Austria	0
Albania	Belgium	0
Albania	Belgium	4.83
Albania	Belgium	2
Albania	Belgium	0
Albania	Bosnia and Herzegovina	0
Albania	Bosnia and Herzegovina	5
Albania	Bosnia and Herzegovina	0
Albania	Bulgaria	0
Albania	Bulgaria	5
Albania	Bulgaria	1.1
Albania	Bulgaria	0
Albania	Canada	0
Albania	Canada	0
Albania	Canada	0
Albania	China	1.93
Albania	China	4.99
Albania	China	1.93
Albania	Croatia	0
Albania	Croatia	1.72
Albania	Croatia	0.69
Albania	Croatia	0
Albania	Czech Republic	0
Albania	Czech Republic	5
Albania	Czech Republic	2
Albania	Czech Republic	0
Albania	Denmark	0
Albania	Denmark	5
Albania	Denmark	2
Albania	Denmark	0
Albania	France	0
Albania	France	2.38
Albania	France	0.23
Albania	France	0
Albania	Germany	0
Albania	Germany	4.83
Albania	Germany	1.89
Albania	Germany	0
Albania	Greece	0
Albania	Greece	4.98
Albania	Greece	1.57
Albania	Greece	0
Albania	Hungary	0
Albania	Hungary	3.88
Albania	Hungary	1.6
Albania	Hungary	0
Albania	Iceland	0
Albania	Iceland	5
Albania	Iceland	0
Albania	India	2
Albania	India	5
Albania	India	2
Albania	Israel	0.45
Albania	Israel	4.98
Albania	Israel	0.45
Albania	Italy	0
Albania	Italy	4.99
Albania	Italy	0.98
Albania	Italy	0
Albania	Japan	1.26
Albania	Japan	5
Albania	Japan	1.26
Albania	Kazakhstan	2
Albania	Kazakhstan	4.8
Albania	Kazakhstan	2
Albania	Jordan	2
Albania	Jordan	5
Albania	Jordan	2
Albania	Korea, Rep.	1.88
Albania	Korea, Rep.	4.74
Albania	Korea, Rep.	1.88
Albania	Montenegro	0
Albania	Montenegro	5
Albania	Montenegro	0
Albania	Netherlands	0
Albania	Netherlands	4.99
Albania	Netherlands	2
Albania	Netherlands	0
Albania	Romania	0
Albania	Romania	5
Albania	Romania	0.77
Albania	Romania	0
Albania	Russian Federation	0
Albania	Russian Federation	5
Albania	Russian Federation	0
Albania	San Marino	2
Albania	San Marino	5
Albania	San Marino	2
Albania	Slovenia	0
Albania	Slovenia	5
Albania	Slovenia	0.01
Albania	Slovenia	0
Albania	Spain	0
Albania	Spain	5
Albania	Spain	2
Albania	Spain	0
Albania	Switzerland	1.96
Albania	Switzerland	5
Albania	Switzerland	1.96
Albania	Turkey	0
Albania	Turkey	5
Albania	Turkey	1.67
Albania	Turkey	0
Albania	North Macedonia	0
Albania	North Macedonia	5
Albania	North Macedonia	1.98
Albania	North Macedonia	0
Albania	Egypt, Arab Rep.	2
Albania	Egypt, Arab Rep.	5
Albania	Egypt, Arab Rep.	2
Albania	United Kingdom	0
Albania	United Kingdom	5
Albania	United Kingdom	2
Albania	United Kingdom	0
Albania	United States	2
Albania	United States	5
Albania	United States	2
Albania	Serbia, FR(Serbia/Montenegro)	2
Albania	Serbia, FR(Serbia/Montenegro)	5
Albania	Serbia, FR(Serbia/Montenegro)	2
Azerbaijan	Austria	0.5
Azerbaijan	Austria	0.5
Azerbaijan	Belgium	5.38
Azerbaijan	Belgium	5.38
Azerbaijan	Bulgaria	0.5
Azerbaijan	Bulgaria	0.5
Azerbaijan	Belarus	0
Azerbaijan	Belarus	0.5
Azerbaijan	Belarus	0
Azerbaijan	Canada	0.5
Azerbaijan	Canada	0.5
Azerbaijan	Chile	0.5
Azerbaijan	Chile	0.5
Azerbaijan	China	0.51
Azerbaijan	China	0.51
Azerbaijan	Czech Republic	1.82
Azerbaijan	Czech Republic	1.82
Azerbaijan	Denmark	0.5
Azerbaijan	Denmark	0.5
Azerbaijan	Finland	0.5
Azerbaijan	Finland	0.5
Azerbaijan	France	1.49
Azerbaijan	France	1.49
Azerbaijan	Georgia	0
Azerbaijan	Georgia	0.56
Azerbaijan	Georgia	0
Azerbaijan	Germany	0.6
Azerbaijan	Germany	0.6
Azerbaijan	Hungary	0.5
Azerbaijan	Hungary	0.5
Azerbaijan	India	0.5
Azerbaijan	India	0.5
Azerbaijan	Indonesia	0.5
Azerbaijan	Indonesia	0.5
Azerbaijan	Iran, Islamic Rep.	0.51
Azerbaijan	Iran, Islamic Rep.	0.51
Azerbaijan	Israel	0.5
Azerbaijan	Israel	0.5
Azerbaijan	Italy	0.5
Azerbaijan	Italy	0.5
Azerbaijan	Japan	0.5
Azerbaijan	Japan	0.5
Azerbaijan	Kazakhstan	0
Azerbaijan	Kazakhstan	0.5
Azerbaijan	Kazakhstan	0
Azerbaijan	Korea, Rep.	0.5
Azerbaijan	Korea, Rep.	0.5
Azerbaijan	Luxembourg	0.5
Azerbaijan	Luxembourg	0.5
Azerbaijan	Netherlands	0.5
Azerbaijan	Netherlands	0.5
Azerbaijan	Norway	0.5
Azerbaijan	Norway	0.5
Azerbaijan	Panama	0.5
Azerbaijan	Panama	0.5
Azerbaijan	Poland	0.5
Azerbaijan	Poland	0.5
Azerbaijan	Qatar	0.5
Azerbaijan	Qatar	0.5
Azerbaijan	Romania	0.5
Azerbaijan	Romania	0.5
Azerbaijan	Russian Federation	0
Azerbaijan	Russian Federation	0.5
Azerbaijan	Russian Federation	0
Azerbaijan	Saudi Arabia	0.5
Azerbaijan	Saudi Arabia	0.5
Azerbaijan	Singapore	0.5
Azerbaijan	Singapore	0.5
Azerbaijan	Slovenia	0.5
Azerbaijan	Slovenia	0.5
Azerbaijan	South Africa	0.5
Azerbaijan	South Africa	0.5
Azerbaijan	Spain	0.5
Azerbaijan	Spain	0.5
Azerbaijan	Sweden	0.5
Azerbaijan	Sweden	0.5
Azerbaijan	Switzerland	0.5
Azerbaijan	Switzerland	0.5
Azerbaijan	Syrian Arab Republic	0.5
Azerbaijan	Syrian Arab Republic	0.5
Azerbaijan	United Arab Emirates	0.76
Azerbaijan	United Arab Emirates	0.76
Azerbaijan	Turkey	0.5
Azerbaijan	Turkey	0.5
Azerbaijan	Turkmenistan	0
Azerbaijan	Turkmenistan	2.9
Azerbaijan	Turkmenistan	0
Azerbaijan	Ukraine	0
Azerbaijan	Ukraine	0.58
Azerbaijan	Ukraine	0
Azerbaijan	United Kingdom	0.7
Azerbaijan	United Kingdom	0.7
Azerbaijan	United States	0.55
Azerbaijan	United States	0.55
Azerbaijan	Uzbekistan	0
Azerbaijan	Uzbekistan	0.5
Armenia	Argentina	0
Armenia	Argentina	0
Armenia	Argentina	0
Armenia	Austria	0
Armenia	Austria	0
Armenia	Austria	0
Armenia	Belgium	0
Armenia	Belgium	0
Armenia	Belgium	0
Armenia	Bulgaria	0
Armenia	Bulgaria	0
Armenia	Bulgaria	0
Armenia	Belarus	0
Armenia	Belarus	0
Armenia	Belarus	0
Armenia	Canada	0
Armenia	Canada	0.23
Armenia	Canada	0
Armenia	Chile	0
Armenia	Chile	0
Armenia	Chile	0
Armenia	China	0
Armenia	China	0.01
Armenia	China	0
Armenia	Taiwan, China	0
Armenia	Taiwan, China	0
Armenia	Taiwan, China	0
Armenia	Czech Republic	0
Armenia	Czech Republic	0.02
Armenia	Czech Republic	0
Armenia	France	0
Armenia	France	0.17
Armenia	France	0
Armenia	Georgia	0
Armenia	Georgia	0
Armenia	Georgia	0
Armenia	Germany	0
Armenia	Germany	0.02
Armenia	Germany	0
Armenia	India	0
Armenia	India	0
Armenia	India	0
Armenia	Iran, Islamic Rep.	0
Armenia	Iran, Islamic Rep.	0
Armenia	Iran, Islamic Rep.	0
Armenia	Ireland	0
Armenia	Ireland	0
Armenia	Ireland	0
Armenia	Israel	0
Armenia	Israel	0.33
Armenia	Israel	0
Armenia	Italy	0
Armenia	Italy	0
Armenia	Italy	0
Armenia	Japan	0
Armenia	Japan	0
Armenia	Japan	0
Armenia	Kazakhstan	0
Armenia	Kazakhstan	0
Armenia	Kazakhstan	0
Armenia	Korea, Rep.	0
Armenia	Korea, Rep.	0
Armenia	Korea, Rep.	0
Armenia	Netherlands	0
Armenia	Netherlands	0
Armenia	Netherlands	0
Armenia	Peru	0
Armenia	Peru	0
Armenia	Peru	0
Armenia	Romania	0
Armenia	Romania	0
Armenia	Romania	0
Armenia	Russian Federation	0
Armenia	Russian Federation	0.01
Armenia	Russian Federation	0
Armenia	Spain	0
Armenia	Spain	0
Armenia	Spain	0
Armenia	Switzerland	0
Armenia	Switzerland	0
Armenia	Switzerland	0
Armenia	Thailand	0
Armenia	Thailand	0
Armenia	Thailand	0
Armenia	United Arab Emirates	0
Armenia	United Arab Emirates	0
Armenia	United Arab Emirates	0
Armenia	Turkey	0
Armenia	Turkey	0.18
Armenia	Turkey	0
Armenia	Ukraine	0
Armenia	Ukraine	0.01
Armenia	Ukraine	0
Armenia	United Kingdom	0
Armenia	United Kingdom	0
Armenia	United Kingdom	0
Armenia	United States	0
Armenia	United States	0.03
Armenia	United States	0
Brunei	Belgium	0
Brunei	Belgium	20.08
Brunei	Belgium	0
Brunei	Belize	0
Brunei	Belize	20
Brunei	Belize	0
Brunei	Canada	0
Brunei	Canada	20.28
Brunei	Canada	0
Brunei	China	0
Brunei	China	20
Brunei	China	0
Brunei	Taiwan, China	0
Brunei	Taiwan, China	20
Brunei	Taiwan, China	0
Brunei	Denmark	0
Brunei	Denmark	20
Brunei	Denmark	0
Brunei	France	0
Brunei	France	20
Brunei	France	0
Brunei	Germany	0
Brunei	Germany	20.01
Brunei	Germany	0
Brunei	Hong Kong, China	0
Brunei	Hong Kong, China	20.18
Brunei	Hong Kong, China	0
Brunei	Hungary	0
Brunei	Hungary	20.18
Brunei	Hungary	0
Brunei	India	0
Brunei	India	20.02
Brunei	India	0
Brunei	Indonesia	0
Brunei	Indonesia	20
Brunei	Indonesia	0
Brunei	Italy	0
Brunei	Italy	20
Brunei	Italy	0
Brunei	Japan	0
Brunei	Japan	20.02
Brunei	Japan	0
Brunei	Korea, Rep.	0
Brunei	Korea, Rep.	20
Brunei	Korea, Rep.	0
Brunei	Malaysia	0
Brunei	Malaysia	20.01
Brunei	Malaysia	0
Brunei	Netherlands	0
Brunei	Netherlands	20
Brunei	Netherlands	0
Brunei	Norway	0
Brunei	Norway	20
Brunei	Norway	0
Brunei	Philippines	0
Brunei	Philippines	20.04
Brunei	Philippines	0
Brunei	Singapore	0
Brunei	Singapore	20.04
Brunei	Singapore	0
Brunei	Vietnam	0
Brunei	Vietnam	20
Brunei	Vietnam	0
Brunei	South Africa	0
Brunei	South Africa	20
Brunei	South Africa	0
Brunei	Spain	0
Brunei	Spain
Brunei	Spain	0
Brunei	Switzerland	0
Brunei	Switzerland	20.18
Brunei	Switzerland	0
Brunei	Thailand	0
Brunei	Thailand	20.06
Brunei	Thailand	0
Brunei	United Arab Emirates	0
Brunei	United Arab Emirates	20
Brunei	United Arab Emirates	0
Brunei	United Kingdom	0
Brunei	United Kingdom	20.01
Brunei	United Kingdom	0
Brunei	United States	0
Brunei	United States	20.01
Brunei	United States	0
Burundi	Belgium	5
Burundi	Belgium
Burundi	Belgium	5
Burundi	China	5
Burundi	China
Burundi	China	5
Burundi	Germany	5
Burundi	Germany	18
Burundi	Germany	5
Burundi	India	5
Burundi	India
Burundi	India	5
Burundi	Italy	5
Burundi	Italy
Burundi	Italy	5
Burundi	Kenya	0
Burundi	Kenya	100
Burundi	Kenya	5
Burundi	Kenya	0
Burundi	Netherlands	5
Burundi	Netherlands
Burundi	Netherlands	5
Burundi	Saudi Arabia	5
Burundi	Saudi Arabia
Burundi	Saudi Arabia	5
Burundi	Singapore	5
Burundi	Singapore
Burundi	Singapore	5
Burundi	South Africa	5
Burundi	South Africa	100
Burundi	South Africa	5
Burundi	United Arab Emirates	5
Burundi	United Arab Emirates	100
Burundi	United Arab Emirates	5
Burundi	Uganda	1
Burundi	Uganda	100
Burundi	Uganda	5
Burundi	Uganda	1
Burundi	United Kingdom	5
Burundi	United Kingdom
Burundi	United Kingdom	5
Burundi	Tanzania	5
Burundi	Tanzania	100
Burundi	Tanzania	5
Taiwan, China	Argentina	1.08
Taiwan, China	Argentina	1.08
Taiwan, China	Argentina	1.08
Taiwan, China	Austria	1.1
Taiwan, China	Austria	1.11
Taiwan, China	Austria	1.1
Taiwan, China	Bangladesh	0
Taiwan, China	Bangladesh	0
Taiwan, China	Bangladesh	0
Taiwan, China	Armenia	0.8
Taiwan, China	Armenia	1.6
Taiwan, China	Armenia	0.8
Taiwan, China	Belgium	2.49
Taiwan, China	Belgium	2.49
Taiwan, China	Belgium	2.49
Taiwan, China	Brazil	2.02
Taiwan, China	Brazil	2.02
Taiwan, China	Brazil	2.02
Taiwan, China	Belize	0.71
Taiwan, China	Belize	0.71
Taiwan, China	Belize	0.71
Taiwan, China	Bulgaria	4.27
Taiwan, China	Bulgaria	4.78
Taiwan, China	Bulgaria	4.27
Taiwan, China	Canada	2.46
Taiwan, China	Canada	2.39
Taiwan, China	Canada	2.46
Taiwan, China	Chile	1.9
Taiwan, China	Chile	1.94
Taiwan, China	Chile	1.9
Taiwan, China	China	2.33
Taiwan, China	China	2.48
Taiwan, China	China	2.33
Taiwan, China	Croatia	4.85
Taiwan, China	Croatia	4.89
Taiwan, China	Croatia	4.85
Taiwan, China	Czech Republic	2.22
Taiwan, China	Czech Republic	2.21
Taiwan, China	Czech Republic	2.22
Taiwan, China	Denmark	0.08
Taiwan, China	Denmark	0.08
Taiwan, China	Denmark	0.08
Taiwan, China	Estonia	0
Taiwan, China	Estonia	0
Taiwan, China	Estonia	0
Taiwan, China	Finland	2.87
Taiwan, China	Finland	2.92
Taiwan, China	Finland	2.87
Taiwan, China	France	1.2
Taiwan, China	France	1.26
Taiwan, China	France	1.2
Taiwan, China	Germany	1.05
Taiwan, China	Germany	1.12
Taiwan, China	Germany	1.05
Taiwan, China	Greece	2.5
Taiwan, China	Greece	2.5
Taiwan, China	Greece	2.5
Taiwan, China	Hong Kong, China	0.33
Taiwan, China	Hong Kong, China	0.36
Taiwan, China	Hong Kong, China	0.33
Taiwan, China	Hungary	0.26
Taiwan, China	Hungary	0.27
Taiwan, China	Hungary	0.26
Taiwan, China	India	1.74
Taiwan, China	India	1.74
Taiwan, China	India	1.74
Taiwan, China	Indonesia	0.04
Taiwan, China	Indonesia	0.04
Taiwan, China	Indonesia	0.04
Taiwan, China	Iran, Islamic Rep.	0.02
Taiwan, China	Iran, Islamic Rep.	0.02
Taiwan, China	Iran, Islamic Rep.	0.02
Taiwan, China	Ireland	2.45
Taiwan, China	Ireland	2.45
Taiwan, China	Ireland	2.45
Taiwan, China	Israel	1.98
Taiwan, China	Israel	2.07
Taiwan, China	Israel	1.98
Taiwan, China	Italy	0.78
Taiwan, China	Italy	0.85
Taiwan, China	Italy	0.78
Taiwan, China	Jamaica	0.8
Taiwan, China	Jamaica	1.6
Taiwan, China	Jamaica	0.8
Taiwan, China	Japan	1.58
Taiwan, China	Japan	1.62
Taiwan, China	Japan	1.58
Taiwan, China	Kazakhstan	2.5
Taiwan, China	Kazakhstan	2.5
Taiwan, China	Kazakhstan	2.5
Taiwan, China	Jordan	1
Taiwan, China	Jordan	1.04
Taiwan, China	Jordan	1
Taiwan, China	Korea, Rep.	1.43
Taiwan, China	Korea, Rep.	1.41
Taiwan, China	Korea, Rep.	1.43
Taiwan, China	Kyrgyz Republic	0
Taiwan, China	Kyrgyz Republic	0
Taiwan, China	Kyrgyz Republic	0
Taiwan, China	Luxembourg	0
Taiwan, China	Luxembourg	0
Taiwan, China	Luxembourg	0
Taiwan, China	Malaysia	0.16
Taiwan, China	Malaysia	0.16
Taiwan, China	Malaysia	0.16
Taiwan, China	Mexico	3.61
Taiwan, China	Mexico	3.64
Taiwan, China	Mexico	3.61
Taiwan, China	Netherlands	1.48
Taiwan, China	Netherlands	1.63
Taiwan, China	Netherlands	1.48
Taiwan, China	Norway	0.69
Taiwan, China	Norway	0.69
Taiwan, China	Norway	0.69
Taiwan, China	Pakistan	2.5
Taiwan, China	Pakistan	2.5
Taiwan, China	Pakistan	2.5
Taiwan, China	Peru	1.97
Taiwan, China	Peru	2.15
Taiwan, China	Peru	1.97
Taiwan, China	Philippines	3.91
Taiwan, China	Philippines	3.94
Taiwan, China	Philippines	3.91
Taiwan, China	Poland	3.13
Taiwan, China	Poland	3.69
Taiwan, China	Poland	3.13
Taiwan, China	Qatar	0
Taiwan, China	Qatar	0
Taiwan, China	Qatar	0
Taiwan, China	Romania	0
Taiwan, China	Romania	0
Taiwan, China	Romania	0
Taiwan, China	Russian Federation	1.26
Taiwan, China	Russian Federation	1.39
Taiwan, China	Russian Federation	1.26
Taiwan, China	St. Vincent and the Grenadines	0.8
Taiwan, China	St. Vincent and the Grenadines	1.6
Taiwan, China	St. Vincent and the Grenadines	0.8
Taiwan, China	Saudi Arabia	0.12
Taiwan, China	Saudi Arabia	0.12
Taiwan, China	Saudi Arabia	0.12
Taiwan, China	Singapore	2.22
Taiwan, China	Singapore	2.81
Taiwan, China	Singapore	2.22
Taiwan, China	Vietnam	0.35
Taiwan, China	Vietnam	0.36
Taiwan, China	Vietnam	0.35
Taiwan, China	Slovenia	3.5
Taiwan, China	Slovenia	3.5
Taiwan, China	Slovenia	3.5
Taiwan, China	South Africa	2.87
Taiwan, China	South Africa	2.93
Taiwan, China	South Africa	2.87
Taiwan, China	Spain	3.3
Taiwan, China	Spain	3.73
Taiwan, China	Spain	3.3
Taiwan, China	Sweden	4.42
Taiwan, China	Sweden	4.43
Taiwan, China	Sweden	4.42
Taiwan, China	Switzerland	2.36
Taiwan, China	Switzerland	2.34
Taiwan, China	Switzerland	2.36
Taiwan, China	Thailand	2.58
Taiwan, China	Thailand	2.58
Taiwan, China	Thailand	2.58
Taiwan, China	United Arab Emirates	0
Taiwan, China	United Arab Emirates	0
Taiwan, China	United Arab Emirates	0
Taiwan, China	Tunisia	5
Taiwan, China	Tunisia	5
Taiwan, China	Tunisia	5
Taiwan, China	Turkey	2.06
Taiwan, China	Turkey	2.19
Taiwan, China	Turkey	2.06
Taiwan, China	Ukraine	0.56
Taiwan, China	Ukraine	0.57
Taiwan, China	Ukraine	0.56
Taiwan, China	North Macedonia	2.51
Taiwan, China	North Macedonia	2.51
Taiwan, China	North Macedonia	2.51
Taiwan, China	Egypt, Arab Rep.	2.38
Taiwan, China	Egypt, Arab Rep.	2.38
Taiwan, China	Egypt, Arab Rep.	2.38
Taiwan, China	United Kingdom	2.81
Taiwan, China	United Kingdom	2.85
Taiwan, China	United Kingdom	2.81
Taiwan, China	United States	1.8
Taiwan, China	United States	1.91
Taiwan, China	United States	1.8
Taiwan, China	Samoa	1.93
Taiwan, China	Samoa	3.86
Taiwan, China	Samoa	1.93
Taiwan, China	Unspecified	0.23
Taiwan, China	Unspecified	0.24
Taiwan, China	Unspecified	0.23
Comoros	China	15
Comoros	China	15
Comoros	Mayotte	15
Comoros	Mayotte	15
Comoros	France	15
Comoros	France	15
Comoros	Kenya	0
Comoros	Madagascar	0
Comoros	Madagascar	15
Comoros	Madagascar	0
Comoros	Mauritius	0
Comoros	Mauritius	15
Comoros	Saudi Arabia	15
Comoros	Saudi Arabia	15
Comoros	South Africa	15
Comoros	South Africa	15
Comoros	United Arab Emirates	15
Comoros	United Arab Emirates	15
Comoros	Tanzania	15
Comoros	Tanzania	15
Congo, Dem. Rep.	Belgium	5
Congo, Dem. Rep.	Belgium	99.76
Congo, Dem. Rep.	Belgium	5
Congo, Dem. Rep.	China	5
Congo, Dem. Rep.	China	100
Congo, Dem. Rep.	China	5
Congo, Dem. Rep.	Taiwan, China	5
Congo, Dem. Rep.	Taiwan, China	100
Congo, Dem. Rep.	Taiwan, China	5
Congo, Dem. Rep.	Congo, Rep.	5
Congo, Dem. Rep.	Congo, Rep.	100
Congo, Dem. Rep.	Congo, Rep.	5
Congo, Dem. Rep.	France	5
Congo, Dem. Rep.	France	98.83
Congo, Dem. Rep.	France	5
Congo, Dem. Rep.	Germany	5
Congo, Dem. Rep.	Germany	100
Congo, Dem. Rep.	Germany	5
Congo, Dem. Rep.	Hong Kong, China	5
Congo, Dem. Rep.	Hong Kong, China	100
Congo, Dem. Rep.	Hong Kong, China	5
Congo, Dem. Rep.	India	5
Congo, Dem. Rep.	India	100
Congo, Dem. Rep.	India	5
Congo, Dem. Rep.	Italy	5
Congo, Dem. Rep.	Italy	100
Congo, Dem. Rep.	Italy	5
Congo, Dem. Rep.	Japan	5
Congo, Dem. Rep.	Japan	100
Congo, Dem. Rep.	Japan	5
Congo, Dem. Rep.	Kenya	5
Congo, Dem. Rep.	Kenya	99.97
Congo, Dem. Rep.	Kenya	5
Congo, Dem. Rep.	Lebanon	5
Congo, Dem. Rep.	Lebanon	100
Congo, Dem. Rep.	Lebanon	5
Congo, Dem. Rep.	Netherlands	5
Congo, Dem. Rep.	Netherlands	99.76
Congo, Dem. Rep.	Netherlands	5
Congo, Dem. Rep.	Senegal	5
Congo, Dem. Rep.	Senegal	100
Congo, Dem. Rep.	Senegal	5
Congo, Dem. Rep.	South Africa	5
Congo, Dem. Rep.	South Africa	99.83
Congo, Dem. Rep.	South Africa	5
Congo, Dem. Rep.	Zimbabwe	5
Congo, Dem. Rep.	Zimbabwe	100
Congo, Dem. Rep.	Zimbabwe	5
Congo, Dem. Rep.	Spain	5
Congo, Dem. Rep.	Spain	100
Congo, Dem. Rep.	Spain	5
Congo, Dem. Rep.	Sweden	5
Congo, Dem. Rep.	Sweden	100
Congo, Dem. Rep.	Sweden	5
Congo, Dem. Rep.	Switzerland	5
Congo, Dem. Rep.	Switzerland	100
Congo, Dem. Rep.	Switzerland	5
Congo, Dem. Rep.	Uganda	5
Congo, Dem. Rep.	Uganda	100
Congo, Dem. Rep.	Uganda	5
Congo, Dem. Rep.	Egypt, Arab Rep.	5
Congo, Dem. Rep.	Egypt, Arab Rep.	100
Congo, Dem. Rep.	Egypt, Arab Rep.	5
Congo, Dem. Rep.	United Kingdom	5
Congo, Dem. Rep.	United Kingdom	97.35
Congo, Dem. Rep.	United Kingdom	5
Congo, Dem. Rep.	Tanzania	5
Congo, Dem. Rep.	Tanzania	100
Congo, Dem. Rep.	Tanzania	5
Congo, Dem. Rep.	United States	5
Congo, Dem. Rep.	United States	100
Congo, Dem. Rep.	United States	5
Congo, Dem. Rep.	Zambia	5
Congo, Dem. Rep.	Zambia	100
Congo, Dem. Rep.	Zambia	5
French Polynesia	Algeria	10
French Polynesia	Algeria	10
French Polynesia	Austria	0
French Polynesia	Belgium	0
French Polynesia	Belgium	9.95
French Polynesia	Belgium	0
French Polynesia	Chile	10
French Polynesia	Chile	10
French Polynesia	China	10
French Polynesia	China	10
French Polynesia	Taiwan, China	10
French Polynesia	Taiwan, China	10
French Polynesia	Denmark	0
French Polynesia	Finland	0
French Polynesia	Finland	10
French Polynesia	Finland	0
French Polynesia	France	0
French Polynesia	France	9.96
French Polynesia	France	0
French Polynesia	Germany	0
French Polynesia	Germany	10
French Polynesia	Germany	0
French Polynesia	Hong Kong, China	10
French Polynesia	Hong Kong, China	10
French Polynesia	Hungary	0
French Polynesia	Hungary	10
French Polynesia	Indonesia	10
French Polynesia	Indonesia	10
French Polynesia	Ireland	0
French Polynesia	Ireland	10
French Polynesia	Ireland	0
French Polynesia	Israel	10
French Polynesia	Israel	10
French Polynesia	Italy	0
French Polynesia	Italy	10
French Polynesia	Italy	0
French Polynesia	Japan	10
French Polynesia	Japan	10
French Polynesia	Malaysia	10
French Polynesia	Malaysia	10
French Polynesia	Netherlands	0
French Polynesia	Netherlands	10
French Polynesia	Netherlands	0
French Polynesia	New Zealand	10
French Polynesia	New Zealand	10
French Polynesia	Norway	10
French Polynesia	Norway	10
French Polynesia	Poland	0
French Polynesia	Poland	10
French Polynesia	Poland	0
French Polynesia	Singapore	10
French Polynesia	Singapore	10
French Polynesia	Slovak Republic	0
French Polynesia	Spain	0
French Polynesia	Spain	10
French Polynesia	Spain	0
French Polynesia	Sweden	0
French Polynesia	Sweden	10
French Polynesia	Switzerland	3.33
French Polynesia	Switzerland	3.33
French Polynesia	Thailand	10
French Polynesia	Thailand	10
French Polynesia	Turkey	10
French Polynesia	Turkey	10
French Polynesia	Egypt, Arab Rep.	10
French Polynesia	Egypt, Arab Rep.	10
French Polynesia	United Kingdom	0
French Polynesia	United Kingdom	10
French Polynesia	United Kingdom	0
French Polynesia	United States	10
French Polynesia	United States	10
Georgia	Azerbaijan	0
Georgia	Azerbaijan	5.51
Georgia	Azerbaijan	0
Georgia	Austria	0
Georgia	Austria	5.5
Georgia	Austria	0
Georgia	Armenia	0
Georgia	Armenia	5.52
Georgia	Armenia	0
Georgia	Belgium	0
Georgia	Belgium	5.5
Georgia	Belgium	0
Georgia	Bulgaria	0
Georgia	Bulgaria	5.5
Georgia	Bulgaria	0
Georgia	Canada	0
Georgia	Canada	5.5
Georgia	Canada	0
Georgia	China	0
Georgia	China	7.03
Georgia	China	0
Georgia	Czech Republic	0
Georgia	Czech Republic	11.67
Georgia	Czech Republic	0
Georgia	France	0
Georgia	France	5.67
Georgia	France	0
Georgia	Germany	0
Georgia	Germany	5.98
Georgia	Germany	0
Georgia	Iran, Islamic Rep.	0
Georgia	Iran, Islamic Rep.	5.5
Georgia	Iran, Islamic Rep.	0
Georgia	Israel	0
Georgia	Israel	5.5
Georgia	Israel	0
Georgia	Italy	0
Georgia	Italy	7.67
Georgia	Italy	0
Georgia	Kazakhstan	0
Georgia	Kazakhstan	5.5
Georgia	Kazakhstan	0
Georgia	Netherlands	0
Georgia	Netherlands	6.36
Georgia	Netherlands	0
Georgia	Norway	0
Georgia	Norway	5.5
Georgia	Norway	0
Georgia	Poland	0
Georgia	Poland	5.52
Georgia	Poland	0
Georgia	Romania	0
Georgia	Romania	5.5
Georgia	Romania	0
Georgia	Russian Federation	0
Georgia	Russian Federation	5.55
Georgia	Russian Federation	0
Georgia	Spain	0
Georgia	Spain	5.52
Georgia	Spain	0
Georgia	Switzerland	0
Georgia	Switzerland	5.5
Georgia	Switzerland	0
Georgia	United Arab Emirates	0
Georgia	United Arab Emirates	8.4
Georgia	United Arab Emirates	0
Georgia	Turkey	0
Georgia	Turkey	6.12
Georgia	Turkey	0
Georgia	Ukraine	0
Georgia	Ukraine	5.6
Georgia	Ukraine	0
Georgia	United Kingdom	0
Georgia	United Kingdom	10.03
Georgia	United Kingdom	0
Georgia	United States	0
Georgia	United States	8.7
Georgia	United States	0
Ghana	Austria	10
Ghana	Austria
Ghana	Austria	10
Ghana	Belgium	10
Ghana	Belgium	99
Ghana	Belgium	10
Ghana	Brazil	10
Ghana	Brazil
Ghana	Brazil	10
Ghana	Bulgaria	10
Ghana	Bulgaria
Ghana	Bulgaria	10
Ghana	Cameroon	10
Ghana	Cameroon
Ghana	Cameroon	10
Ghana	Canada	10
Ghana	Canada	99
Ghana	Canada	10
Ghana	China	10
Ghana	China	99
Ghana	China	10
Ghana	Taiwan, China	10
Ghana	Taiwan, China
Ghana	Taiwan, China	10
Ghana	Denmark	10
Ghana	Denmark	99
Ghana	Denmark	10
Ghana	Equatorial Guinea	10
Ghana	Equatorial Guinea	99
Ghana	Equatorial Guinea	10
Ghana	Finland	10
Ghana	Finland
Ghana	Finland	10
Ghana	France	10
Ghana	France	99
Ghana	France	10
Ghana	Germany	10
Ghana	Germany	99
Ghana	Germany	10
Ghana	Guinea	10
Ghana	Guinea
Ghana	Guinea	10
Ghana	Hong Kong, China	10
Ghana	Hong Kong, China
Ghana	Hong Kong, China	10
Ghana	India	10
Ghana	India	99
Ghana	India	10
Ghana	Israel	10
Ghana	Israel
Ghana	Israel	10
Ghana	Italy	10
Ghana	Italy	99
Ghana	Italy	10
Ghana	Cote d'Ivoire	10
Ghana	Cote d'Ivoire
Ghana	Cote d'Ivoire	10
Ghana	Japan	10
Ghana	Japan
Ghana	Japan	10
Ghana	Kenya	10
Ghana	Kenya
Ghana	Kenya	10
Ghana	Korea, Dem. Rep.	10
Ghana	Korea, Dem. Rep.
Ghana	Korea, Dem. Rep.	10
Ghana	Korea, Rep.	10
Ghana	Korea, Rep.
Ghana	Korea, Rep.	10
Ghana	Lebanon	10
Ghana	Lebanon	99
Ghana	Lebanon	10
Ghana	Malaysia	10
Ghana	Malaysia
Ghana	Malaysia	10
Ghana	Netherlands	10
Ghana	Netherlands	99
Ghana	Netherlands	10
Ghana	New Zealand	10
Ghana	New Zealand	99
Ghana	New Zealand	10
Ghana	Nigeria	10
Ghana	Nigeria
Ghana	Nigeria	10
Ghana	Norway	10
Ghana	Norway
Ghana	Norway	10
Ghana	Poland	10
Ghana	Poland
Ghana	Poland	10
Ghana	Romania	10
Ghana	Romania
Ghana	Romania	10
Ghana	Russian Federation	10
Ghana	Russian Federation
Ghana	Russian Federation	10
Ghana	Saudi Arabia	10
Ghana	Saudi Arabia
Ghana	Saudi Arabia	10
Ghana	Senegal	10
Ghana	Senegal	99
Ghana	Senegal	10
Ghana	Singapore	10
Ghana	Singapore
Ghana	Singapore	10
Ghana	Slovak Republic	10
Ghana	Slovak Republic
Ghana	Slovak Republic	10
Ghana	South Africa	10
Ghana	South Africa	99
Ghana	South Africa	10
Ghana	Spain	10
Ghana	Spain	99
Ghana	Spain	10
Ghana	Fm Sudan	10
Ghana	Fm Sudan
Ghana	Fm Sudan	10
Ghana	Sweden	10
Ghana	Sweden	99
Ghana	Sweden	10
Ghana	Switzerland	10
Ghana	Switzerland	99
Ghana	Switzerland	10
Ghana	Thailand	10
Ghana	Thailand
Ghana	Thailand	10
Ghana	Togo	10
Ghana	Togo	99
Ghana	Togo	10
Ghana	United Arab Emirates	10
Ghana	United Arab Emirates
Ghana	United Arab Emirates	10
Ghana	Tunisia	10
Ghana	Tunisia
Ghana	Tunisia	10
Ghana	Turkey	10
Ghana	Turkey	99
Ghana	Turkey	10
Ghana	Egypt, Arab Rep.	10
Ghana	Egypt, Arab Rep.
Ghana	Egypt, Arab Rep.	10
Ghana	United Kingdom	10
Ghana	United Kingdom	99
Ghana	United Kingdom	10
Ghana	United States	10
Ghana	United States	99
Ghana	United States	10
Ghana	Burkina Faso	10
Ghana	Burkina Faso
Ghana	Burkina Faso	10
Guinea	Belgium	4.93
Guinea	Belgium	40
Guinea	Belgium	4.93
Guinea	Brazil	4.88
Guinea	Brazil
Guinea	Brazil	4.88
Guinea	Canada	5
Guinea	Canada	40
Guinea	Canada	5
Guinea	China	3.75
Guinea	China	40
Guinea	China	3.75
Guinea	Benin	5
Guinea	Benin
Guinea	Benin	5
Guinea	Finland	5
Guinea	Finland
Guinea	Finland	5
Guinea	France	5
Guinea	France	40
Guinea	France	5
Guinea	Germany	5.04
Guinea	Germany
Guinea	Germany	5.04
Guinea	Ghana	5
Guinea	Ghana
Guinea	Ghana	5
Guinea	India	5
Guinea	India
Guinea	India	5
Guinea	Indonesia
Guinea	Indonesia	40
Guinea	Indonesia
Guinea	Italy	5
Guinea	Italy
Guinea	Italy	5
Guinea	Cote d'Ivoire	5
Guinea	Cote d'Ivoire
Guinea	Cote d'Ivoire	5
Guinea	Japan	5
Guinea	Japan
Guinea	Japan	5
Guinea	Korea, Rep.	5
Guinea	Korea, Rep.
Guinea	Korea, Rep.	5
Guinea	Lebanon	5
Guinea	Lebanon	40
Guinea	Lebanon	5
Guinea	Morocco	5
Guinea	Morocco
Guinea	Morocco	5
Guinea	Netherlands	5
Guinea	Netherlands
Guinea	Netherlands	5
Guinea	New Zealand	5
Guinea	New Zealand
Guinea	New Zealand	5
Guinea	Poland	5
Guinea	Poland
Guinea	Poland	5
Guinea	Russian Federation	5
Guinea	Russian Federation
Guinea	Russian Federation	5
Guinea	Saudi Arabia	5
Guinea	Saudi Arabia
Guinea	Saudi Arabia	5
Guinea	Senegal	5
Guinea	Senegal
Guinea	Senegal	5
Guinea	Slovak Republic	0.02
Guinea	Slovak Republic
Guinea	Slovak Republic	0.02
Guinea	South Africa	5
Guinea	South Africa	40
Guinea	South Africa	5
Guinea	Spain	1.69
Guinea	Spain	40
Guinea	Spain	1.69
Guinea	Switzerland	5
Guinea	Switzerland
Guinea	Switzerland	5
Guinea	United Arab Emirates	5
Guinea	United Arab Emirates
Guinea	United Arab Emirates	5
Guinea	Egypt, Arab Rep.	5
Guinea	Egypt, Arab Rep.
Guinea	Egypt, Arab Rep.	5
Guinea	United Kingdom	4.85
Guinea	United Kingdom
Guinea	United Kingdom	4.85
Guinea	United States	5
Guinea	United States	40
Guinea	United States	5
Lao PDR	China	5
Lao PDR	China	5
Lao PDR	Denmark	5
Lao PDR	Denmark	5
Lao PDR	Germany	5
Lao PDR	Germany	5
Lao PDR	Hong Kong, China	5
Lao PDR	Hong Kong, China	5
Lao PDR	Ireland	5
Lao PDR	Ireland	5
Lao PDR	Korea, Rep.	5
Lao PDR	Korea, Rep.	5
Lao PDR	Malaysia	5
Lao PDR	Malaysia	5
Lao PDR	Morocco	5
Lao PDR	Morocco	5
Lao PDR	Vietnam	5
Lao PDR	Vietnam	5
Lao PDR	Thailand	5
Lao PDR	Thailand	5
Lao PDR	United States	5
Lao PDR	United States	5
Morocco	Algeria	0
Morocco	Algeria	40
Morocco	Algeria	10
Morocco	Algeria	0
Morocco	Azerbaijan	0
Morocco	Azerbaijan	40
Morocco	Azerbaijan	0
Morocco	Argentina	10
Morocco	Argentina	40
Morocco	Argentina	10
Morocco	Austria	0
Morocco	Austria	40
Morocco	Austria	10
Morocco	Austria	0.07
Morocco	Belgium	6.27
Morocco	Belgium	39.96
Morocco	Belgium	17.83
Morocco	Belgium	9.75
Morocco	Bosnia and Herzegovina	10
Morocco	Bosnia and Herzegovina	40
Morocco	Bosnia and Herzegovina	10
Morocco	Brazil	5.25
Morocco	Brazil	40
Morocco	Brazil	5.25
Morocco	Bulgaria	0
Morocco	Bulgaria	40
Morocco	Bulgaria	10
Morocco	Bulgaria	0
Morocco	Belarus	10
Morocco	Belarus	40
Morocco	Belarus	10
Morocco	Canada	9.7
Morocco	Canada	40
Morocco	Canada	9.7
Morocco	Chile	5.04
Morocco	Chile	40
Morocco	Chile	5.04
Morocco	China	9.54
Morocco	China	40
Morocco	China	9.54
Morocco	Colombia	5
Morocco	Colombia	40
Morocco	Colombia	5
Morocco	Czech Republic	0.11
Morocco	Czech Republic	40
Morocco	Czech Republic	1.64
Morocco	Czech Republic	0.46
Morocco	Denmark	1.09
Morocco	Denmark	40
Morocco	Denmark	7.57
Morocco	Denmark	0
Morocco	Ecuador	0
Morocco	Ecuador	40
Morocco	Ecuador	0
Morocco	Finland	12.8
Morocco	Finland	40
Morocco	Finland	27.97
Morocco	Finland	1.05
Morocco	France	3.22
Morocco	France	39.96
Morocco	France	12.23
Morocco	France	1.49
Morocco	Georgia	5
Morocco	Georgia	40
Morocco	Georgia	5
Morocco	Germany	2.98
Morocco	Germany	39.94
Morocco	Germany	12.82
Morocco	Germany	4.2
Morocco	Greece	0
Morocco	Greece	40
Morocco	Greece	10.01
Morocco	Greece	0
Morocco	Hungary	0.47
Morocco	Hungary	40
Morocco	Hungary	10.54
Morocco	Hungary	0
Morocco	Iceland	20
Morocco	India	26.62
Morocco	India	40
Morocco	India	26.62
Morocco	Indonesia	0
Morocco	Indonesia	40
Morocco	Indonesia	0
Morocco	Iran, Islamic Rep.	4.8
Morocco	Iran, Islamic Rep.	40
Morocco	Iran, Islamic Rep.	4.8
Morocco	Ireland	0
Morocco	Ireland	40
Morocco	Ireland	2.48
Morocco	Ireland	0.19
Morocco	Italy	3.99
Morocco	Italy	39.97
Morocco	Italy	14.24
Morocco	Italy	0.31
Morocco	Japan	21.91
Morocco	Japan	40
Morocco	Japan	21.91
Morocco	Kazakhstan	9.69
Morocco	Kazakhstan	40
Morocco	Kazakhstan	9.69
Morocco	Jordan	0
Morocco	Jordan	40
Morocco	Jordan	5.04
Morocco	Jordan	0
Morocco	Korea, Rep.	10.01
Morocco	Korea, Rep.	40
Morocco	Korea, Rep.	10.01
Morocco	Lebanon	0
Morocco	Lebanon	40
Morocco	Lebanon	10
Morocco	Libya	0
Morocco	Libya	40
Morocco	Libya	10
Morocco	Lithuania	0
Morocco	Lithuania	40
Morocco	Lithuania	10
Morocco	Malaysia	4.69
Morocco	Malaysia	40
Morocco	Malaysia	4.69
Morocco	Mexico	0
Morocco	Mexico	40
Morocco	Mexico	0
Morocco	Oman	0
Morocco	Netherlands	10.56
Morocco	Netherlands	40
Morocco	Netherlands	25.61
Morocco	Netherlands	10.6
Morocco	Norway	11.11
Morocco	Norway	40
Morocco	Norway	22.65
Morocco	Norway	0.08
Morocco	Peru	5
Morocco	Peru	40
Morocco	Peru	5
Morocco	Poland	4.91
Morocco	Poland	39.99
Morocco	Poland	16.18
Morocco	Poland	7.06
Morocco	Portugal	0.01
Morocco	Portugal	40
Morocco	Portugal	7.59
Morocco	Portugal	0.04
Morocco	Romania	0
Morocco	Romania	40
Morocco	Romania	10
Morocco	Romania	0
Morocco	Russian Federation	10.1
Morocco	Russian Federation	40
Morocco	Russian Federation	10.1
Morocco	Saudi Arabia	0
Morocco	Saudi Arabia	40
Morocco	Saudi Arabia	9.75
Morocco	Saudi Arabia	0
Morocco	Sierra Leone	0
Morocco	Sierra Leone	40
Morocco	Sierra Leone	0
Morocco	Slovak Republic	0
Morocco	Slovak Republic	40
Morocco	Slovak Republic	10
Morocco	Slovak Republic	0
Morocco	Slovenia	0
Morocco	Slovenia	36.23
Morocco	Slovenia	10
Morocco	Slovenia	0
Morocco	South Africa	6.15
Morocco	South Africa	40
Morocco	South Africa	6.15
Morocco	Spain	1.6
Morocco	Spain	40
Morocco	Spain	11.05
Morocco	Spain	1.21
Morocco	Sweden	0.27
Morocco	Sweden	40
Morocco	Sweden	10.4
Morocco	Sweden	18.35
Morocco	Switzerland	0.19
Morocco	Switzerland	39.99
Morocco	Switzerland	5.44
Morocco	Switzerland	0.54
Morocco	Syrian Arab Republic	3.89
Morocco	Syrian Arab Republic	37.09
Morocco	Syrian Arab Republic	11.12
Morocco	Syrian Arab Republic	6.67
Morocco	Trinidad and Tobago	10
Morocco	Trinidad and Tobago	40
Morocco	Trinidad and Tobago	10
Morocco	United Arab Emirates	0
Morocco	United Arab Emirates	40
Morocco	United Arab Emirates	12.37
Morocco	United Arab Emirates	0
Morocco	Tunisia	0
Morocco	Tunisia	40
Morocco	Tunisia	9.96
Morocco	Tunisia	0
Morocco	Turkey	10.93
Morocco	Turkey	40
Morocco	Turkey	15.21
Morocco	Turkey	9.74
Morocco	Ukraine	4.31
Morocco	Ukraine	40
Morocco	Ukraine	4.31
Morocco	North Macedonia	10
Morocco	North Macedonia	40
Morocco	North Macedonia	10
Morocco	Egypt, Arab Rep.	0
Morocco	Egypt, Arab Rep.	40
Morocco	Egypt, Arab Rep.	9.79
Morocco	Egypt, Arab Rep.	0
Morocco	United Kingdom	2.92
Morocco	United Kingdom	40
Morocco	United Kingdom	10.59
Morocco	United Kingdom	3.36
Morocco	United States	5.61
Morocco	United States	39.99
Morocco	United States	12.64
Morocco	United States	6.63
Morocco	Uruguay	6.13
Morocco	Uruguay	40
Morocco	Uruguay	6.13
Nigeria	Afghanistan	5
Nigeria	Afghanistan
Nigeria	Afghanistan	5
Nigeria	Albania	5
Nigeria	Albania	135.22
Nigeria	Albania	5
Nigeria	Algeria	5
Nigeria	Algeria
Nigeria	Algeria	5
Nigeria	Andorra	5
Nigeria	Andorra
Nigeria	Andorra	5
Nigeria	Angola	5
Nigeria	Angola
Nigeria	Angola	5
Nigeria	Antigua and Barbuda	5
Nigeria	Antigua and Barbuda	150
Nigeria	Antigua and Barbuda	5
Nigeria	Argentina	5
Nigeria	Argentina
Nigeria	Argentina	5
Nigeria	Austria	5
Nigeria	Austria
Nigeria	Austria	5
Nigeria	Barbados	5
Nigeria	Barbados
Nigeria	Barbados	5
Nigeria	Belgium	5
Nigeria	Belgium	92.12
Nigeria	Belgium	5
Nigeria	Bermuda	5
Nigeria	Bermuda
Nigeria	Bermuda	5
Nigeria	Bolivia	5
Nigeria	Bolivia	50
Nigeria	Bolivia	5
Nigeria	Botswana	5
Nigeria	Botswana	50
Nigeria	Botswana	5
Nigeria	Bouvet Island	5
Nigeria	Bouvet Island
Nigeria	Bouvet Island	5
Nigeria	Brazil	5
Nigeria	Brazil
Nigeria	Brazil	5
Nigeria	Belize	5
Nigeria	Belize	149.89
Nigeria	Belize	5
Nigeria	Bulgaria	5
Nigeria	Bulgaria
Nigeria	Bulgaria	5
Nigeria	Canada	5
Nigeria	Canada
Nigeria	Canada	5
Nigeria	China	5.05
Nigeria	China	139.33
Nigeria	China	5.05
Nigeria	Taiwan, China	5
Nigeria	Taiwan, China
Nigeria	Taiwan, China	5
Nigeria	Cyprus	5
Nigeria	Cyprus	50
Nigeria	Cyprus	5
Nigeria	Dominica	5
Nigeria	Dominica	50
Nigeria	Dominica	5
Nigeria	Finland	5
Nigeria	Finland
Nigeria	Finland	5
Nigeria	France	5
Nigeria	France	150
Nigeria	France	5
Nigeria	Germany	5.05
Nigeria	Germany	83.74
Nigeria	Germany	5.05
Nigeria	Ghana	5
Nigeria	Ghana
Nigeria	Ghana	5
Nigeria	Greece	5
Nigeria	Greece
Nigeria	Greece	5
Nigeria	Guam	5
Nigeria	Guam
Nigeria	Guam	5
Nigeria	Guinea	5
Nigeria	Guinea
Nigeria	Guinea	5
Nigeria	Hong Kong, China	5
Nigeria	Hong Kong, China	150
Nigeria	Hong Kong, China	5
Nigeria	Hungary	5
Nigeria	Hungary
Nigeria	Hungary	5
Nigeria	India	5.48
Nigeria	India	122.5
Nigeria	India	5.48
Nigeria	Indonesia	5
Nigeria	Indonesia
Nigeria	Indonesia	5
Nigeria	Iran, Islamic Rep.	5
Nigeria	Iran, Islamic Rep.
Nigeria	Iran, Islamic Rep.	5
Nigeria	Ireland	5
Nigeria	Ireland
Nigeria	Ireland	5
Nigeria	Israel	5
Nigeria	Israel
Nigeria	Israel	5
Nigeria	Italy	5
Nigeria	Italy	150
Nigeria	Italy	5
Nigeria	Japan	5
Nigeria	Japan
Nigeria	Japan	5
Nigeria	Jordan	5
Nigeria	Jordan
Nigeria	Jordan	5
Nigeria	Kenya	5
Nigeria	Kenya
Nigeria	Kenya	5
Nigeria	Korea, Dem. Rep.	5
Nigeria	Korea, Dem. Rep.
Nigeria	Korea, Dem. Rep.	5
Nigeria	Korea, Rep.	5
Nigeria	Korea, Rep.	150
Nigeria	Korea, Rep.	5
Nigeria	Lebanon	5
Nigeria	Lebanon	150
Nigeria	Lebanon	5
Nigeria	Liberia	5
Nigeria	Liberia
Nigeria	Liberia	5
Nigeria	Malaysia	5
Nigeria	Malaysia
Nigeria	Malaysia	5
Nigeria	Netherlands	5
Nigeria	Netherlands	150
Nigeria	Netherlands	5
Nigeria	Netherlands Antilles	5
Nigeria	Netherlands Antilles
Nigeria	Netherlands Antilles	5
Nigeria	Norway	5
Nigeria	Norway
Nigeria	Norway	5
Nigeria	Pakistan	5
Nigeria	Pakistan
Nigeria	Pakistan	5
Nigeria	Poland	5
Nigeria	Poland	50
Nigeria	Poland	5
Nigeria	Portugal	5
Nigeria	Portugal
Nigeria	Portugal	5
Nigeria	Romania	5
Nigeria	Romania
Nigeria	Romania	5
Nigeria	Russian Federation	5
Nigeria	Russian Federation
Nigeria	Russian Federation	5
Nigeria	Rwanda	5
Nigeria	Rwanda
Nigeria	Rwanda	5
Nigeria	Saudi Arabia	5
Nigeria	Saudi Arabia	50
Nigeria	Saudi Arabia	5
Nigeria	Senegal	5
Nigeria	Senegal
Nigeria	Senegal	5
Nigeria	Seychelles	5
Nigeria	Seychelles
Nigeria	Seychelles	5
Nigeria	Singapore	5.01
Nigeria	Singapore	64.57
Nigeria	Singapore	5.01
Nigeria	Vietnam	5
Nigeria	Vietnam
Nigeria	Vietnam	5
Nigeria	Somalia	5
Nigeria	Somalia
Nigeria	Somalia	5
Nigeria	South Africa	5
Nigeria	South Africa	149.38
Nigeria	South Africa	5
Nigeria	Zimbabwe	5
Nigeria	Zimbabwe
Nigeria	Zimbabwe	5
Nigeria	Spain	5
Nigeria	Spain	50
Nigeria	Spain	5
Nigeria	Eswatini	5
Nigeria	Eswatini
Nigeria	Eswatini	5
Nigeria	Sweden	5
Nigeria	Sweden
Nigeria	Sweden	5
Nigeria	Switzerland	5
Nigeria	Switzerland
Nigeria	Switzerland	5
Nigeria	United Arab Emirates	5
Nigeria	United Arab Emirates	150
Nigeria	United Arab Emirates	5
Nigeria	Tunisia	5
Nigeria	Tunisia
Nigeria	Tunisia	5
Nigeria	Turkey	5
Nigeria	Turkey
Nigeria	Turkey	5
Nigeria	Ukraine	5
Nigeria	Ukraine	60
Nigeria	Ukraine	5
Nigeria	Egypt, Arab Rep.	5
Nigeria	Egypt, Arab Rep.
Nigeria	Egypt, Arab Rep.	5
Nigeria	United Kingdom	5
Nigeria	United Kingdom	111.04
Nigeria	United Kingdom	5
Nigeria	Tanzania	5
Nigeria	Tanzania
Nigeria	Tanzania	5
Nigeria	United States	5
Nigeria	United States	110.27
Nigeria	United States	5
Nigeria	Uruguay	5
Nigeria	Uruguay
Nigeria	Uruguay	5
Nigeria	Uzbekistan	5
Nigeria	Uzbekistan
Nigeria	Uzbekistan	5
Nigeria	Yemen	5
Nigeria	Yemen
Nigeria	Yemen	5
Ukraine	Azerbaijan	0
Ukraine	Azerbaijan	5.5
Ukraine	Azerbaijan	0
Ukraine	Argentina	1.37
Ukraine	Argentina	5.49
Ukraine	Argentina	1.37
Ukraine	Austria	4.44
Ukraine	Austria	5.45
Ukraine	Austria	4.44
Ukraine	Armenia	0
Ukraine	Armenia	5.5
Ukraine	Armenia	5
Ukraine	Armenia	0
Ukraine	Belgium	2.33
Ukraine	Belgium	5.13
Ukraine	Belgium	2.33
Ukraine	Bulgaria	2.72
Ukraine	Bulgaria	5.5
Ukraine	Bulgaria	2.72
Ukraine	Belarus	0
Ukraine	Belarus	5.39
Ukraine	Belarus	1.24
Ukraine	Belarus	0
Ukraine	Canada	4.88
Ukraine	Canada	5.5
Ukraine	Canada	4.88
Ukraine	Chile	0
Ukraine	Chile	5.5
Ukraine	Chile	0
Ukraine	China	2.33
Ukraine	China	5.12
Ukraine	China	2.33
Ukraine	Taiwan, China	0.79
Ukraine	Taiwan, China	5.5
Ukraine	Taiwan, China	0.79
Ukraine	Cuba	0
Ukraine	Cuba	5.5
Ukraine	Cuba	0
Ukraine	Czech Republic	2.01
Ukraine	Czech Republic	4.71
Ukraine	Czech Republic	2.01
Ukraine	Denmark	4.72
Ukraine	Denmark	5.37
Ukraine	Denmark	4.72
Ukraine	Estonia	5
Ukraine	Estonia	5.5
Ukraine	Estonia	5
Ukraine	Finland	4.14
Ukraine	Finland	5.5
Ukraine	Finland	4.14
Ukraine	France	4.27
Ukraine	France	5.24
Ukraine	France	4.27
Ukraine	Gabon	5
Ukraine	Gabon	5.5
Ukraine	Gabon	5
Ukraine	Germany	4.5
Ukraine	Germany	5.37
Ukraine	Germany	4.5
Ukraine	Greece	5.32
Ukraine	Greece	5.5
Ukraine	Greece	5.32
Ukraine	Hong Kong, China	0
Ukraine	Hong Kong, China	5.5
Ukraine	Hong Kong, China	0
Ukraine	Hungary	3.82
Ukraine	Hungary	5.37
Ukraine	Hungary	3.82
Ukraine	India	1.78
Ukraine	India	5.27
Ukraine	India	1.78
Ukraine	Iran, Islamic Rep.	5
Ukraine	Iran, Islamic Rep.	5.5
Ukraine	Iran, Islamic Rep.	5
Ukraine	Ireland	4.96
Ukraine	Ireland	3.31
Ukraine	Ireland	4.96
Ukraine	Israel	0.65
Ukraine	Israel	5.44
Ukraine	Israel	0.65
Ukraine	Italy	1.88
Ukraine	Italy	5.44
Ukraine	Italy	1.88
Ukraine	Japan	4.09
Ukraine	Japan	5.5
Ukraine	Japan	4.09
Ukraine	Kazakhstan	0
Ukraine	Kazakhstan	5.5
Ukraine	Kazakhstan	2.75
Ukraine	Kazakhstan	0
Ukraine	Jordan	0
Ukraine	Jordan	5.5
Ukraine	Jordan	0
[truncated: 14,263 more rows]
