# Supplementary material for: Analysis of lithium trade patterns and influencing factors in the regions along the "Belt and Road"
Source: PLoS One. 2024 Aug 21;19(8):e0307321. doi: 10.1371/journal.pone.0307321 (PMC11338446; doi:10.1371/journal.pone.0307321)
Supplement: S1 File — (ZIP) [file pone.0307321.s001.zip › Original data,indicator data and research results/Network density 2000-2022.xls]

## Sheet: Sheet1
Year	Density	Reciprocity
2000	0.101	0.04
2001	0.0923	0.087
2002	0.0891	0.1053
2003	0.0836	0.1101
2004	0.0938	0.1314
2005	0.0919	0.1875
2006	0.103	0.1077
2007	0.0961	0.1351
2008	0.0875	0.0588
2009	0.0788	0.126
2010	0.085	0.1037
2011	0.0881	0.1457
2012	0.0878	0.1125
2013	0.0746	0.1384
2014	0.0621	0.3883
2015	0.1058	0.0941
2016	0.0993	0.1771
2017	0.1154	0.127
2018	0.1077	0.1809
2019	0.1154	0.1106
2020	0.0887	0.0914
2021	0.0874	0.17
2022	0.1253	0.16
