# Supplementary material for: Analysis of lithium trade patterns and influencing factors in the regions along the "Belt and Road"
Source: PLoS One. 2024 Aug 21;19(8):e0307321. doi: 10.1371/journal.pone.0307321 (PMC11338446; doi:10.1371/journal.pone.0307321)
Supplement: S1 File — (ZIP) [file pone.0307321.s001.zip › Original data,indicator data and research results/Original data for 2000,2003,2008,2013,2019,2022..csv]

TypeCode	FreqCode	RefPeriodId	RefYear	RefMonth	Period	ReporterCode	ReporterISO	ReporterDesc	FlowCode	FlowDesc	PartnerCode	PartnerISO	PartnerDesc	Partner2Code	Partner2ISO	Partner2Desc	ClassificationCode	ClassificationSearchCode	IsOriginalClassification	CmdCode	CmdDesc	AggrLevel	IsLeaf	CustomsCode	CustomsDesc	MosCode	MotCode	MotDesc	QtyUnitCode	QtyUnitAbbr	Qty	IsQtyEstimated	AltQtyUnitCode	AltQtyUnitAbbr	AtlQty	IsAltQtyEstimated	NetWgt	IsNetWgtEstimated	GrossWgt	IsGrossWgtEstimated	Cifvalue	Fobvalue	PrimaryValue	LegacyEstimationFlag	IsReported	IsAggregate
C	A	20000101	2000	52	2000	12	DZA	Algeria	M	Import	156	CHN	China	0	W00	World	H1	HS	TRUE	282520	Lithium oxide and hydroxide	6	TRUE	C00	TOTAL CPC	0	0	TOTAL MOT	8	kg	38000	FALSE	-1	N/A		FALSE	38000	FALSE		FALSE	123304		123304	0	FALSE	FALSE
C	A	20000101	2000	52	2000	32	ARG	Argentina	M	Import	410	KOR	Rep. of Korea	0	W00	World	H1	HS	TRUE	282520	Lithium oxide and hydroxide	6	TRUE	C00	TOTAL CPC	0	0	TOTAL MOT	8	kg	16000	FALSE	-1	N/A		FALSE	16000	FALSE		FALSE	9471		9471	0	FALSE	FALSE
C	A	20000101	2000	52	2000	32	ARG	Argentina	M	Import	643	RUS	Russian Federation	0	W00	World	H1	HS	TRUE	282520	Lithium oxide and hydroxide	6	TRUE	C00	TOTAL CPC	0	0	TOTAL MOT	8	kg	8001	FALSE	-1	N/A		FALSE	8001	FALSE		FALSE	29231		29231	0	FALSE	FALSE
C	A	20000101	2000	52	2000	72	BWA	Botswana	M	Import	710	ZAF	South Africa	0	W00	World	H1	HS	TRUE	282520	Lithium oxide and hydroxide	6	TRUE	C00	TOTAL CPC	0	0	TOTAL MOT	8	kg	25	FALSE	-1	N/A		FALSE	25	FALSE		FALSE	36		36	0	FALSE	FALSE
C	A	20000101	2000	52	2000	100	BGR	Bulgaria	M	Import	300	GRC	Greece	0	W00	World	H1	HS	TRUE	282520	Lithium oxide and hydroxide	6	TRUE	C00	TOTAL CPC	0	0	TOTAL MOT	8	kg	920	FALSE	-1	N/A		FALSE	920	FALSE		FALSE	1978		1978	0	FALSE	FALSE
C	A	20000101	2000	52	2000	112	BLR	Belarus	M	Import	156	CHN	China	0	W00	World	H1	HS	TRUE	282520	Lithium oxide and hydroxide	6	TRUE	C00	TOTAL CPC	0	0	TOTAL MOT	8	kg	300	FALSE	-1	N/A		FALSE	300	FALSE		FALSE	1300		1300	0	FALSE	FALSE
C	A	20000101	2000	52	2000	112	BLR	Belarus	M	Import	616	POL	Poland	0	W00	World	H1	HS	TRUE	282520	Lithium oxide and hydroxide	6	TRUE	C00	TOTAL CPC	0	0	TOTAL MOT	8	kg	50	FALSE	-1	N/A		FALSE	50	FALSE		FALSE	400		400	0	FALSE	FALSE
C	A	20000101	2000	52	2000	112	BLR	Belarus	M	Import	643	RUS	Russian Federation	0	W00	World	H1	HS	TRUE	282520	Lithium oxide and hydroxide	6	TRUE	C00	TOTAL CPC	0	0	TOTAL MOT	8	kg	2013	FALSE	-1	N/A		FALSE	2013	FALSE		FALSE	15700		15700	0	FALSE	FALSE
C	A	20000101	2000	52	2000	32	ARG	Argentina	M	Import	152	CHL	Chile	0	W00	World	H1	HS	TRUE	283691	Carbonates; lithium carbonate	6	TRUE	C00	TOTAL CPC	0	0	TOTAL MOT	8	kg	105150	TRUE	-1	N/A		FALSE	105150	TRUE		FALSE	165095		165095	6	FALSE	FALSE
C	A	20000101	2000	52	2000	32	ARG	Argentina	M	Import	156	CHN	China	0	W00	World	H1	HS	TRUE	283691	Carbonates; lithium carbonate	6	TRUE	C00	TOTAL CPC	0	0	TOTAL MOT	8	kg	240	TRUE	-1	N/A		FALSE	240	TRUE		FALSE	2042		2042	6	FALSE	FALSE
C	A	20000101	2000	52	2000	40	AUT	Austria	M	Import	380	ITA	Italy	0	W00	World	H1	HS	TRUE	283691	Carbonates; lithium carbonate	6	TRUE	C00	TOTAL CPC	0	0	TOTAL MOT	8	kg	12800	FALSE	-1	N/A		FALSE	12800	FALSE		FALSE	25223		25223	0	FALSE	FALSE
C	A	20000101	2000	52	2000	40	AUT	Austria	M	Import	705	SVN	Slovenia	0	W00	World	H1	HS	TRUE	283691	Carbonates; lithium carbonate	6	TRUE	C00	TOTAL CPC	0	0	TOTAL MOT	8	kg	400	FALSE	-1	N/A		FALSE	400	FALSE		FALSE	5754		5754	0	FALSE	FALSE
C	A	20000101	2000	52	2000	72	BWA	Botswana	M	Import	710	ZAF	South Africa	0	W00	World	H1	HS	TRUE	283691	Carbonates; lithium carbonate	6	TRUE	C00	TOTAL CPC	0	0	TOTAL MOT	8	kg	19112	FALSE	-1	N/A		FALSE	19112	FALSE		FALSE	3364		3364	0	FALSE	FALSE
C	A	20000101	2000	52	2000	112	BLR	Belarus	M	Import	643	RUS	Russian Federation	0	W00	World	H1	HS	TRUE	283691	Carbonates; lithium carbonate	6	TRUE	C00	TOTAL CPC	0	0	TOTAL MOT	8	kg	766	FALSE	-1	N/A		FALSE	766	FALSE		FALSE	5500		5500	0	FALSE	FALSE
C	A	20000101	2000	52	2000	40	AUT	Austria	X	Export	203	CZE	Czechia	0	W00	World	H1	HS	TRUE	282520	Lithium oxide and hydroxide	6	TRUE	C00	TOTAL CPC	0	0	TOTAL MOT	8	kg	100	FALSE	-1	N/A		FALSE	100	FALSE		FALSE		468	468	0	FALSE	FALSE
C	A	20000101	2000	52	2000	112	BLR	Belarus	X	Export	643	RUS	Russian Federation	0	W00	World	H1	HS	TRUE	282520	Lithium oxide and hydroxide	6	TRUE	C00	TOTAL CPC	0	0	TOTAL MOT	8	kg	25	FALSE	-1	N/A		FALSE	25	FALSE		FALSE		300	300	0	FALSE	FALSE
C	A	20000101	2000	52	2000	40	AUT	Austria	X	Export	380	ITA	Italy	0	W00	World	H1	HS	TRUE	283691	Carbonates; lithium carbonate	6	TRUE	C00	TOTAL CPC	0	0	TOTAL MOT	8	kg	2000	FALSE	-1	N/A		FALSE	2000	FALSE		FALSE		1004	1004	0	FALSE	FALSE
C	A	20000101	2000	52	2000	40	AUT	Austria	X	Export	788	TUN	Tunisia	0	W00	World	H1	HS	TRUE	283691	Carbonates; lithium carbonate	6	TRUE	C00	TOTAL CPC	0	0	TOTAL MOT	8	kg	342	TRUE	-1	N/A		FALSE	342	TRUE		FALSE		1071	1071	6	FALSE	FALSE
C	A	20000101	2000	52	2000	144	LKA	Sri Lanka	M	Import	702	SGP	Singapore	0	W00	World	H1	HS	TRUE	282520	Lithium oxide and hydroxide	6	TRUE	C00	TOTAL CPC	0	0	TOTAL MOT	8	kg	1400	FALSE	-1	N/A		FALSE	1400	FALSE		FALSE	5098		5098	0	FALSE	FALSE
C	A	20000101	2000	52	2000	156	CHN	China	M	Import	554	NZL	New Zealand	0	W00	World	H1	HS	TRUE	282520	Lithium oxide and hydroxide	6	TRUE	C00	TOTAL CPC	0	0	TOTAL MOT	8	kg	90	FALSE	-1	N/A		FALSE	90	FALSE		FALSE	286		286	0	FALSE	FALSE
C	A	20000101	2000	52	2000	191	HRV	Croatia	M	Import	40	AUT	Austria	0	W00	World	H1	HS	TRUE	282520	Lithium oxide and hydroxide	6	TRUE	C00	TOTAL CPC	0	0	TOTAL MOT	8	kg	5000	FALSE	-1	N/A		FALSE	5000	FALSE		FALSE	3910		3910	0	FALSE	FALSE
C	A	20000101	2000	52	2000	203	CZE	Czechia	M	Import	40	AUT	Austria	0	W00	World	H1	HS	TRUE	282520	Lithium oxide and hydroxide	6	TRUE	C00	TOTAL CPC	0	0	TOTAL MOT	8	kg	50	FALSE	-1	N/A		FALSE	50	FALSE		FALSE		487	487	0	FALSE	FALSE
C	A	20000101	2000	52	2000	203	CZE	Czechia	M	Import	156	CHN	China	0	W00	World	H1	HS	TRUE	282520	Lithium oxide and hydroxide	6	TRUE	C00	TOTAL CPC	0	0	TOTAL MOT	8	kg	1300	FALSE	-1	N/A		FALSE	1300	FALSE		FALSE		3837	3837	0	FALSE	FALSE
C	A	20000101	2000	52	2000	203	CZE	Czechia	M	Import	643	RUS	Russian Federation	0	W00	World	H1	HS	TRUE	282520	Lithium oxide and hydroxide	6	TRUE	C00	TOTAL CPC	0	0	TOTAL MOT	8	kg	3000	FALSE	-1	N/A		FALSE	3000	FALSE		FALSE		10308	10308	0	FALSE	FALSE
C	A	20000101	2000	52	2000	156	CHN	China	M	Import	152	CHL	Chile	0	W00	World	H1	HS	TRUE	283691	Carbonates; lithium carbonate	6	TRUE	C00	TOTAL CPC	0	0	TOTAL MOT	8	kg	3861000	FALSE	-1	N/A		FALSE	3861000	FALSE		FALSE	6503480		6503480	0	FALSE	FALSE
C	A	20000101	2000	52	2000	156	CHN	China	M	Import	554	NZL	New Zealand	0	W00	World	H1	HS	TRUE	283691	Carbonates; lithium carbonate	6	TRUE	C00	TOTAL CPC	0	0	TOTAL MOT	8	kg	18000	FALSE	-1	N/A		FALSE	18000	FALSE		FALSE	53333		53333	0	FALSE	FALSE
C	A	20000101	2000	52	2000	203	CZE	Czechia	M	Import	152	CHL	Chile	0	W00	World	H1	HS	TRUE	283691	Carbonates; lithium carbonate	6	TRUE	C00	TOTAL CPC	0	0	TOTAL MOT	8	kg	36000	FALSE	-1	N/A		FALSE	36000	FALSE		FALSE		71785	71785	0	FALSE	FALSE
C	A	20000101	2000	52	2000	203	CZE	Czechia	M	Import	616	POL	Poland	0	W00	World	H1	HS	TRUE	283691	Carbonates; lithium carbonate	6	TRUE	C00	TOTAL CPC	0	0	TOTAL MOT	8	kg	10	FALSE	-1	N/A		FALSE	10	FALSE		FALSE		26	26	0	FALSE	FALSE
C	A	20000101	2000	52	2000	152	CHL	Chile	X	Export	156	CHN	China	0	W00	World	H1	HS	TRUE	282520	Lithium oxide and hydroxide	6	TRUE	C00	TOTAL CPC	0	0	TOTAL MOT	8	kg	288000	FALSE	-1	N/A		FALSE	288000	FALSE		FALSE		451980	451980	0	FALSE	FALSE
C	A	20000101	2000	52	2000	156	CHN	China	X	Export	192	CUB	Cuba	0	W00	World	H1	HS	TRUE	282520	Lithium oxide and hydroxide	6	TRUE	C00	TOTAL CPC	0	0	TOTAL MOT	8	kg	14000	FALSE	-1	N/A		FALSE	14000	FALSE		FALSE		36400	36400	0	FALSE	FALSE
C	A	20000101	2000	52	2000	156	CHN	China	X	Export	300	GRC	Greece	0	W00	World	H1	HS	TRUE	282520	Lithium oxide and hydroxide	6	TRUE	C00	TOTAL CPC	0	0	TOTAL MOT	8	kg	100	FALSE	-1	N/A		FALSE	100	FALSE		FALSE		475	475	0	FALSE	FALSE
C	A	20000101	2000	52	2000	156	CHN	China	X	Export	360	IDN	Indonesia	0	W00	World	H1	HS	TRUE	282520	Lithium oxide and hydroxide	6	TRUE	C00	TOTAL CPC	0	0	TOTAL MOT	8	kg	58250	FALSE	-1	N/A		FALSE	58250	FALSE		FALSE		152345	152345	0	FALSE	FALSE
C	A	20000101	2000	52	2000	156	CHN	China	X	Export	364	IRN	Iran	0	W00	World	H1	HS	TRUE	282520	Lithium oxide and hydroxide	6	TRUE	C00	TOTAL CPC	0	0	TOTAL MOT	8	kg	74000	FALSE	-1	N/A		FALSE	74000	FALSE		FALSE		188681	188681	0	FALSE	FALSE
C	A	20000101	2000	52	2000	156	CHN	China	X	Export	380	ITA	Italy	0	W00	World	H1	HS	TRUE	282520	Lithium oxide and hydroxide	6	TRUE	C00	TOTAL CPC	0	0	TOTAL MOT	8	kg	20000	FALSE	-1	N/A		FALSE	20000	FALSE		FALSE		48070	48070	0	FALSE	FALSE
C	A	20000101	2000	52	2000	156	CHN	China	X	Export	410	KOR	Rep. of Korea	0	W00	World	H1	HS	TRUE	282520	Lithium oxide and hydroxide	6	TRUE	C00	TOTAL CPC	0	0	TOTAL MOT	8	kg	7050	FALSE	-1	N/A		FALSE	7050	FALSE		FALSE		21246	21246	0	FALSE	FALSE
C	A	20000101	2000	52	2000	156	CHN	China	X	Export	414	KWT	Kuwait	0	W00	World	H1	HS	TRUE	282520	Lithium oxide and hydroxide	6	TRUE	C00	TOTAL CPC	0	0	TOTAL MOT	8	kg	17000	FALSE	-1	N/A		FALSE	17000	FALSE		FALSE		43469	43469	0	FALSE	FALSE
C	A	20000101	2000	52	2000	156	CHN	China	X	Export	458	MYS	Malaysia	0	W00	World	H1	HS	TRUE	282520	Lithium oxide and hydroxide	6	TRUE	C00	TOTAL CPC	0	0	TOTAL MOT	8	kg	500	FALSE	-1	N/A		FALSE	500	FALSE		FALSE		1455	1455	0	FALSE	FALSE
C	A	20000101	2000	52	2000	156	CHN	China	X	Export	586	PAK	Pakistan	0	W00	World	H1	HS	TRUE	282520	Lithium oxide and hydroxide	6	TRUE	C00	TOTAL CPC	0	0	TOTAL MOT	8	kg	3100	FALSE	-1	N/A		FALSE	3100	FALSE		FALSE		9703	9703	0	FALSE	FALSE
C	A	20000101	2000	52	2000	156	CHN	China	X	Export	608	PHL	Philippines	0	W00	World	H1	HS	TRUE	282520	Lithium oxide and hydroxide	6	TRUE	C00	TOTAL CPC	0	0	TOTAL MOT	8	kg	17000	FALSE	-1	N/A		FALSE	17000	FALSE		FALSE		45135	45135	0	FALSE	FALSE
C	A	20000101	2000	52	2000	156	CHN	China	X	Export	616	POL	Poland	0	W00	World	H1	HS	TRUE	282520	Lithium oxide and hydroxide	6	TRUE	C00	TOTAL CPC	0	0	TOTAL MOT	8	kg	100000	FALSE	-1	N/A		FALSE	100000	FALSE		FALSE		252058	252058	0	FALSE	FALSE
C	A	20000101	2000	52	2000	156	CHN	China	X	Export	643	RUS	Russian Federation	0	W00	World	H1	HS	TRUE	282520	Lithium oxide and hydroxide	6	TRUE	C00	TOTAL CPC	0	0	TOTAL MOT	8	kg	5000	FALSE	-1	N/A		FALSE	5000	FALSE		FALSE		13250	13250	0	FALSE	FALSE
C	A	20000101	2000	52	2000	156	CHN	China	X	Export	682	SAU	Saudi Arabia	0	W00	World	H1	HS	TRUE	282520	Lithium oxide and hydroxide	6	TRUE	C00	TOTAL CPC	0	0	TOTAL MOT	8	kg	17000	FALSE	-1	N/A		FALSE	17000	FALSE		FALSE		44200	44200	0	FALSE	FALSE
C	A	20000101	2000	52	2000	156	CHN	China	X	Export	702	SGP	Singapore	0	W00	World	H1	HS	TRUE	282520	Lithium oxide and hydroxide	6	TRUE	C00	TOTAL CPC	0	0	TOTAL MOT	8	kg	40000	FALSE	-1	N/A		FALSE	40000	FALSE		FALSE		96160	96160	0	FALSE	FALSE
C	A	20000101	2000	52	2000	156	CHN	China	X	Export	704	VNM	Viet Nam	0	W00	World	H1	HS	TRUE	282520	Lithium oxide and hydroxide	6	TRUE	C00	TOTAL CPC	0	0	TOTAL MOT	8	kg	4000	FALSE	-1	N/A		FALSE	4000	FALSE		FALSE		14080	14080	0	FALSE	FALSE
C	A	20000101	2000	52	2000	156	CHN	China	X	Export	710	ZAF	South Africa	0	W00	World	H1	HS	TRUE	282520	Lithium oxide and hydroxide	6	TRUE	C00	TOTAL CPC	0	0	TOTAL MOT	8	kg	35500	FALSE	-1	N/A		FALSE	35500	FALSE		FALSE		95240	95240	0	FALSE	FALSE
C	A	20000101	2000	52	2000	156	CHN	China	X	Export	784	ARE	United Arab Emirates	0	W00	World	H1	HS	TRUE	282520	Lithium oxide and hydroxide	6	TRUE	C00	TOTAL CPC	0	0	TOTAL MOT	8	kg	53000	FALSE	-1	N/A		FALSE	53000	FALSE		FALSE		139318	139318	0	FALSE	FALSE
C	A	20000101	2000	52	2000	156	CHN	China	X	Export	792	TUR	T�rkiye	0	W00	World	H1	HS	TRUE	282520	Lithium oxide and hydroxide	6	TRUE	C00	TOTAL CPC	0	0	TOTAL MOT	8	kg	58000	FALSE	-1	N/A		FALSE	58000	FALSE		FALSE		153706	153706	0	FALSE	FALSE
C	A	20000101	2000	52	2000	156	CHN	China	X	Export	818	EGY	Egypt	0	W00	World	H1	HS	TRUE	282520	Lithium oxide and hydroxide	6	TRUE	C00	TOTAL CPC	0	0	TOTAL MOT	8	kg	4000	FALSE	-1	N/A		FALSE	4000	FALSE		FALSE		13200	13200	0	FALSE	FALSE
C	A	20000101	2000	52	2000	203	CZE	Czechia	X	Export	703	SVK	Slovakia	0	W00	World	H1	HS	TRUE	282520	Lithium oxide and hydroxide	6	TRUE	C00	TOTAL CPC	0	0	TOTAL MOT	8	kg	361	FALSE	-1	N/A		FALSE	361	FALSE		FALSE		2646	2646	0	FALSE	FALSE
C	A	20000101	2000	52	2000	203	CZE	Czechia	X	Export	804	UKR	Ukraine	0	W00	World	H1	HS	TRUE	282520	Lithium oxide and hydroxide	6	TRUE	C00	TOTAL CPC	0	0	TOTAL MOT	8	kg	2	FALSE	-1	N/A		FALSE	2	FALSE		FALSE		3	3	0	FALSE	FALSE
C	A	20000101	2000	52	2000	152	CHL	Chile	X	Export	32	ARG	Argentina	0	W00	World	H1	HS	TRUE	283691	Carbonates; lithium carbonate	6	TRUE	C00	TOTAL CPC	0	0	TOTAL MOT	8	kg	105150	FALSE	-1	N/A		FALSE	105150	FALSE		FALSE		158466	158466	0	FALSE	FALSE
C	A	20000101	2000	52	2000	152	CHL	Chile	X	Export	50	BGD	Bangladesh	0	W00	World	H1	HS	TRUE	283691	Carbonates; lithium carbonate	6	TRUE	C00	TOTAL CPC	0	0	TOTAL MOT	8	kg	18000	FALSE	-1	N/A		FALSE	18000	FALSE		FALSE		34923	34923	0	FALSE	FALSE
C	A	20000101	2000	52	2000	152	CHL	Chile	X	Export	156	CHN	China	0	W00	World	H1	HS	TRUE	283691	Carbonates; lithium carbonate	6	TRUE	C00	TOTAL CPC	0	0	TOTAL MOT	8	kg	3309000	FALSE	-1	N/A		FALSE	3309000	FALSE		FALSE		5035679	5035679	0	FALSE	FALSE
C	A	20000101	2000	52	2000	152	CHL	Chile	X	Export	218	ECU	Ecuador	0	W00	World	H1	HS	TRUE	283691	Carbonates; lithium carbonate	6	TRUE	C00	TOTAL CPC	0	0	TOTAL MOT	8	kg	11000	FALSE	-1	N/A		FALSE	11000	FALSE		FALSE		18871	18871	0	FALSE	FALSE
C	A	20000101	2000	52	2000	152	CHL	Chile	X	Export	380	ITA	Italy	0	W00	World	H1	HS	TRUE	283691	Carbonates; lithium carbonate	6	TRUE	C00	TOTAL CPC	0	0	TOTAL MOT	8	kg	921000	FALSE	-1	N/A		FALSE	921000	FALSE		FALSE		1301939	1301939	0	FALSE	FALSE
C	A	20000101	2000	52	2000	152	CHL	Chile	X	Export	410	KOR	Rep. of Korea	0	W00	World	H1	HS	TRUE	283691	Carbonates; lithium carbonate	6	TRUE	C00	TOTAL CPC	0	0	TOTAL MOT	8	kg	711592	FALSE	-1	N/A		FALSE	711592	FALSE		FALSE		1099827	1099827	0	FALSE	FALSE
C	A	20000101	2000	52	2000	152	CHL	Chile	X	Export	710	ZAF	South Africa	0	W00	World	H1	HS	TRUE	283691	Carbonates; lithium carbonate	6	TRUE	C00	TOTAL CPC	0	0	TOTAL MOT	8	kg	40000	FALSE	-1	N/A		FALSE	40000	FALSE		FALSE		55400	55400	0	FALSE	FALSE
C	A	20000101	2000	52	2000	152	CHL	Chile	X	Export	862	VEN	Venezuela	0	W00	World	H1	HS	TRUE	283691	Carbonates; lithium carbonate	6	TRUE	C00	TOTAL CPC	0	0	TOTAL MOT	8	kg	581333	FALSE	-1	N/A		FALSE	581333	FALSE		FALSE		1047609	1047609	0	FALSE	FALSE
C	A	20000101	2000	52	2000	156	CHN	China	X	Export	32	ARG	Argentina	0	W00	World	H1	HS	TRUE	283691	Carbonates; lithium carbonate	6	TRUE	C00	TOTAL CPC	0	0	TOTAL MOT	8	kg	240	FALSE	-1	N/A		FALSE	240	FALSE		FALSE		1968	1968	0	FALSE	FALSE
C	A	20000101	2000	52	2000	156	CHN	China	X	Export	360	IDN	Indonesia	0	W00	World	H1	HS	TRUE	283691	Carbonates; lithium carbonate	6	TRUE	C00	TOTAL CPC	0	0	TOTAL MOT	8	kg	30000	FALSE	-1	N/A		FALSE	30000	FALSE		FALSE		63495	63495	0	FALSE	FALSE
C	A	20000101	2000	52	2000	156	CHN	China	X	Export	364	IRN	Iran	0	W00	World	H1	HS	TRUE	283691	Carbonates; lithium carbonate	6	TRUE	C00	TOTAL CPC	0	0	TOTAL MOT	8	kg	1300	FALSE	-1	N/A		FALSE	1300	FALSE		FALSE		6978	6978	0	FALSE	FALSE
C	A	20000101	2000	52	2000	156	CHN	China	X	Export	380	ITA	Italy	0	W00	World	H1	HS	TRUE	283691	Carbonates; lithium carbonate	6	TRUE	C00	TOTAL CPC	0	0	TOTAL MOT	8	kg	79200	FALSE	-1	N/A		FALSE	79200	FALSE		FALSE		114176	114176	0	FALSE	FALSE
C	A	20000101	2000	52	2000	156	CHN	China	X	Export	410	KOR	Rep. of Korea	0	W00	World	H1	HS	TRUE	283691	Carbonates; lithium carbonate	6	TRUE	C00	TOTAL CPC	0	0	TOTAL MOT	8	kg	243300	FALSE	-1	N/A		FALSE	243300	FALSE		FALSE		811777	811777	0	FALSE	FALSE
C	A	20000101	2000	52	2000	156	CHN	China	X	Export	458	MYS	Malaysia	0	W00	World	H1	HS	TRUE	283691	Carbonates; lithium carbonate	6	TRUE	C00	TOTAL CPC	0	0	TOTAL MOT	8	kg	16050	FALSE	-1	N/A		FALSE	16050	FALSE		FALSE		23411	23411	0	FALSE	FALSE
C	A	20000101	2000	52	2000	156	CHN	China	X	Export	554	NZL	New Zealand	0	W00	World	H1	HS	TRUE	283691	Carbonates; lithium carbonate	6	TRUE	C00	TOTAL CPC	0	0	TOTAL MOT	8	kg	3000	FALSE	-1	N/A		FALSE	3000	FALSE		FALSE		6240	6240	0	FALSE	FALSE
C	A	20000101	2000	52	2000	156	CHN	China	X	Export	586	PAK	Pakistan	0	W00	World	H1	HS	TRUE	283691	Carbonates; lithium carbonate	6	TRUE	C00	TOTAL CPC	0	0	TOTAL MOT	8	kg	2200	FALSE	-1	N/A		FALSE	2200	FALSE		FALSE		41000	41000	0	FALSE	FALSE
C	A	20000101	2000	52	2000	156	CHN	China	X	Export	643	RUS	Russian Federation	0	W00	World	H1	HS	TRUE	283691	Carbonates; lithium carbonate	6	TRUE	C00	TOTAL CPC	0	0	TOTAL MOT	8	kg	16000	FALSE	-1	N/A		FALSE	16000	FALSE		FALSE		22240	22240	0	FALSE	FALSE
C	A	20000101	2000	52	2000	156	CHN	China	X	Export	710	ZAF	South Africa	0	W00	World	H1	HS	TRUE	283691	Carbonates; lithium carbonate	6	TRUE	C00	TOTAL CPC	0	0	TOTAL MOT	8	kg	23000	FALSE	-1	N/A		FALSE	23000	FALSE		FALSE		56355	56355	0	FALSE	FALSE
C	A	20000101	2000	52	2000	156	CHN	China	X	Export	764	THA	Thailand	0	W00	World	H1	HS	TRUE	283691	Carbonates; lithium carbonate	6	TRUE	C00	TOTAL CPC	0	0	TOTAL MOT	8	kg	3300	FALSE	-1	N/A		FALSE	3300	FALSE		FALSE		15089	15089	0	FALSE	FALSE
C	A	20000101	2000	52	2000	156	CHN	China	X	Export	792	TUR	T�rkiye	0	W00	World	H1	HS	TRUE	283691	Carbonates; lithium carbonate	6	TRUE	C00	TOTAL CPC	0	0	TOTAL MOT	8	kg	3000	FALSE	-1	N/A		FALSE	3000	FALSE		FALSE		7175	7175	0	FALSE	FALSE
C	A	20000101	2000	52	2000	191	HRV	Croatia	X	Export	70	BIH	Bosnia Herzegovina	0	W00	World	H1	HS	TRUE	283691	Carbonates; lithium carbonate	6	TRUE	C00	TOTAL CPC	0	0	TOTAL MOT	8	kg	8	FALSE	-1	N/A		FALSE	8	FALSE		FALSE		153	153	0	FALSE	FALSE
C	A	20000101	2000	52	2000	203	CZE	Czechia	X	Export	616	POL	Poland	0	W00	World	H1	HS	TRUE	283691	Carbonates; lithium carbonate	6	TRUE	C00	TOTAL CPC	0	0	TOTAL MOT	8	kg	20	FALSE	-1	N/A		FALSE	20	FALSE		FALSE		52	52	0	FALSE	FALSE
C	A	20000101	2000	52	2000	203	CZE	Czechia	X	Export	792	TUR	T�rkiye	0	W00	World	H1	HS	TRUE	283691	Carbonates; lithium carbonate	6	TRUE	C00	TOTAL CPC	0	0	TOTAL MOT	8	kg	3	FALSE	-1	N/A		FALSE	3	FALSE		FALSE		371	371	0	FALSE	FALSE
C	A	20000101	2000	52	2000	233	EST	Estonia	M	Import	643	RUS	Russian Federation	0	W00	World	H1	HS	TRUE	282520	Lithium oxide and hydroxide	6	TRUE	C00	TOTAL CPC	0	0	TOTAL MOT	8	kg	250	FALSE	-1	N/A		FALSE	250	FALSE		FALSE	25		25	0	FALSE	FALSE
C	A	20000101	2000	52	2000	218	ECU	Ecuador	M	Import	152	CHL	Chile	0	W00	World	H1	HS	TRUE	283691	Carbonates; lithium carbonate	6	TRUE	C00	TOTAL CPC	0	0	TOTAL MOT	8	kg	11000	FALSE	-1	N/A		FALSE	11000	FALSE		FALSE	19250		19250	0	FALSE	FALSE
C	A	20000101	2000	52	2000	222	SLV	El Salvador	M	Import	380	ITA	Italy	0	W00	World	H1	HS	TRUE	283691	Carbonates; lithium carbonate	6	TRUE	C00	TOTAL CPC	0	0	TOTAL MOT	8	kg	19.28	FALSE	8	kg	19.28	FALSE	19.28	FALSE	0	FALSE	540.85	0	540.85	0	TRUE	FALSE
C	A	20000101	2000	52	2000	300	GRC	Greece	M	Import	642	ROU	Romania	0	W00	World	H1	HS	TRUE	283691	Carbonates; lithium carbonate	6	TRUE	C00	TOTAL CPC	0	0	TOTAL MOT	8	kg	100000	FALSE	-1	N/A		FALSE	100000	FALSE		FALSE	10483		10483	0	FALSE	FALSE
C	A	20000101	2000	52	2000	340	HND	Honduras	M	Import	380	ITA	Italy	0	W00	World	H1	HS	TRUE	283691	Carbonates; lithium carbonate	6	TRUE	C00	TOTAL CPC	0	0	TOTAL MOT	8	kg	108	FALSE	-1	N/A		FALSE	108	FALSE		FALSE	852		852	0	FALSE	FALSE
C	A	20000101	2000	52	2000	300	GRC	Greece	X	Export	100	BGR	Bulgaria	0	W00	World	H1	HS	TRUE	282520	Lithium oxide and hydroxide	6	TRUE	C00	TOTAL CPC	0	0	TOTAL MOT	8	kg	2000	FALSE	-1	N/A		FALSE	2000	FALSE		FALSE		7350	7350	0	FALSE	FALSE
C	A	20000101	2000	52	2000	300	GRC	Greece	X	Export	760	SYR	Syria	0	W00	World	H1	HS	TRUE	282520	Lithium oxide and hydroxide	6	TRUE	C00	TOTAL CPC	0	0	TOTAL MOT	8	kg	100	FALSE	-1	N/A		FALSE	100	FALSE		FALSE		633	633	0	FALSE	FALSE
C	A	20000101	2000	52	2000	348	HUN	Hungary	M	Import	156	CHN	China	0	W00	World	H1	HS	TRUE	282520	Lithium oxide and hydroxide	6	TRUE	C00	TOTAL CPC	0	0	TOTAL MOT	8	kg	5000	FALSE	-1	N/A		FALSE	5000	FALSE		FALSE	16000		16000	0	FALSE	FALSE
C	A	20000101	2000	52	2000	348	HUN	Hungary	M	Import	643	RUS	Russian Federation	0	W00	World	H1	HS	TRUE	282520	Lithium oxide and hydroxide	6	TRUE	C00	TOTAL CPC	0	0	TOTAL MOT	8	kg	9000	FALSE	-1	N/A		FALSE	9000	FALSE		FALSE	30000		30000	0	FALSE	FALSE
C	A	20000101	2000	52	2000	360	IDN	Indonesia	M	Import	156	CHN	China	0	W00	World	H1	HS	TRUE	282520	Lithium oxide and hydroxide	6	TRUE	C00	TOTAL CPC	0	0	TOTAL MOT	8	kg	2000	FALSE	-1	N/A		FALSE	2000	FALSE		FALSE	6360		6360	0	FALSE	FALSE
C	A	20000101	2000	52	2000	360	IDN	Indonesia	M	Import	702	SGP	Singapore	0	W00	World	H1	HS	TRUE	282520	Lithium oxide and hydroxide	6	TRUE	C00	TOTAL CPC	0	0	TOTAL MOT	8	kg	600	FALSE	-1	N/A		FALSE	600	FALSE		FALSE	17717		17717	0	FALSE	FALSE
C	A	20000101	2000	52	2000	360	IDN	Indonesia	M	Import	710	ZAF	South Africa	0	W00	World	H1	HS	TRUE	282520	Lithium oxide and hydroxide	6	TRUE	C00	TOTAL CPC	0	0	TOTAL MOT	8	kg	40000	FALSE	-1	N/A		FALSE	40000	FALSE		FALSE	11800		11800	0	FALSE	FALSE
C	A	20000101	2000	52	2000	364	IRN	Iran	M	Import	156	CHN	China	0	W00	World	H1	HS	TRUE	282520	Lithium oxide and hydroxide	6	TRUE	C00	TOTAL CPC	0	0	TOTAL MOT	8	kg	70000	FALSE	-1	N/A		FALSE	70000	FALSE		FALSE	253900		253900	0	FALSE	FALSE
C	A	20000101	2000	52	2000	364	IRN	Iran	M	Import	804	UKR	Ukraine	0	W00	World	H1	HS	TRUE	282520	Lithium oxide and hydroxide	6	TRUE	C00	TOTAL CPC	0	0	TOTAL MOT	8	kg	5600	FALSE	-1	N/A		FALSE	5600	FALSE		FALSE	29427		29427	0	FALSE	FALSE
C	A	20000101	2000	52	2000	380	ITA	Italy	M	Import	156	CHN	China	0	W00	World	H1	HS	TRUE	282520	Lithium oxide and hydroxide	6	TRUE	C00	TOTAL CPC	0	0	TOTAL MOT	8	kg	20000	FALSE	8	kg	20000	FALSE	20000	FALSE	0	FALSE	53908.879	0	53908.879	0	TRUE	FALSE
C	A	20000101	2000	52	2000	404	KEN	Kenya	M	Import	710	ZAF	South Africa	0	W00	World	H1	HS	TRUE	282520	Lithium oxide and hydroxide	6	TRUE	C00	TOTAL CPC	0	0	TOTAL MOT	8	kg	42	FALSE	-1	N/A		FALSE	42	FALSE		FALSE	363		363	0	FALSE	FALSE
C	A	20000101	2000	52	2000	410	KOR	Rep. of Korea	M	Import	156	CHN	China	0	W00	World	H1	HS	TRUE	282520	Lithium oxide and hydroxide	6	TRUE	C00	TOTAL CPC	0	0	TOTAL MOT	8	kg	12950	FALSE	-1	N/A		FALSE	12950	FALSE		FALSE	48226		48226	0	FALSE	FALSE
C	A	20000101	2000	52	2000	410	KOR	Rep. of Korea	M	Import	643	RUS	Russian Federation	0	W00	World	H1	HS	TRUE	282520	Lithium oxide and hydroxide	6	TRUE	C00	TOTAL CPC	0	0	TOTAL MOT	8	kg	53096	FALSE	-1	N/A		FALSE	53096	FALSE		FALSE	179239		179239	0	FALSE	FALSE
C	A	20000101	2000	52	2000	428	LVA	Latvia	M	Import	616	POL	Poland	0	W00	World	H1	HS	TRUE	282520	Lithium oxide and hydroxide	6	TRUE	C00	TOTAL CPC	0	0	TOTAL MOT	8	kg	20	FALSE	8	kg	20	FALSE	20	FALSE	0	FALSE	108.063	0	108.063	0	FALSE	TRUE
C	A	20000101	2000	52	2000	440	LTU	Lithuania	M	Import	156	CHN	China	0	W00	World	H1	HS	TRUE	282520	Lithium oxide and hydroxide	6	TRUE	C00	TOTAL CPC	0	0	TOTAL MOT	8	kg	50	FALSE	8	kg	50	FALSE	50	FALSE	0	FALSE	202	0	202	0	TRUE	FALSE
C	A	20000101	2000	52	2000	440	LTU	Lithuania	M	Import	616	POL	Poland	0	W00	World	H1	HS	TRUE	282520	Lithium oxide and hydroxide	6	TRUE	C00	TOTAL CPC	0	0	TOTAL MOT	8	kg	325	FALSE	8	kg	325	FALSE	325	FALSE	0	FALSE	1064	0	1064	0	TRUE	FALSE
C	A	20000101	2000	52	2000	458	MYS	Malaysia	M	Import	156	CHN	China	0	W00	World	H1	HS	TRUE	282520	Lithium oxide and hydroxide	6	TRUE	C00	TOTAL CPC	0	0	TOTAL MOT	8	kg	1036	TRUE	-1	N/A		FALSE	1036	TRUE		FALSE	1518		1518	6	FALSE	FALSE
C	A	20000101	2000	52	2000	428	LVA	Latvia	M	Import	616	POL	Poland	0	W00	World	H1	HS	TRUE	282520	Lithium oxide and hydroxide	6	TRUE	C00	TOTAL CPC	0	3200	Road	8	kg	20	FALSE	8	kg	20	FALSE	20	FALSE	0	FALSE	108.063	0	108.063	0	FALSE	TRUE
C	A	20000101	2000	52	2000	348	HUN	Hungary	M	Import	152	CHL	Chile	0	W00	World	H1	HS	TRUE	283691	Carbonates; lithium carbonate	6	TRUE	C00	TOTAL CPC	0	0	TOTAL MOT	8	kg	12600	FALSE	-1	N/A		FALSE	12600	FALSE		FALSE	34000		34000	0	FALSE	FALSE
C	A	20000101	2000	52	2000	360	IDN	Indonesia	M	Import	156	CHN	China	0	W00	World	H1	HS	TRUE	283691	Carbonates; lithium carbonate	6	TRUE	C00	TOTAL CPC	0	0	TOTAL MOT	8	kg	110037	FALSE	-1	N/A		FALSE	110037	FALSE		FALSE	49407		49407	0	FALSE	FALSE
C	A	20000101	2000	52	2000	360	IDN	Indonesia	M	Import	410	KOR	Rep. of Korea	0	W00	World	H1	HS	TRUE	283691	Carbonates; lithium carbonate	6	TRUE	C00	TOTAL CPC	0	0	TOTAL MOT	8	kg	839	FALSE	-1	N/A		FALSE	839	FALSE		FALSE	2058		2058	0	FALSE	FALSE
C	A	20000101	2000	52	2000	360	IDN	Indonesia	M	Import	716	ZWE	Zimbabwe	0	W00	World	H1	HS	TRUE	283691	Carbonates; lithium carbonate	6	TRUE	C00	TOTAL CPC	0	0	TOTAL MOT	8	kg	42000	FALSE	-1	N/A		FALSE	42000	FALSE		FALSE	6048		6048	0	FALSE	FALSE
C	A	20000101	2000	52	2000	364	IRN	Iran	M	Import	156	CHN	China	0	W00	World	H1	HS	TRUE	283691	Carbonates; lithium carbonate	6	TRUE	C00	TOTAL CPC	0	0	TOTAL MOT	8	kg	650	FALSE	-1	N/A		FALSE	650	FALSE		FALSE	4147		4147	0	FALSE	FALSE
C	A	20000101	2000	52	2000	364	IRN	Iran	M	Import	705	SVN	Slovenia	0	W00	World	H1	HS	TRUE	283691	Carbonates; lithium carbonate	6	TRUE	C00	TOTAL CPC	0	0	TOTAL MOT	8	kg	4000	FALSE	-1	N/A		FALSE	4000	FALSE		FALSE	87400		87400	0	FALSE	FALSE
C	A	20000101	2000	52	2000	380	ITA	Italy	M	Import	40	AUT	Austria	0	W00	World	H1	HS	TRUE	283691	Carbonates; lithium carbonate	6	TRUE	C00	TOTAL CPC	0	0	TOTAL MOT	8	kg	2000	FALSE	8	kg	2000	FALSE	2000	FALSE	0	FALSE	994.044	0	994.044	0	TRUE	FALSE
C	A	20000101	2000	52	2000	380	ITA	Italy	M	Import	152	CHL	Chile	0	W00	World	H1	HS	TRUE	283691	Carbonates; lithium carbonate	6	TRUE	C00	TOTAL CPC	0	0	TOTAL MOT	8	kg	1153990	FALSE	8	kg	1153990	FALSE	1153990	FALSE	0	FALSE	1584314.5	0	1584314.5	0	TRUE	FALSE
C	A	20000101	2000	52	2000	380	ITA	Italy	M	Import	156	CHN	China	0	W00	World	H1	HS	TRUE	283691	Carbonates; lithium carbonate	6	TRUE	C00	TOTAL CPC	0	0	TOTAL MOT	8	kg	81000	FALSE	8	kg	81000	FALSE	81000	FALSE	0	FALSE	103656.421	0	103656.421	0	TRUE	FALSE
C	A	20000101	2000	52	2000	380	ITA	Italy	M	Import	705	SVN	Slovenia	0	W00	World	H1	HS	TRUE	283691	Carbonates; lithium carbonate	6	TRUE	C00	TOTAL CPC	0	0	TOTAL MOT	8	kg	9090	FALSE	8	kg	9090	FALSE	9090	FALSE	0	FALSE	85221.508	0	85221.508	0	TRUE	FALSE
C	A	20000101	2000	52	2000	410	KOR	Rep. of Korea	M	Import	152	CHL	Chile	0	W00	World	H1	HS	TRUE	283691	Carbonates; lithium carbonate	6	TRUE	C00	TOTAL CPC	0	0	TOTAL MOT	8	kg	675304	FALSE	-1	N/A		FALSE	675304	FALSE		FALSE	1163196		1163196	0	FALSE	FALSE
C	A	20000101	2000	52	2000	410	KOR	Rep. of Korea	M	Import	156	CHN	China	0	W00	World	H1	HS	TRUE	283691	Carbonates; lithium carbonate	6	TRUE	C00	TOTAL CPC	0	0	TOTAL MOT	8	kg	225825	FALSE	-1	N/A		FALSE	225825	FALSE		FALSE	1010241		1010241	0	FALSE	FALSE
C	A	20000101	2000	52	2000	410	KOR	Rep. of Korea	M	Import	554	NZL	New Zealand	0	W00	World	H1	HS	TRUE	283691	Carbonates; lithium carbonate	6	TRUE	C00	TOTAL CPC	0	0	TOTAL MOT	8	kg	2100	FALSE	-1	N/A		FALSE	2100	FALSE		FALSE	25200		25200	0	FALSE	FALSE
C	A	20000101	2000	52	2000	410	KOR	Rep. of Korea	M	Import	705	SVN	Slovenia	0	W00	World	H1	HS	TRUE	283691	Carbonates; lithium carbonate	6	TRUE	C00	TOTAL CPC	0	0	TOTAL MOT	8	kg	3000	FALSE	-1	N/A		FALSE	3000	FALSE		FALSE	36600		36600	0	FALSE	FALSE
C	A	20000101	2000	52	2000	426	LSO	Lesotho	M	Import	710	ZAF	South Africa	0	W00	World	H0	HS	TRUE	283691	Carbonates; lithium carbonate	6	TRUE	C00	TOTAL CPC	0	0	TOTAL MOT	8	kg	535	TRUE	-1	N/A		FALSE	535	TRUE		FALSE	1091		1091	6	TRUE	FALSE
C	A	20000101	2000	52	2000	458	MYS	Malaysia	M	Import	380	ITA	Italy	0	W00	World	H1	HS	TRUE	283691	Carbonates; lithium carbonate	6	TRUE	C00	TOTAL CPC	0	0	TOTAL MOT	8	kg	2350	FALSE	-1	N/A		FALSE	2350	FALSE		FALSE	9425		9425	0	FALSE	FALSE
C	A	20000101	2000	52	2000	380	ITA	Italy	X	Export	566	NGA	Nigeria	0	W00	World	H1	HS	TRUE	282520	Lithium oxide and hydroxide	6	TRUE	C00	TOTAL CPC	0	0	TOTAL MOT	8	kg	3050	FALSE	8	kg	3050	FALSE	3050	FALSE	0	FALSE	0	9955.235	9955.235	0	TRUE	FALSE
C	A	20000101	2000	52	2000	380	ITA	Italy	X	Export	862	VEN	Venezuela	0	W00	World	H1	HS	TRUE	282520	Lithium oxide and hydroxide	6	TRUE	C00	TOTAL CPC	0	0	TOTAL MOT	8	kg	200	FALSE	8	kg	200	FALSE	200	FALSE	0	FALSE	0	950.617	950.617	0	TRUE	FALSE
C	A	20000101	2000	52	2000	404	KEN	Kenya	X	Export	834	TZA	United Rep. of Tanzania	0	W00	World	H1	HS	TRUE	282520	Lithium oxide and hydroxide	6	TRUE	C00	TOTAL CPC	0	0	TOTAL MOT	8	kg	3500	FALSE	-1	N/A		FALSE	3500	FALSE		FALSE		161	161	0	FALSE	FALSE
C	A	20000101	2000	52	2000	410	KOR	Rep. of Korea	X	Export	156	CHN	China	0	W00	World	H1	HS	TRUE	282520	Lithium oxide and hydroxide	6	TRUE	C00	TOTAL CPC	0	0	TOTAL MOT	8	kg	5443	FALSE	-1	N/A		FALSE	5443	FALSE		FALSE		8481	8481	0	FALSE	FALSE
C	A	20000101	2000	52	2000	410	KOR	Rep. of Korea	X	Export	360	IDN	Indonesia	0	W00	World	H1	HS	TRUE	282520	Lithium oxide and hydroxide	6	TRUE	C00	TOTAL CPC	0	0	TOTAL MOT	8	kg	40	FALSE	-1	N/A		FALSE	40	FALSE		FALSE		300	300	0	FALSE	FALSE
C	A	20000101	2000	52	2000	440	LTU	Lithuania	X	Export	428	LVA	Latvia	0	W00	World	H1	HS	TRUE	282520	Lithium oxide and hydroxide	6	TRUE	C00	TOTAL CPC	0	0	TOTAL MOT	8	kg	20	FALSE	8	kg	20	FALSE	20	FALSE	0	FALSE	0	149	149	0	TRUE	FALSE
C	A	20000101	2000	52	2000	380	ITA	Italy	X	Export	40	AUT	Austria	0	W00	World	H1	HS	TRUE	283691	Carbonates; lithium carbonate	6	TRUE	C00	TOTAL CPC	0	0	TOTAL MOT	8	kg	12800	FALSE	8	kg	12800	FALSE	12800	FALSE	0	FALSE	0	25206.153	25206.153	0	TRUE	FALSE
C	A	20000101	2000	52	2000	380	ITA	Italy	X	Export	192	CUB	Cuba	0	W00	World	H1	HS	TRUE	283691	Carbonates; lithium carbonate	6	TRUE	C00	TOTAL CPC	0	0	TOTAL MOT	8	kg	40000	FALSE	8	kg	40000	FALSE	40000	FALSE	0	FALSE	0	8973.599	8973.599	0	TRUE	FALSE
C	A	20000101	2000	52	2000	380	ITA	Italy	X	Export	340	HND	Honduras	0	W00	World	H1	HS	TRUE	283691	Carbonates; lithium carbonate	6	TRUE	C00	TOTAL CPC	0	0	TOTAL MOT	8	kg	100	FALSE	8	kg	100	FALSE	100	FALSE	0	FALSE	0	872.354	872.354	0	TRUE	FALSE
C	A	20000101	2000	52	2000	380	ITA	Italy	X	Export	702	SGP	Singapore	0	W00	World	H1	HS	TRUE	283691	Carbonates; lithium carbonate	6	TRUE	C00	TOTAL CPC	0	0	TOTAL MOT	8	kg	10080	FALSE	8	kg	10080	FALSE	10080	FALSE	0	FALSE	0	824.155	824.155	0	TRUE	FALSE
C	A	20000101	2000	52	2000	380	ITA	Italy	X	Export	862	VEN	Venezuela	0	W00	World	H1	HS	TRUE	283691	Carbonates; lithium carbonate	6	TRUE	C00	TOTAL CPC	0	0	TOTAL MOT	8	kg	990	FALSE	8	kg	990	FALSE	990	FALSE	0	FALSE	0	7805.847	7805.847	0	TRUE	FALSE
C	A	20000101	2000	52	2000	496	MNG	Mongolia	M	Import	643	RUS	Russian Federation	0	W00	World	H1	HS	TRUE	282520	Lithium oxide and hydroxide	6	TRUE	C00	TOTAL CPC	0	0	TOTAL MOT	8	kg	4850	FALSE	-1	N/A		FALSE	4850	FALSE		FALSE	728		728	0	FALSE	FALSE
C	A	20000101	2000	52	2000	504	MAR	Morocco	M	Import	156	CHN	China	0	W00	World	H1	HS	TRUE	282520	Lithium oxide and hydroxide	6	TRUE	C00	TOTAL CPC	0	0	TOTAL MOT	8	kg	19625	FALSE	8	kg	19625	FALSE	19625	FALSE	0	FALSE	63061.774	0	63061.774	0	TRUE	FALSE
C	A	20000101	2000	52	2000	554	NZL	New Zealand	M	Import	156	CHN	China	0	W00	World	H1	HS	TRUE	282520	Lithium oxide and hydroxide	6	TRUE	C00	TOTAL CPC	0	0	TOTAL MOT	8	kg	615	FALSE	-1	N/A		FALSE	615	FALSE		FALSE	707		707	0	FALSE	FALSE
C	A	20000101	2000	52	2000	608	PHL	Philippines	M	Import	156	CHN	China	0	W00	World	H1	HS	TRUE	282520	Lithium oxide and hydroxide	6	TRUE	C00	TOTAL CPC	0	0	TOTAL MOT	8	kg	12096	FALSE	-1	N/A		FALSE	12096	FALSE		FALSE	39767		39767	0	FALSE	FALSE
C	A	20000101	2000	52	2000	616	POL	Poland	M	Import	156	CHN	China	0	W00	World	H1	HS	TRUE	282520	Lithium oxide and hydroxide	6	TRUE	C00	TOTAL CPC	0	0	TOTAL MOT	8	kg	72950	FALSE	-1	N/A		FALSE	72950	FALSE		FALSE	201000		201000	0	FALSE	FALSE
C	A	20000101	2000	52	2000	642	ROU	Romania	M	Import	156	CHN	China	0	W00	World	H1	HS	TRUE	282520	Lithium oxide and hydroxide	6	TRUE	C00	TOTAL CPC	0	0	TOTAL MOT	8	kg	3000	FALSE	8	kg	3000	FALSE	3000	FALSE	0	FALSE	11167.67	0	11167.67	0	FALSE	TRUE
C	A	20000101	2000	52	2000	642	ROU	Romania	M	Import	643	RUS	Russian Federation	0	W00	World	H1	HS	TRUE	282520	Lithium oxide and hydroxide	6	TRUE	C00	TOTAL CPC	0	0	TOTAL MOT	8	kg	65	FALSE	8	kg	65	FALSE	65	FALSE	0	FALSE	10	0	10	0	FALSE	TRUE
C	A	20000101	2000	52	2000	642	ROU	Romania	M	Import	792	TUR	T�rkiye	0	W00	World	H1	HS	TRUE	282520	Lithium oxide and hydroxide	6	TRUE	C00	TOTAL CPC	0	0	TOTAL MOT	8	kg	2000	FALSE	8	kg	2000	FALSE	2000	FALSE	0	FALSE	2450.06	0	2450.06	0	FALSE	TRUE
C	A	20000101	2000	52	2000	643	RUS	Russian Federation	M	Import	156	CHN	China	0	W00	World	H1	HS	TRUE	282520	Lithium oxide and hydroxide	6	TRUE	C00	TOTAL CPC	0	0	TOTAL MOT	8	kg	8200	FALSE	-1	N/A		FALSE	8200	FALSE		FALSE	19713		19713	0	FALSE	FALSE
C	A	20000101	2000	52	2000	643	RUS	Russian Federation	M	Import	616	POL	Poland	0	W00	World	H1	HS	TRUE	282520	Lithium oxide and hydroxide	6	TRUE	C00	TOTAL CPC	0	0	TOTAL MOT	8	kg	1000	FALSE	-1	N/A		FALSE	1000	FALSE		FALSE	3600		3600	0	FALSE	FALSE
C	A	20000101	2000	52	2000	642	ROU	Romania	M	Import	156	CHN	China	0	W00	World	H1	HS	TRUE	282520	Lithium oxide and hydroxide	6	TRUE	C00	TOTAL CPC	0	9900	Other MOT	8	kg	3000	FALSE	8	kg	3000	FALSE	3000	FALSE	0	FALSE	11167.67	0	11167.67	0	TRUE	FALSE
C	A	20000101	2000	52	2000	642	ROU	Romania	M	Import	643	RUS	Russian Federation	0	W00	World	H1	HS	TRUE	282520	Lithium oxide and hydroxide	6	TRUE	C00	TOTAL CPC	0	9900	Other MOT	8	kg	65	FALSE	8	kg	65	FALSE	65	FALSE	0	FALSE	10	0	10	0	TRUE	FALSE
C	A	20000101	2000	52	2000	642	ROU	Romania	M	Import	792	TUR	T�rkiye	0	W00	World	H1	HS	TRUE	282520	Lithium oxide and hydroxide	6	TRUE	C00	TOTAL CPC	0	9900	Other MOT	8	kg	2000	FALSE	8	kg	2000	FALSE	2000	FALSE	0	FALSE	2450.06	0	2450.06	0	TRUE	FALSE
C	A	20000101	2000	52	2000	554	NZL	New Zealand	M	Import	152	CHL	Chile	0	W00	World	H1	HS	TRUE	283691	Carbonates; lithium carbonate	6	TRUE	C00	TOTAL CPC	0	0	TOTAL MOT	8	kg	2048	FALSE	-1	N/A		FALSE	2048	FALSE		FALSE	8242		8242	0	FALSE	FALSE
C	A	20000101	2000	52	2000	554	NZL	New Zealand	M	Import	702	SGP	Singapore	0	W00	World	H1	HS	TRUE	283691	Carbonates; lithium carbonate	6	TRUE	C00	TOTAL CPC	0	0	TOTAL MOT	8	kg	543	FALSE	-1	N/A		FALSE	543	FALSE		FALSE	11112		11112	0	FALSE	FALSE
C	A	20000101	2000	52	2000	604	PER	Peru	M	Import	156	CHN	China	0	W00	World	H1	HS	TRUE	283691	Carbonates; lithium carbonate	6	TRUE	C00	TOTAL CPC	0	0	TOTAL MOT	8	kg	500	FALSE	-1	N/A		FALSE	500	FALSE		FALSE	9994		9994	0	FALSE	FALSE
C	A	20000101	2000	52	2000	642	ROU	Romania	M	Import	152	CHL	Chile	0	W00	World	H1	HS	TRUE	283691	Carbonates; lithium carbonate	6	TRUE	C00	TOTAL CPC	0	0	TOTAL MOT	8	kg	1000	FALSE	8	kg	1000	FALSE	1000	FALSE	0	FALSE	2121.95	0	2121.95	0	FALSE	TRUE
C	A	20000101	2000	52	2000	642	ROU	Romania	M	Import	380	ITA	Italy	0	W00	World	H1	HS	TRUE	283691	Carbonates; lithium carbonate	6	TRUE	C00	TOTAL CPC	0	0	TOTAL MOT	8	kg	225.616	TRUE	-1	N/A	0	FALSE	225.616	TRUE	0	FALSE	636.76	0	636.76	6	FALSE	TRUE
C	A	20000101	2000	52	2000	643	RUS	Russian Federation	M	Import	152	CHL	Chile	0	W00	World	H1	HS	TRUE	283691	Carbonates; lithium carbonate	6	TRUE	C00	TOTAL CPC	0	0	TOTAL MOT	8	kg	960000	FALSE	-1	N/A		FALSE	960000	FALSE		FALSE	1653812		1653812	0	FALSE	FALSE
C	A	20000101	2000	52	2000	643	RUS	Russian Federation	M	Import	156	CHN	China	0	W00	World	H1	HS	TRUE	283691	Carbonates; lithium carbonate	6	TRUE	C00	TOTAL CPC	0	0	TOTAL MOT	8	kg	744400	FALSE	-1	N/A		FALSE	744400	FALSE		FALSE	1245252		1245252	0	FALSE	FALSE
C	A	20000101	2000	52	2000	643	RUS	Russian Federation	M	Import	860	UZB	Uzbekistan	0	W00	World	H1	HS	TRUE	283691	Carbonates; lithium carbonate	6	TRUE	C00	TOTAL CPC	0	0	TOTAL MOT	8	kg	70000	FALSE	-1	N/A		FALSE	70000	FALSE		FALSE	104570		104570	0	FALSE	FALSE
C	A	20000101	2000	52	2000	642	ROU	Romania	M	Import	152	CHL	Chile	0	W00	World	H1	HS	TRUE	283691	Carbonates; lithium carbonate	6	TRUE	C00	TOTAL CPC	0	9900	Other MOT	8	kg	1000	FALSE	8	kg	1000	FALSE	1000	FALSE	0	FALSE	2121.95	0	2121.95	0	TRUE	FALSE
C	A	20000101	2000	52	2000	642	ROU	Romania	M	Import	380	ITA	Italy	0	W00	World	H1	HS	TRUE	283691	Carbonates; lithium carbonate	6	TRUE	C00	TOTAL CPC	0	9900	Other MOT	8	kg	225.616	TRUE	-1	N/A	0	FALSE	225.616	TRUE	0	FALSE	636.76	0	636.76	6	TRUE	FALSE
C	A	20000101	2000	52	2000	643	RUS	Russian Federation	X	Export	398	KAZ	Kazakhstan	0	W00	World	H1	HS	TRUE	282520	Lithium oxide and hydroxide	6	TRUE	C00	TOTAL CPC	0	0	TOTAL MOT	8	kg	21	FALSE	-1	N/A		FALSE	21	FALSE		FALSE		20	20	0	FALSE	FALSE
C	A	20000101	2000	52	2000	643	RUS	Russian Federation	X	Export	410	KOR	Rep. of Korea	0	W00	World	H1	HS	TRUE	282520	Lithium oxide and hydroxide	6	TRUE	C00	TOTAL CPC	0	0	TOTAL MOT	8	kg	10160	FALSE	-1	N/A		FALSE	10160	FALSE		FALSE		19886	19886	0	FALSE	FALSE
C	A	20000101	2000	52	2000	643	RUS	Russian Federation	X	Export	762	TJK	Tajikistan	0	W00	World	H1	HS	TRUE	282520	Lithium oxide and hydroxide	6	TRUE	C00	TOTAL CPC	0	0	TOTAL MOT	8	kg	55	FALSE	-1	N/A		FALSE	55	FALSE		FALSE		702	702	0	FALSE	FALSE
C	A	20000101	2000	52	2000	643	RUS	Russian Federation	X	Export	804	UKR	Ukraine	0	W00	World	H1	HS	TRUE	282520	Lithium oxide and hydroxide	6	TRUE	C00	TOTAL CPC	0	0	TOTAL MOT	8	kg	5803	FALSE	-1	N/A		FALSE	5803	FALSE		FALSE		28735	28735	0	FALSE	FALSE
C	A	20000101	2000	52	2000	554	NZL	New Zealand	X	Export	156	CHN	China	0	W00	World	H1	HS	TRUE	283691	Carbonates; lithium carbonate	6	TRUE	C00	TOTAL CPC	0	0	TOTAL MOT	8	kg	2000	FALSE	-1	N/A		FALSE	2000	FALSE		FALSE		7280	7280	0	FALSE	FALSE
C	A	20000101	2000	52	2000	554	NZL	New Zealand	X	Export	410	KOR	Rep. of Korea	0	W00	World	H1	HS	TRUE	283691	Carbonates; lithium carbonate	6	TRUE	C00	TOTAL CPC	0	0	TOTAL MOT	8	kg	2750	FALSE	-1	N/A		FALSE	2750	FALSE		FALSE		33283	33283	0	FALSE	FALSE
C	A	20000101	2000	52	2000	702	SGP	Singapore	M	Import	156	CHN	China	0	W00	World	H1	HS	TRUE	282520	Lithium oxide and hydroxide	6	TRUE	C00	TOTAL CPC	0	0	TOTAL MOT	8	kg	40000	FALSE	-1	N/A		FALSE	40000	FALSE		FALSE	97307		97307	0	FALSE	FALSE
C	A	20000101	2000	52	2000	702	SGP	Singapore	M	Import	458	MYS	Malaysia	0	W00	World	H1	HS	TRUE	282520	Lithium oxide and hydroxide	6	TRUE	C00	TOTAL CPC	0	0	TOTAL MOT	8	kg	24000	FALSE	-1	N/A		FALSE	24000	FALSE		FALSE	6398		6398	0	FALSE	FALSE
C	A	20000101	2000	52	2000	703	SVK	Slovakia	M	Import	156	CHN	China	0	W00	World	H1	HS	TRUE	282520	Lithium oxide and hydroxide	6	TRUE	C00	TOTAL CPC	0	0	TOTAL MOT	8	kg	25	FALSE	-1	N/A		FALSE	25	FALSE		FALSE		247	247	0	FALSE	FALSE
C	A	20000101	2000	52	2000	703	SVK	Slovakia	M	Import	203	CZE	Czechia	0	W00	World	H1	HS	TRUE	282520	Lithium oxide and hydroxide	6	TRUE	C00	TOTAL CPC	0	0	TOTAL MOT	8	kg	316	FALSE	-1	N/A		FALSE	316	FALSE		FALSE		2176	2176	0	FALSE	FALSE
C	A	20000101	2000	52	2000	703	SVK	Slovakia	M	Import	616	POL	Poland	0	W00	World	H1	HS	TRUE	282520	Lithium oxide and hydroxide	6	TRUE	C00	TOTAL CPC	0	0	TOTAL MOT	8	kg	3500	FALSE	-1	N/A		FALSE	3500	FALSE		FALSE		18790	18790	0	FALSE	FALSE
C	A	20000101	2000	52	2000	705	SVN	Slovenia	M	Import	156	CHN	China	0	W00	World	H1	HS	TRUE	282520	Lithium oxide and hydroxide	6	TRUE	C00	TOTAL CPC	0	0	TOTAL MOT	8	kg	1	FALSE	-1	N/A		FALSE	1	FALSE		FALSE	15		15	0	FALSE	FALSE
C	A	20000101	2000	52	2000	705	SVN	Slovenia	M	Import	191	HRV	Croatia	0	W00	World	H1	HS	TRUE	282520	Lithium oxide and hydroxide	6	TRUE	C00	TOTAL CPC	0	0	TOTAL MOT	8	kg	42	FALSE	-1	N/A		FALSE	42	FALSE		FALSE	213		213	0	FALSE	FALSE
C	A	20000101	2000	52	2000	710	ZAF	South Africa	M	Import	156	CHN	China	0	W00	World	H1	HS	TRUE	282520	Lithium oxide and hydroxide	6	TRUE	C00	TOTAL CPC	0	0	TOTAL MOT	8	kg	45500	TRUE	-1	N/A		FALSE	45500	TRUE		FALSE		141451	141451	6	FALSE	FALSE
C	A	20000101	2000	52	2000	710	ZAF	South Africa	M	Import	643	RUS	Russian Federation	0	W00	World	H1	HS	TRUE	282520	Lithium oxide and hydroxide	6	TRUE	C00	TOTAL CPC	0	0	TOTAL MOT	8	kg	2000	TRUE	-1	N/A		FALSE	2000	TRUE		FALSE		5749	5749	6	FALSE	FALSE
C	A	20000101	2000	52	2000	716	ZWE	Zimbabwe	M	Import	710	ZAF	South Africa	0	W00	World	H1	HS	TRUE	282520	Lithium oxide and hydroxide	6	TRUE	C00	TOTAL CPC	0	0	TOTAL MOT	8	kg	826	FALSE	8	kg	826	FALSE	826	FALSE	0	FALSE	3969.42		3969.42	0	FALSE	TRUE
C	A	20000101	2000	52	2000	716	ZWE	Zimbabwe	M	Import	710	ZAF	South Africa	0	W00	World	H1	HS	TRUE	282520	Lithium oxide and hydroxide	6	TRUE	C00	TOTAL CPC	0	1000	Air	8	kg	1	FALSE	8	kg	1	FALSE	1	FALSE	0	FALSE	25.86		25.86	0	TRUE	FALSE
C	A	20000101	2000	52	2000	716	ZWE	Zimbabwe	M	Import	710	ZAF	South Africa	0	W00	World	H1	HS	TRUE	282520	Lithium oxide and hydroxide	6	TRUE	C00	TOTAL CPC	0	3200	Road	8	kg	825	FALSE	8	kg	825	FALSE	825	FALSE	0	FALSE	3943.56		3943.56	0	TRUE	FALSE
C	A	20000101	2000	52	2000	702	SGP	Singapore	M	Import	458	MYS	Malaysia	0	W00	World	H1	HS	TRUE	283691	Carbonates; lithium carbonate	6	TRUE	C00	TOTAL CPC	0	0	TOTAL MOT	8	kg	7000	FALSE	-1	N/A		FALSE	7000	FALSE		FALSE	7070		7070	0	FALSE	FALSE
C	A	20000101	2000	52	2000	702	SGP	Singapore	M	Import	705	SVN	Slovenia	0	W00	World	H1	HS	TRUE	283691	Carbonates; lithium carbonate	6	TRUE	C00	TOTAL CPC	0	0	TOTAL MOT	8	kg	1020	FALSE	-1	N/A		FALSE	1020	FALSE		FALSE	14647		14647	0	FALSE	FALSE
C	A	20000101	2000	52	2000	705	SVN	Slovenia	M	Import	156	CHN	China	0	W00	World	H1	HS	TRUE	283691	Carbonates; lithium carbonate	6	TRUE	C00	TOTAL CPC	0	0	TOTAL MOT	8	kg	35000	FALSE	-1	N/A		FALSE	35000	FALSE		FALSE	65538		65538	0	FALSE	FALSE
C	A	20000101	2000	52	2000	710	ZAF	South Africa	M	Import	156	CHN	China	0	W00	World	H1	HS	TRUE	283691	Carbonates; lithium carbonate	6	TRUE	C00	TOTAL CPC	0	0	TOTAL MOT	8	kg	8000	FALSE	-1	N/A		FALSE	8000	FALSE		FALSE		28560	28560	0	FALSE	FALSE
C	A	20000101	2000	52	2000	710	ZAF	South Africa	M	Import	288	GHA	Ghana	0	W00	World	H1	HS	TRUE	283691	Carbonates; lithium carbonate	6	TRUE	C00	TOTAL CPC	0	0	TOTAL MOT	8	kg	1000	FALSE	-1	N/A		FALSE	1000	FALSE		FALSE		4532	4532	0	FALSE	FALSE
C	A	20000101	2000	52	2000	716	ZWE	Zimbabwe	M	Import	710	ZAF	South Africa	0	W00	World	H1	HS	TRUE	283691	Carbonates; lithium carbonate	6	TRUE	C00	TOTAL CPC	0	0	TOTAL MOT	8	kg	1369	FALSE	8	kg	1369	FALSE	1369	FALSE	0	FALSE	5787.02		5787.02	0	FALSE	TRUE
C	A	20000101	2000	52	2000	716	ZWE	Zimbabwe	M	Import	710	ZAF	South Africa	0	W00	World	H1	HS	TRUE	283691	Carbonates; lithium carbonate	6	TRUE	C00	TOTAL CPC	0	3200	Road	8	kg	1369	FALSE	8	kg	1369	FALSE	1369	FALSE	0	FALSE	5787.02		5787.02	0	TRUE	FALSE
C	A	20000101	2000	52	2000	702	SGP	Singapore	X	Export	458	MYS	Malaysia	0	W00	World	H1	HS	TRUE	282520	Lithium oxide and hydroxide	6	TRUE	C00	TOTAL CPC	0	0	TOTAL MOT	8	kg	15860	FALSE	-1	N/A		FALSE	15860	FALSE		FALSE		68534	68534	0	FALSE	FALSE
C	A	20000101	2000	52	2000	702	SGP	Singapore	X	Export	764	THA	Thailand	0	W00	World	H1	HS	TRUE	282520	Lithium oxide and hydroxide	6	TRUE	C00	TOTAL CPC	0	0	TOTAL MOT	8	kg	1588	FALSE	-1	N/A		FALSE	1588	FALSE		FALSE		7813	7813	0	FALSE	FALSE
C	A	20000101	2000	52	2000	710	ZAF	South Africa	X	Export	508	MOZ	Mozambique	0	W00	World	H1	HS	TRUE	282520	Lithium oxide and hydroxide	6	TRUE	C00	TOTAL CPC	0	0	TOTAL MOT	-1	N/A		FALSE	-1	N/A		FALSE	6	FALSE		FALSE		82	82	0	FALSE	FALSE
C	A	20000101	2000	52	2000	710	ZAF	South Africa	X	Export	716	ZWE	Zimbabwe	0	W00	World	H1	HS	TRUE	282520	Lithium oxide and hydroxide	6	TRUE	C00	TOTAL CPC	0	0	TOTAL MOT	-1	N/A		FALSE	-1	N/A		FALSE		FALSE		FALSE		16415	16415	0	FALSE	FALSE
C	A	20000101	2000	52	2000	702	SGP	Singapore	X	Export	458	MYS	Malaysia	0	W00	World	H1	HS	TRUE	283691	Carbonates; lithium carbonate	6	TRUE	C00	TOTAL CPC	0	0	TOTAL MOT	8	kg	1140	FALSE	-1	N/A		FALSE	1140	FALSE		FALSE		11867	11867	0	FALSE	FALSE
C	A	20000101	2000	52	2000	702	SGP	Singapore	X	Export	554	NZL	New Zealand	0	W00	World	H1	HS	TRUE	283691	Carbonates; lithium carbonate	6	TRUE	C00	TOTAL CPC	0	0	TOTAL MOT	8	kg	470	FALSE	-1	N/A		FALSE	470	FALSE		FALSE		10593	10593	0	FALSE	FALSE
C	A	20000101	2000	52	2000	702	SGP	Singapore	X	Export	764	THA	Thailand	0	W00	World	H1	HS	TRUE	283691	Carbonates; lithium carbonate	6	TRUE	C00	TOTAL CPC	0	0	TOTAL MOT	8	kg	227	FALSE	-1	N/A		FALSE	227	FALSE		FALSE		803	803	0	FALSE	FALSE
C	A	20000101	2000	52	2000	705	SVN	Slovenia	X	Export	40	AUT	Austria	0	W00	World	H1	HS	TRUE	283691	Carbonates; lithium carbonate	6	TRUE	C00	TOTAL CPC	0	0	TOTAL MOT	8	kg	400	FALSE	-1	N/A		FALSE	400	FALSE		FALSE		5857	5857	0	FALSE	FALSE
C	A	20000101	2000	52	2000	705	SVN	Slovenia	X	Export	364	IRN	Iran	0	W00	World	H1	HS	TRUE	283691	Carbonates; lithium carbonate	6	TRUE	C00	TOTAL CPC	0	0	TOTAL MOT	8	kg	4000	FALSE	-1	N/A		FALSE	4000	FALSE		FALSE		73786	73786	0	FALSE	FALSE
C	A	20000101	2000	52	2000	705	SVN	Slovenia	X	Export	380	ITA	Italy	0	W00	World	H1	HS	TRUE	283691	Carbonates; lithium carbonate	6	TRUE	C00	TOTAL CPC	0	0	TOTAL MOT	8	kg	8950	FALSE	-1	N/A		FALSE	8950	FALSE		FALSE		82677	82677	0	FALSE	FALSE
C	A	20000101	2000	52	2000	705	SVN	Slovenia	X	Export	410	KOR	Rep. of Korea	0	W00	World	H1	HS	TRUE	283691	Carbonates; lithium carbonate	6	TRUE	C00	TOTAL CPC	0	0	TOTAL MOT	8	kg	3000	FALSE	-1	N/A		FALSE	3000	FALSE		FALSE		36100	36100	0	FALSE	FALSE
C	A	20000101	2000	52	2000	705	SVN	Slovenia	X	Export	702	SGP	Singapore	0	W00	World	H1	HS	TRUE	283691	Carbonates; lithium carbonate	6	TRUE	C00	TOTAL CPC	0	0	TOTAL MOT	8	kg	1020	FALSE	-1	N/A		FALSE	1020	FALSE		FALSE		14002	14002	0	FALSE	FALSE
C	A	20000101	2000	52	2000	705	SVN	Slovenia	X	Export	764	THA	Thailand	0	W00	World	H1	HS	TRUE	283691	Carbonates; lithium carbonate	6	TRUE	C00	TOTAL CPC	0	0	TOTAL MOT	8	kg	1000	FALSE	-1	N/A		FALSE	1000	FALSE		FALSE		15631	15631	0	FALSE	FALSE
C	A	20000101	2000	52	2000	705	SVN	Slovenia	X	Export	818	EGY	Egypt	0	W00	World	H1	HS	TRUE	283691	Carbonates; lithium carbonate	6	TRUE	C00	TOTAL CPC	0	0	TOTAL MOT	8	kg	3500	FALSE	-1	N/A		FALSE	3500	FALSE		FALSE		42465	42465	0	FALSE	FALSE
C	A	20000101	2000	52	2000	710	ZAF	South Africa	X	Export	508	MOZ	Mozambique	0	W00	World	H1	HS	TRUE	283691	Carbonates; lithium carbonate	6	TRUE	C00	TOTAL CPC	0	0	TOTAL MOT	8	kg	18	FALSE	-1	N/A		FALSE	18	FALSE		FALSE		3702	3702	0	FALSE	FALSE
C	A	20000101	2000	52	2000	710	ZAF	South Africa	X	Export	894	ZMB	Zambia	0	W00	World	H1	HS	TRUE	283691	Carbonates; lithium carbonate	6	TRUE	C00	TOTAL CPC	0	0	TOTAL MOT	8	kg	2	FALSE	-1	N/A		FALSE	2	FALSE		FALSE		29	29	0	FALSE	FALSE
C	A	20000101	2000	52	2000	764	THA	Thailand	M	Import	156	CHN	China	0	W00	World	H1	HS	TRUE	282520	Lithium oxide and hydroxide	6	TRUE	C00	TOTAL CPC	0	0	TOTAL MOT	8	kg	3000	TRUE	-1	N/A		FALSE	3000	TRUE		FALSE	10145		10145	6	FALSE	FALSE
C	A	20000101	2000	52	2000	764	THA	Thailand	M	Import	360	IDN	Indonesia	0	W00	World	H1	HS	TRUE	282520	Lithium oxide and hydroxide	6	TRUE	C00	TOTAL CPC	0	0	TOTAL MOT	8	kg	113	TRUE	-1	N/A		FALSE	113	TRUE		FALSE	632		632	6	FALSE	FALSE
C	A	20000101	2000	52	2000	788	TUN	Tunisia	M	Import	156	CHN	China	0	W00	World	H1	HS	TRUE	282520	Lithium oxide and hydroxide	6	TRUE	C00	TOTAL CPC	0	0	TOTAL MOT	8	kg	64750	FALSE	-1	N/A		FALSE	64750	FALSE		FALSE	219278		219278	0	FALSE	FALSE
C	A	20000101	2000	52	2000	764	THA	Thailand	M	Import	152	CHL	Chile	0	W00	World	H1	HS	TRUE	283691	Carbonates; lithium carbonate	6	TRUE	C00	TOTAL CPC	0	0	TOTAL MOT	8	kg	10000	FALSE	-1	N/A		FALSE	10000	FALSE		FALSE	17619		17619	0	FALSE	FALSE
C	A	20000101	2000	52	2000	764	THA	Thailand	M	Import	156	CHN	China	0	W00	World	H1	HS	TRUE	283691	Carbonates; lithium carbonate	6	TRUE	C00	TOTAL CPC	0	0	TOTAL MOT	8	kg	3880	FALSE	-1	N/A		FALSE	3880	FALSE		FALSE	21611		21611	0	FALSE	FALSE
C	A	20000101	2000	52	2000	764	THA	Thailand	M	Import	380	ITA	Italy	0	W00	World	H1	HS	TRUE	283691	Carbonates; lithium carbonate	6	TRUE	C00	TOTAL CPC	0	0	TOTAL MOT	8	kg	4	FALSE	-1	N/A		FALSE	4	FALSE		FALSE	408		408	0	FALSE	FALSE
C	A	20000101	2000	52	2000	764	THA	Thailand	M	Import	705	SVN	Slovenia	0	W00	World	H1	HS	TRUE	283691	Carbonates; lithium carbonate	6	TRUE	C00	TOTAL CPC	0	0	TOTAL MOT	8	kg	1064	FALSE	-1	N/A		FALSE	1064	FALSE		FALSE	20004		20004	0	FALSE	FALSE
C	A	20000101	2000	52	2000	792	TUR	T�rkiye	M	Import	156	CHN	China	0	W00	World	H1	HS	TRUE	282520	Lithium oxide and hydroxide	6	TRUE	C00	TOTAL CPC	0	0	TOTAL MOT	8	kg	36000	FALSE	8	kg	36000	FALSE	36000	FALSE	0	FALSE	104973	0	104973	0	FALSE	TRUE
C	A	20000101	2000	52	2000	792	TUR	T�rkiye	M	Import	643	RUS	Russian Federation	0	W00	World	H1	HS	TRUE	282520	Lithium oxide and hydroxide	6	TRUE	C00	TOTAL CPC	0	0	TOTAL MOT	8	kg	14000	FALSE	8	kg	14000	FALSE	14000	FALSE	0	FALSE	42604	0	42604	0	FALSE	TRUE
C	A	20000101	2000	52	2000	800	UGA	Uganda	M	Import	380	ITA	Italy	0	W00	World	H1	HS	TRUE	282520	Lithium oxide and hydroxide	6	TRUE	C00	TOTAL CPC	0	0	TOTAL MOT	8	kg	20500	FALSE	-1	N/A		FALSE	20500	FALSE		FALSE	2808		2808	0	FALSE	FALSE
C	A	20000101	2000	52	2000	804	UKR	Ukraine	M	Import	156	CHN	China	0	W00	World	H0	HS	TRUE	282520	Lithium oxide and hydroxide	6	TRUE	C00	TOTAL CPC	0	0	TOTAL MOT	8	kg	13250	FALSE	-1	N/A		FALSE	13250	FALSE		FALSE	41240		41240	0	TRUE	FALSE
C	A	20000101	2000	52	2000	804	UKR	Ukraine	M	Import	616	POL	Poland	0	W00	World	H0	HS	TRUE	282520	Lithium oxide and hydroxide	6	TRUE	C00	TOTAL CPC	0	0	TOTAL MOT	8	kg	1250	FALSE	-1	N/A		FALSE	1250	FALSE		FALSE	3940		3940	0	TRUE	FALSE
C	A	20000101	2000	52	2000	804	UKR	Ukraine	M	Import	643	RUS	Russian Federation	0	W00	World	H0	HS	TRUE	282520	Lithium oxide and hydroxide	6	TRUE	C00	TOTAL CPC	0	0	TOTAL MOT	8	kg	5803	FALSE	-1	N/A		FALSE	5803	FALSE		FALSE	28720		28720	0	TRUE	FALSE
C	A	20000101	2000	52	2000	818	EGY	Egypt	M	Import	156	CHN	China	0	W00	World	H0	HS	TRUE	282520	Lithium oxide and hydroxide	6	TRUE	C00	TOTAL CPC	0	0	TOTAL MOT	8	kg	3178.144	TRUE	-1	N/A	0	FALSE	3178.144	TRUE	0	FALSE	10147.948	0	10147.948	6	TRUE	FALSE
C	A	20000101	2000	52	2000	862	VEN	Venezuela	M	Import	380	ITA	Italy	0	W00	World	H1	HS	TRUE	282520	Lithium oxide and hydroxide	6	TRUE	C00	TOTAL CPC	0	0	TOTAL MOT	8	kg	200	FALSE	-1	N/A		FALSE	200	FALSE		FALSE		984	984	0	FALSE	FALSE
C	A	20000101	2000	52	2000	792	TUR	T�rkiye	M	Import	156	CHN	China	0	W00	World	H1	HS	TRUE	282520	Lithium oxide and hydroxide	6	TRUE	C00	TOTAL CPC	0	2100	Sea	8	kg	36000	FALSE	8	kg	36000	FALSE	36000	FALSE	0	FALSE	104973	0	104973	0	FALSE	TRUE
C	A	20000101	2000	52	2000	792	TUR	T�rkiye	M	Import	643	RUS	Russian Federation	0	W00	World	H1	HS	TRUE	282520	Lithium oxide and hydroxide	6	TRUE	C00	TOTAL CPC	0	2100	Sea	8	kg	14000	FALSE	8	kg	14000	FALSE	14000	FALSE	0	FALSE	42604	0	42604	0	FALSE	TRUE
C	A	20000101	2000	52	2000	792	TUR	T�rkiye	M	Import	156	CHN	China	0	W00	World	H1	HS	TRUE	282520	Lithium oxide and hydroxide	6	TRUE	C01	Clearance for home use	0	0	TOTAL MOT	8	kg	36000	FALSE	8	kg	36000	FALSE	36000	FALSE	0	FALSE	104973	0	104973	0	FALSE	TRUE
C	A	20000101	2000	52	2000	792	TUR	T�rkiye	M	Import	643	RUS	Russian Federation	0	W00	World	H1	HS	TRUE	282520	Lithium oxide and hydroxide	6	TRUE	C01	Clearance for home use	0	0	TOTAL MOT	8	kg	14000	FALSE	8	kg	14000	FALSE	14000	FALSE	0	FALSE	42604	0	42604	0	FALSE	TRUE
C	A	20000101	2000	52	2000	792	TUR	T�rkiye	M	Import	156	CHN	China	0	W00	World	H1	HS	TRUE	282520	Lithium oxide and hydroxide	6	TRUE	C01	Clearance for home use	0	2100	Sea	8	kg	36000	FALSE	8	kg	36000	FALSE	36000	FALSE	0	FALSE	104973	0	104973	0	FALSE	TRUE
C	A	20000101	2000	52	2000	792	TUR	T�rkiye	M	Import	643	RUS	Russian Federation	0	W00	World	H1	HS	TRUE	282520	Lithium oxide and hydroxide	6	TRUE	C01	Clearance for home use	0	2100	Sea	8	kg	14000	FALSE	8	kg	14000	FALSE	14000	FALSE	0	FALSE	42604	0	42604	0	FALSE	TRUE
C	A	20000101	2000	52	2000	792	TUR	T�rkiye	M	Import	156	CHN	China	0	W00	World	H1	HS	TRUE	283691	Carbonates; lithium carbonate	6	TRUE	C00	TOTAL CPC	0	0	TOTAL MOT	8	kg	2000	FALSE	8	kg	2000	FALSE	2000	FALSE	0	FALSE	5000	0	5000	0	FALSE	TRUE
C	A	20000101	2000	52	2000	792	TUR	T�rkiye	M	Import	203	CZE	Czechia	0	W00	World	H1	HS	TRUE	283691	Carbonates; lithium carbonate	6	TRUE	C00	TOTAL CPC	0	0	TOTAL MOT	8	kg	78	FALSE	8	kg	78	FALSE	78	FALSE	0	FALSE	407	0	407	0	FALSE	TRUE
C	A	20000101	2000	52	2000	792	TUR	T�rkiye	M	Import	300	GRC	Greece	0	W00	World	H1	HS	TRUE	283691	Carbonates; lithium carbonate	6	TRUE	C00	TOTAL CPC	0	0	TOTAL MOT	8	kg	1000	FALSE	8	kg	1000	FALSE	1000	FALSE	0	FALSE	29617	0	29617	0	FALSE	TRUE
C	A	20000101	2000	52	2000	792	TUR	T�rkiye	M	Import	705	SVN	Slovenia	0	W00	World	H1	HS	TRUE	283691	Carbonates; lithium carbonate	6	TRUE	C00	TOTAL CPC	0	0	TOTAL MOT	8	kg	4000	FALSE	8	kg	4000	FALSE	4000	FALSE	0	FALSE	119265	0	119265	0	FALSE	TRUE
C	A	20000101	2000	52	2000	862	VEN	Venezuela	M	Import	152	CHL	Chile	0	W00	World	H1	HS	TRUE	283691	Carbonates; lithium carbonate	6	TRUE	C00	TOTAL CPC	0	0	TOTAL MOT	8	kg	598744	FALSE	-1	N/A		FALSE	598744	FALSE		FALSE		1115725	1115725	0	FALSE	FALSE
C	A	20000101	2000	52	2000	862	VEN	Venezuela	M	Import	380	ITA	Italy	0	W00	World	H1	HS	TRUE	283691	Carbonates; lithium carbonate	6	TRUE	C00	TOTAL CPC	0	0	TOTAL MOT	8	kg	999	FALSE	-1	N/A		FALSE	999	FALSE		FALSE		6400	6400	0	FALSE	FALSE
C	A	20000101	2000	52	2000	792	TUR	T�rkiye	M	Import	156	CHN	China	0	W00	World	H1	HS	TRUE	283691	Carbonates; lithium carbonate	6	TRUE	C00	TOTAL CPC	0	2100	Sea	8	kg	2000	FALSE	8	kg	2000	FALSE	2000	FALSE	0	FALSE	5000	0	5000	0	FALSE	TRUE
C	A	20000101	2000	52	2000	792	TUR	T�rkiye	M	Import	705	SVN	Slovenia	0	W00	World	H1	HS	TRUE	283691	Carbonates; lithium carbonate	6	TRUE	C00	TOTAL CPC	0	2100	Sea	8	kg	1000	FALSE	8	kg	1000	FALSE	1000	FALSE	0	FALSE	28923	0	28923	0	FALSE	TRUE
C	A	20000101	2000	52	2000	792	TUR	T�rkiye	M	Import	203	CZE	Czechia	0	W00	World	H1	HS	TRUE	283691	Carbonates; lithium carbonate	6	TRUE	C00	TOTAL CPC	0	3200	Road	8	kg	78	FALSE	8	kg	78	FALSE	78	FALSE	0	FALSE	407	0	407	0	FALSE	TRUE
C	A	20000101	2000	52	2000	792	TUR	T�rkiye	M	Import	300	GRC	Greece	0	W00	World	H1	HS	TRUE	283691	Carbonates; lithium carbonate	6	TRUE	C00	TOTAL CPC	0	3200	Road	8	kg	1000	FALSE	8	kg	1000	FALSE	1000	FALSE	0	FALSE	29617	0	29617	0	FALSE	TRUE
C	A	20000101	2000	52	2000	792	TUR	T�rkiye	M	Import	705	SVN	Slovenia	0	W00	World	H1	HS	TRUE	283691	Carbonates; lithium carbonate	6	TRUE	C00	TOTAL CPC	0	3200	Road	8	kg	3000	FALSE	8	kg	3000	FALSE	3000	FALSE	0	FALSE	90342	0	90342	0	FALSE	TRUE
C	A	20000101	2000	52	2000	792	TUR	T�rkiye	M	Import	156	CHN	China	0	W00	World	H1	HS	TRUE	283691	Carbonates; lithium carbonate	6	TRUE	C01	Clearance for home use	0	0	TOTAL MOT	8	kg	2000	FALSE	8	kg	2000	FALSE	2000	FALSE	0	FALSE	5000	0	5000	0	FALSE	TRUE
C	A	20000101	2000	52	2000	792	TUR	T�rkiye	M	Import	203	CZE	Czechia	0	W00	World	H1	HS	TRUE	283691	Carbonates; lithium carbonate	6	TRUE	C01	Clearance for home use	0	0	TOTAL MOT	8	kg	78	FALSE	8	kg	78	FALSE	78	FALSE	0	FALSE	407	0	407	0	FALSE	TRUE
C	A	20000101	2000	52	2000	792	TUR	T�rkiye	M	Import	300	GRC	Greece	0	W00	World	H1	HS	TRUE	283691	Carbonates; lithium carbonate	6	TRUE	C01	Clearance for home use	0	0	TOTAL MOT	8	kg	1000	FALSE	8	kg	1000	FALSE	1000	FALSE	0	FALSE	29617	0	29617	0	FALSE	TRUE
C	A	20000101	2000	52	2000	792	TUR	T�rkiye	M	Import	705	SVN	Slovenia	0	W00	World	H1	HS	TRUE	283691	Carbonates; lithium carbonate	6	TRUE	C01	Clearance for home use	0	0	TOTAL MOT	8	kg	4000	FALSE	8	kg	4000	FALSE	4000	FALSE	0	FALSE	119265	0	119265	0	FALSE	TRUE
C	A	20000101	2000	52	2000	792	TUR	T�rkiye	M	Import	156	CHN	China	0	W00	World	H1	HS	TRUE	283691	Carbonates; lithium carbonate	6	TRUE	C01	Clearance for home use	0	2100	Sea	8	kg	2000	FALSE	8	kg	2000	FALSE	2000	FALSE	0	FALSE	5000	0	5000	0	FALSE	TRUE
C	A	20000101	2000	52	2000	792	TUR	T�rkiye	M	Import	705	SVN	Slovenia	0	W00	World	H1	HS	TRUE	283691	Carbonates; lithium carbonate	6	TRUE	C01	Clearance for home use	0	2100	Sea	8	kg	1000	FALSE	8	kg	1000	FALSE	1000	FALSE	0	FALSE	28923	0	28923	0	FALSE	TRUE
C	A	20000101	2000	52	2000	792	TUR	T�rkiye	M	Import	203	CZE	Czechia	0	W00	World	H1	HS	TRUE	283691	Carbonates; lithium carbonate	6	TRUE	C01	Clearance for home use	0	3200	Road	8	kg	78	FALSE	8	kg	78	FALSE	78	FALSE	0	FALSE	407	0	407	0	FALSE	TRUE
C	A	20000101	2000	52	2000	792	TUR	T�rkiye	M	Import	300	GRC	Greece	0	W00	World	H1	HS	TRUE	283691	Carbonates; lithium carbonate	6	TRUE	C01	Clearance for home use	0	3200	Road	8	kg	1000	FALSE	8	kg	1000	FALSE	1000	FALSE	0	FALSE	29617	0	29617	0	FALSE	TRUE
C	A	20000101	2000	52	2000	792	TUR	T�rkiye	M	Import	705	SVN	Slovenia	0	W00	World	H1	HS	TRUE	283691	Carbonates; lithium carbonate	6	TRUE	C01	Clearance for home use	0	3200	Road	8	kg	3000	FALSE	8	kg	3000	FALSE	3000	FALSE	0	FALSE	90342	0	90342	0	FALSE	TRUE
C	A	20030101	2003	52	2003	586	PAK	Pakistan	M	Import	4	AFG	Afghanistan	0	W00	World	H2	HS	TRUE	282520	Lithium oxide and hydroxide	6	TRUE	C00	TOTAL CPC	0	0	TOTAL MOT	8	kg	2000	FALSE	-1	N/A		FALSE	2000	FALSE		FALSE	5750		5750	0	TRUE	FALSE
C	A	20030101	2003	52	2003	152	CHL	Chile	X	Export	32	ARG	Argentina	0	W00	World	H2	HS	TRUE	282520	Lithium oxide and hydroxide	6	TRUE	C00	TOTAL CPC	0	0	TOTAL MOT	8	kg	300	FALSE	8	kg	300	FALSE	300	FALSE	0	FALSE	0	1079	1079	0	TRUE	FALSE
C	A	20030101	2003	52	2003	156	CHN	China	X	Export	32	ARG	Argentina	0	W00	World	H2	HS	TRUE	282520	Lithium oxide and hydroxide	6	TRUE	C00	TOTAL CPC	0	0	TOTAL MOT	8	kg	12000	FALSE	-1	N/A		FALSE	12000	FALSE		FALSE		31896	31896	0	TRUE	FALSE
C	A	20030101	2003	52	2003	152	CHL	Chile	X	Export	32	ARG	Argentina	0	W00	World	H2	HS	TRUE	283691	Carbonates; lithium carbonate	6	TRUE	C00	TOTAL CPC	0	0	TOTAL MOT	8	kg	149200	FALSE	8	kg	149200	FALSE	149200	FALSE	0	FALSE	0	261421.2	261421.2	0	TRUE	FALSE
C	A	20030101	2003	52	2003	156	CHN	China	M	Import	32	ARG	Argentina	0	W00	World	H2	HS	TRUE	283691	Carbonates; lithium carbonate	6	TRUE	C00	TOTAL CPC	0	0	TOTAL MOT	8	kg	37499	FALSE	-1	N/A		FALSE	37499	FALSE		FALSE	82908		82908	0	TRUE	FALSE
C	A	20030101	2003	52	2003	156	CHN	China	X	Export	32	ARG	Argentina	0	W00	World	H2	HS	TRUE	283691	Carbonates; lithium carbonate	6	TRUE	C00	TOTAL CPC	0	0	TOTAL MOT	8	kg	200	FALSE	-1	N/A		FALSE	200	FALSE		FALSE		1580	1580	0	TRUE	FALSE
C	A	20030101	2003	52	2003	858	URY	Uruguay	M	Import	32	ARG	Argentina	0	W00	World	H2	HS	TRUE	283691	Carbonates; lithium carbonate	6	TRUE	C00	TOTAL CPC	0	0	TOTAL MOT	8	kg	8	FALSE	-1	N/A		FALSE	8	FALSE		FALSE	132		132	0	TRUE	FALSE
C	A	20030101	2003	52	2003	380	ITA	Italy	X	Export	40	AUT	Austria	0	W00	World	H2	HS	TRUE	283691	Carbonates; lithium carbonate	6	TRUE	C00	TOTAL CPC	0	0	TOTAL MOT	8	kg	30114	FALSE	8	kg	30114	FALSE	30114	FALSE	0	FALSE	0	91220.664	91220.664	0	TRUE	FALSE
C	A	20030101	2003	52	2003	703	SVK	Slovakia	M	Import	40	AUT	Austria	0	W00	World	H2	HS	TRUE	282520	Lithium oxide and hydroxide	6	TRUE	C00	TOTAL CPC	0	0	TOTAL MOT	8	kg	45	FALSE	-1	N/A		FALSE	45	FALSE		FALSE		1140	1140	0	TRUE	FALSE
C	A	20030101	2003	52	2003	705	SVN	Slovenia	M	Import	40	AUT	Austria	0	W00	World	H2	HS	TRUE	282520	Lithium oxide and hydroxide	6	TRUE	C00	TOTAL CPC	0	0	TOTAL MOT	8	kg	5	FALSE	-1	N/A		FALSE	5	FALSE		FALSE	233		233	0	TRUE	FALSE
C	A	20030101	2003	52	2003	705	SVN	Slovenia	X	Export	40	AUT	Austria	0	W00	World	H2	HS	TRUE	283691	Carbonates; lithium carbonate	6	TRUE	C00	TOTAL CPC	0	0	TOTAL MOT	8	kg	125	FALSE	-1	N/A		FALSE	125	FALSE		FALSE		1456	1456	0	TRUE	FALSE
C	A	20030101	2003	52	2003	458	MYS	Malaysia	X	Export	96	BRN	Brunei Darussalam	0	W00	World	H2	HS	TRUE	282520	Lithium oxide and hydroxide	6	TRUE	C00	TOTAL CPC	0	0	TOTAL MOT	8	kg	1	FALSE	-1	N/A		FALSE	1	FALSE		FALSE		4063	4063	0	TRUE	FALSE
C	A	20030101	2003	52	2003	834	TZA	United Rep. of Tanzania	M	Import	100	BGR	Bulgaria	0	W00	World	H1	HS	TRUE	282520	Lithium oxide and hydroxide	6	TRUE	C00	TOTAL CPC	0	0	TOTAL MOT	8	kg	1	FALSE	-1	N/A		FALSE	1	FALSE		FALSE	127		127	0	FALSE	FALSE
C	A	20030101	2003	52	2003	32	ARG	Argentina	M	Import	152	CHL	Chile	0	W00	World	H2	HS	TRUE	283691	Carbonates; lithium carbonate	6	TRUE	C00	TOTAL CPC	0	0	TOTAL MOT	8	kg	132225	FALSE	-1	N/A		FALSE	132225	FALSE		FALSE	241818		241818	0	TRUE	FALSE
C	A	20030101	2003	52	2003	40	AUT	Austria	M	Import	152	CHL	Chile	0	W00	World	H2	HS	TRUE	283691	Carbonates; lithium carbonate	6	TRUE	C00	TOTAL CPC	0	0	TOTAL MOT	8	kg	81	TRUE	-1	N/A		FALSE	81	TRUE		FALSE	284		284	6	TRUE	FALSE
C	A	20030101	2003	52	2003	156	CHN	China	M	Import	152	CHL	Chile	0	W00	World	H2	HS	TRUE	283691	Carbonates; lithium carbonate	6	TRUE	C00	TOTAL CPC	0	0	TOTAL MOT	8	kg	5291518	FALSE	-1	N/A		FALSE	5291518	FALSE		FALSE	9868260		9868260	0	TRUE	FALSE
C	A	20030101	2003	52	2003	203	CZE	Czechia	M	Import	152	CHL	Chile	0	W00	World	H2	HS	TRUE	283691	Carbonates; lithium carbonate	6	TRUE	C00	TOTAL CPC	0	0	TOTAL MOT	8	kg	17230	FALSE	-1	N/A		FALSE	17230	FALSE		FALSE		45920	45920	0	TRUE	FALSE
C	A	20030101	2003	52	2003	348	HUN	Hungary	M	Import	152	CHL	Chile	0	W00	World	H2	HS	TRUE	283691	Carbonates; lithium carbonate	6	TRUE	C00	TOTAL CPC	0	0	TOTAL MOT	8	kg	17600	FALSE	-1	N/A		FALSE	17600	FALSE		FALSE	64000		64000	0	TRUE	FALSE
C	A	20030101	2003	52	2003	380	ITA	Italy	M	Import	152	CHL	Chile	0	W00	World	H2	HS	TRUE	283691	Carbonates; lithium carbonate	6	TRUE	C00	TOTAL CPC	0	0	TOTAL MOT	8	kg	1139000	FALSE	8	kg	1139000	FALSE	1139000	FALSE	0	FALSE	2463201.046	0	2463201.046	0	TRUE	FALSE
C	A	20030101	2003	52	2003	410	KOR	Rep. of Korea	M	Import	152	CHL	Chile	0	W00	World	H2	HS	TRUE	283691	Carbonates; lithium carbonate	6	TRUE	C00	TOTAL CPC	0	0	TOTAL MOT	8	kg	676616	FALSE	-1	N/A		FALSE	676616	FALSE		FALSE	1322324		1322324	0	TRUE	FALSE
C	A	20030101	2003	52	2003	616	POL	Poland	M	Import	152	CHL	Chile	0	W00	World	H2	HS	TRUE	283691	Carbonates; lithium carbonate	6	TRUE	C00	TOTAL CPC	0	0	TOTAL MOT	8	kg	56473	FALSE	-1	N/A		FALSE	56473	FALSE		FALSE	156000		156000	0	TRUE	FALSE
C	A	20030101	2003	52	2003	642	ROU	Romania	M	Import	152	CHL	Chile	0	W00	World	H2	HS	TRUE	283691	Carbonates; lithium carbonate	6	TRUE	C00	TOTAL CPC	0	0	TOTAL MOT	8	kg	800	FALSE	8	kg	800	FALSE	800	FALSE	0	FALSE	5605.11	0	5605.11	0	FALSE	TRUE
C	A	20030101	2003	52	2003	643	RUS	Russian Federation	M	Import	152	CHL	Chile	0	W00	World	H2	HS	TRUE	283691	Carbonates; lithium carbonate	6	TRUE	C00	TOTAL CPC	0	0	TOTAL MOT	8	kg	1448500	FALSE	-1	N/A		FALSE	1448500	FALSE		FALSE	2857551		2857551	0	TRUE	FALSE
C	A	20030101	2003	52	2003	642	ROU	Romania	M	Import	152	CHL	Chile	0	W00	World	H2	HS	TRUE	283691	Carbonates; lithium carbonate	6	TRUE	C00	TOTAL CPC	0	9900	Other MOT	8	kg	800	FALSE	8	kg	800	FALSE	800	FALSE	0	FALSE	5605.11	0	5605.11	0	TRUE	FALSE
C	A	20030101	2003	52	2003	705	SVN	Slovenia	M	Import	152	CHL	Chile	0	W00	World	H2	HS	TRUE	283691	Carbonates; lithium carbonate	6	TRUE	C00	TOTAL CPC	0	0	TOTAL MOT	8	kg	52000	FALSE	-1	N/A		FALSE	52000	FALSE		FALSE	112400		112400	0	TRUE	FALSE
C	A	20030101	2003	52	2003	710	ZAF	South Africa	M	Import	152	CHL	Chile	0	W00	World	H2	HS	TRUE	283691	Carbonates; lithium carbonate	6	TRUE	C00	TOTAL CPC	0	0	TOTAL MOT	8	kg	30000	FALSE	-1	N/A		FALSE	30000	FALSE		FALSE		57174	57174	0	TRUE	FALSE
C	A	20030101	2003	52	2003	764	THA	Thailand	M	Import	152	CHL	Chile	0	W00	World	H2	HS	TRUE	283691	Carbonates; lithium carbonate	6	TRUE	C00	TOTAL CPC	0	0	TOTAL MOT	8	kg	28000	TRUE	-1	N/A		FALSE	28000	TRUE		FALSE	54077		54077	6	TRUE	FALSE
C	A	20030101	2003	52	2003	792	TUR	T�rkiye	M	Import	152	CHL	Chile	0	W00	World	H2	HS	TRUE	283691	Carbonates; lithium carbonate	6	TRUE	C00	TOTAL CPC	0	0	TOTAL MOT	8	kg	80000	FALSE	8	kg	80000	FALSE	80000	FALSE	0	FALSE	166450	0	166450	0	FALSE	TRUE
C	A	20030101	2003	52	2003	804	UKR	Ukraine	M	Import	152	CHL	Chile	0	W00	World	H1	HS	TRUE	283691	Carbonates; lithium carbonate	6	TRUE	C00	TOTAL CPC	0	0	TOTAL MOT	8	kg	2000	FALSE	-1	N/A		FALSE	2000	FALSE		FALSE	6400		6400	0	FALSE	FALSE
C	A	20030101	2003	52	2003	862	VEN	Venezuela	M	Import	152	CHL	Chile	0	W00	World	H1	HS	TRUE	283691	Carbonates; lithium carbonate	6	TRUE	C00	TOTAL CPC	0	0	TOTAL MOT	8	kg	359251	FALSE	-1	N/A		FALSE	359251	FALSE		FALSE		634896	634896	0	FALSE	FALSE
C	A	20030101	2003	52	2003	792	TUR	T�rkiye	M	Import	152	CHL	Chile	0	W00	World	H2	HS	TRUE	283691	Carbonates; lithium carbonate	6	TRUE	C00	TOTAL CPC	0	2100	Sea	8	kg	80000	FALSE	8	kg	80000	FALSE	80000	FALSE	0	FALSE	166450	0	166450	0	FALSE	TRUE
C	A	20030101	2003	52	2003	792	TUR	T�rkiye	M	Import	152	CHL	Chile	0	W00	World	H2	HS	TRUE	283691	Carbonates; lithium carbonate	6	TRUE	C06	Inward processing	0	0	TOTAL MOT	8	kg	80000	FALSE	8	kg	80000	FALSE	80000	FALSE	0	FALSE	166450	0	166450	0	FALSE	TRUE
C	A	20030101	2003	52	2003	792	TUR	T�rkiye	M	Import	152	CHL	Chile	0	W00	World	H2	HS	TRUE	283691	Carbonates; lithium carbonate	6	TRUE	C06	Inward processing	0	2100	Sea	8	kg	80000	FALSE	8	kg	80000	FALSE	80000	FALSE	0	FALSE	166450	0	166450	0	FALSE	TRUE
C	A	20030101	2003	52	2003	32	ARG	Argentina	M	Import	156	CHN	China	0	W00	World	H2	HS	TRUE	282520	Lithium oxide and hydroxide	6	TRUE	C00	TOTAL CPC	0	0	TOTAL MOT	8	kg	13000	TRUE	-1	N/A		FALSE	13000	TRUE		FALSE	41617		41617	6	TRUE	FALSE
C	A	20030101	2003	52	2003	112	BLR	Belarus	M	Import	156	CHN	China	0	W00	World	H2	HS	TRUE	282520	Lithium oxide and hydroxide	6	TRUE	C00	TOTAL CPC	0	0	TOTAL MOT	8	kg	2200	FALSE	-1	N/A		FALSE	2200	FALSE		FALSE	7100		7100	0	TRUE	FALSE
C	A	20030101	2003	52	2003	32	ARG	Argentina	M	Import	156	CHN	China	0	W00	World	H2	HS	TRUE	283691	Carbonates; lithium carbonate	6	TRUE	C00	TOTAL CPC	0	0	TOTAL MOT	8	kg	200	FALSE	-1	N/A		FALSE	200	FALSE		FALSE	1644		1644	0	TRUE	FALSE
C	A	20030101	2003	52	2003	156	CHN	China	M	Import	156	CHN	China	0	W00	World	H2	HS	TRUE	282520	Lithium oxide and hydroxide	6	TRUE	C00	TOTAL CPC	0	0	TOTAL MOT	8	kg	25	FALSE	-1	N/A		FALSE	25	FALSE		FALSE	147		147	0	TRUE	FALSE
C	A	20030101	2003	52	2003	203	CZE	Czechia	M	Import	156	CHN	China	0	W00	World	H2	HS	TRUE	282520	Lithium oxide and hydroxide	6	TRUE	C00	TOTAL CPC	0	0	TOTAL MOT	8	kg	3700	FALSE	-1	N/A		FALSE	3700	FALSE		FALSE		13755	13755	0	TRUE	FALSE
C	A	20030101	2003	52	2003	152	CHL	Chile	X	Export	156	CHN	China	0	W00	World	H2	HS	TRUE	283691	Carbonates; lithium carbonate	6	TRUE	C00	TOTAL CPC	0	0	TOTAL MOT	8	kg	5472000	FALSE	8	kg	5472000	FALSE	5472000	FALSE	0	FALSE	0	9091220.86	9091220.86	0	TRUE	FALSE
C	A	20030101	2003	52	2003	203	CZE	Czechia	M	Import	156	CHN	China	0	W00	World	H2	HS	TRUE	283691	Carbonates; lithium carbonate	6	TRUE	C00	TOTAL CPC	0	0	TOTAL MOT	8	kg	16550	FALSE	-1	N/A		FALSE	16550	FALSE		FALSE		47438	47438	0	TRUE	FALSE
C	A	20030101	2003	52	2003	348	HUN	Hungary	M	Import	156	CHN	China	0	W00	World	H2	HS	TRUE	282520	Lithium oxide and hydroxide	6	TRUE	C00	TOTAL CPC	0	0	TOTAL MOT	8	kg	300	FALSE	-1	N/A		FALSE	300	FALSE		FALSE	2000		2000	0	TRUE	FALSE
C	A	20030101	2003	52	2003	360	IDN	Indonesia	M	Import	156	CHN	China	0	W00	World	H1	HS	TRUE	282520	Lithium oxide and hydroxide	6	TRUE	C00	TOTAL CPC	0	0	TOTAL MOT	8	kg	15481	FALSE	-1	N/A		FALSE	15481	FALSE		FALSE	49042		49042	0	FALSE	FALSE
C	A	20030101	2003	52	2003	364	IRN	Iran	M	Import	156	CHN	China	0	W00	World	H2	HS	TRUE	282520	Lithium oxide and hydroxide	6	TRUE	C00	TOTAL CPC	0	0	TOTAL MOT	8	kg	47000	FALSE	-1	N/A		FALSE	47000	FALSE		FALSE	139797		139797	0	TRUE	FALSE
C	A	20030101	2003	52	2003	380	ITA	Italy	M	Import	156	CHN	China	0	W00	World	H2	HS	TRUE	282520	Lithium oxide and hydroxide	6	TRUE	C00	TOTAL CPC	0	0	TOTAL MOT	8	kg	90000	FALSE	8	kg	90000	FALSE	90000	FALSE	0	FALSE	226622.855	0	226622.855	0	TRUE	FALSE
C	A	20030101	2003	52	2003	410	KOR	Rep. of Korea	M	Import	156	CHN	China	0	W00	World	H2	HS	TRUE	282520	Lithium oxide and hydroxide	6	TRUE	C00	TOTAL CPC	0	0	TOTAL MOT	8	kg	12340	FALSE	-1	N/A		FALSE	12340	FALSE		FALSE	43495		43495	0	TRUE	FALSE
C	A	20030101	2003	52	2003	458	MYS	Malaysia	M	Import	156	CHN	China	0	W00	World	H2	HS	TRUE	282520	Lithium oxide and hydroxide	6	TRUE	C00	TOTAL CPC	0	0	TOTAL MOT	8	kg	5	FALSE	-1	N/A		FALSE	5	FALSE		FALSE	12900		12900	0	TRUE	FALSE
C	A	20030101	2003	52	2003	348	HUN	Hungary	M	Import	156	CHN	China	0	W00	World	H2	HS	TRUE	283691	Carbonates; lithium carbonate	6	TRUE	C00	TOTAL CPC	0	0	TOTAL MOT	8	kg	500	FALSE	-1	N/A		FALSE	500	FALSE		FALSE	2000		2000	0	TRUE	FALSE
C	A	20030101	2003	52	2003	360	IDN	Indonesia	M	Import	156	CHN	China	0	W00	World	H1	HS	TRUE	283691	Carbonates; lithium carbonate	6	TRUE	C00	TOTAL CPC	0	0	TOTAL MOT	8	kg	42645	FALSE	-1	N/A		FALSE	42645	FALSE		FALSE	29150		29150	0	FALSE	FALSE
C	A	20030101	2003	52	2003	364	IRN	Iran	M	Import	156	CHN	China	0	W00	World	H2	HS	TRUE	283691	Carbonates; lithium carbonate	6	TRUE	C00	TOTAL CPC	0	0	TOTAL MOT	8	kg	14100	FALSE	-1	N/A		FALSE	14100	FALSE		FALSE	42539		42539	0	TRUE	FALSE
C	A	20030101	2003	52	2003	380	ITA	Italy	M	Import	156	CHN	China	0	W00	World	H2	HS	TRUE	283691	Carbonates; lithium carbonate	6	TRUE	C00	TOTAL CPC	0	0	TOTAL MOT	8	kg	271500	FALSE	8	kg	271500	FALSE	271500	FALSE	0	FALSE	470743.043	0	470743.043	0	TRUE	FALSE
C	A	20030101	2003	52	2003	410	KOR	Rep. of Korea	M	Import	156	CHN	China	0	W00	World	H2	HS	TRUE	283691	Carbonates; lithium carbonate	6	TRUE	C00	TOTAL CPC	0	0	TOTAL MOT	8	kg	115550	FALSE	-1	N/A		FALSE	115550	FALSE		FALSE	391902		391902	0	TRUE	FALSE
C	A	20030101	2003	52	2003	458	MYS	Malaysia	M	Import	156	CHN	China	0	W00	World	H2	HS	TRUE	283691	Carbonates; lithium carbonate	6	TRUE	C00	TOTAL CPC	0	0	TOTAL MOT	8	kg	500	FALSE	-1	N/A		FALSE	500	FALSE		FALSE	1818		1818	0	TRUE	FALSE
C	A	20030101	2003	52	2003	504	MAR	Morocco	M	Import	156	CHN	China	0	W00	World	H2	HS	TRUE	282520	Lithium oxide and hydroxide	6	TRUE	C00	TOTAL CPC	0	0	TOTAL MOT	8	kg	27000	FALSE	8	kg	27000	FALSE	27000	FALSE	0	FALSE	90984.206	0	90984.206	0	TRUE	FALSE
C	A	20030101	2003	52	2003	554	NZL	New Zealand	M	Import	156	CHN	China	0	W00	World	H2	HS	TRUE	282520	Lithium oxide and hydroxide	6	TRUE	C00	TOTAL CPC	0	0	TOTAL MOT	8	kg	15186	FALSE	-1	N/A		FALSE	15186	FALSE		FALSE	41795		41795	0	TRUE	FALSE
C	A	20030101	2003	52	2003	586	PAK	Pakistan	M	Import	156	CHN	China	0	W00	World	H2	HS	TRUE	282520	Lithium oxide and hydroxide	6	TRUE	C00	TOTAL CPC	0	0	TOTAL MOT	8	kg	14016	FALSE	-1	N/A		FALSE	14016	FALSE		FALSE	41238		41238	0	TRUE	FALSE
C	A	20030101	2003	52	2003	608	PHL	Philippines	M	Import	156	CHN	China	0	W00	World	H1	HS	TRUE	282520	Lithium oxide and hydroxide	6	TRUE	C00	TOTAL CPC	0	0	TOTAL MOT	8	kg	15939	FALSE	-1	N/A		FALSE	15939	FALSE		FALSE	52448		52448	0	FALSE	FALSE
C	A	20030101	2003	52	2003	616	POL	Poland	M	Import	156	CHN	China	0	W00	World	H2	HS	TRUE	282520	Lithium oxide and hydroxide	6	TRUE	C00	TOTAL CPC	0	0	TOTAL MOT	8	kg	22300	FALSE	-1	N/A		FALSE	22300	FALSE		FALSE	61000		61000	0	TRUE	FALSE
C	A	20030101	2003	52	2003	643	RUS	Russian Federation	M	Import	156	CHN	China	0	W00	World	H2	HS	TRUE	282520	Lithium oxide and hydroxide	6	TRUE	C00	TOTAL CPC	0	0	TOTAL MOT	8	kg	193000	FALSE	-1	N/A		FALSE	193000	FALSE		FALSE	103069		103069	0	TRUE	FALSE
C	A	20030101	2003	52	2003	554	NZL	New Zealand	X	Export	156	CHN	China	0	W00	World	H2	HS	TRUE	283691	Carbonates; lithium carbonate	6	TRUE	C00	TOTAL CPC	0	0	TOTAL MOT	8	kg	7060	FALSE	-1	N/A		FALSE	7060	FALSE		FALSE		44474	44474	0	TRUE	FALSE
C	A	20030101	2003	52	2003	558	NIC	Nicaragua	M	Import	156	CHN	China	0	W00	World	H2	HS	TRUE	283691	Carbonates; lithium carbonate	6	TRUE	C00	TOTAL CPC	0	0	TOTAL MOT	8	kg	44	FALSE	-1	N/A		FALSE	44	FALSE		FALSE	1300		1300	0	TRUE	FALSE
C	A	20030101	2003	52	2003	586	PAK	Pakistan	M	Import	156	CHN	China	0	W00	World	H2	HS	TRUE	283691	Carbonates; lithium carbonate	6	TRUE	C00	TOTAL CPC	0	0	TOTAL MOT	8	kg	7200	FALSE	-1	N/A		FALSE	7200	FALSE		FALSE	14015		14015	0	TRUE	FALSE
C	A	20030101	2003	52	2003	604	PER	Peru	M	Import	156	CHN	China	0	W00	World	H2	HS	TRUE	283691	Carbonates; lithium carbonate	6	TRUE	C00	TOTAL CPC	0	0	TOTAL MOT	8	kg	600	FALSE	-1	N/A		FALSE	600	FALSE		FALSE	10340		10340	0	TRUE	FALSE
C	A	20030101	2003	52	2003	620	PRT	Portugal	M	Import	156	CHN	China	0	W00	World	H2	HS	TRUE	283691	Carbonates; lithium carbonate	6	TRUE	C00	TOTAL CPC	0	0	TOTAL MOT	8	kg	50	FALSE	-1	N/A		FALSE	50	FALSE		FALSE	1043		1043	0	TRUE	FALSE
C	A	20030101	2003	52	2003	642	ROU	Romania	M	Import	156	CHN	China	0	W00	World	H2	HS	TRUE	283691	Carbonates; lithium carbonate	6	TRUE	C00	TOTAL CPC	0	0	TOTAL MOT	8	kg	1000	FALSE	8	kg	1000	FALSE	1000	FALSE	0	FALSE	62.7	0	62.7	0	FALSE	TRUE
C	A	20030101	2003	52	2003	642	ROU	Romania	M	Import	156	CHN	China	0	W00	World	H2	HS	TRUE	283691	Carbonates; lithium carbonate	6	TRUE	C00	TOTAL CPC	0	9900	Other MOT	8	kg	1000	FALSE	8	kg	1000	FALSE	1000	FALSE	0	FALSE	62.7	0	62.7	0	TRUE	FALSE
C	A	20030101	2003	52	2003	702	SGP	Singapore	M	Import	156	CHN	China	0	W00	World	H2	HS	TRUE	282520	Lithium oxide and hydroxide	6	TRUE	C00	TOTAL CPC	0	0	TOTAL MOT	8	kg	225	FALSE	-1	N/A		FALSE	225	FALSE		FALSE	2023		2023	0	TRUE	FALSE
C	A	20030101	2003	52	2003	703	SVK	Slovakia	M	Import	156	CHN	China	0	W00	World	H2	HS	TRUE	282520	Lithium oxide and hydroxide	6	TRUE	C00	TOTAL CPC	0	0	TOTAL MOT	8	kg	100	FALSE	-1	N/A		FALSE	100	FALSE		FALSE		2261	2261	0	TRUE	FALSE
C	A	20030101	2003	52	2003	704	VNM	Viet Nam	M	Import	156	CHN	China	0	W00	World	H1	HS	TRUE	282520	Lithium oxide and hydroxide	6	TRUE	C00	TOTAL CPC	0	0	TOTAL MOT	8	kg	362	TRUE	-1	N/A		FALSE	362	TRUE		FALSE	1143		1143	6	FALSE	FALSE
C	A	20030101	2003	52	2003	705	SVN	Slovenia	M	Import	156	CHN	China	0	W00	World	H2	HS	TRUE	282520	Lithium oxide and hydroxide	6	TRUE	C00	TOTAL CPC	0	0	TOTAL MOT	8	kg	3551	FALSE	-1	N/A		FALSE	3551	FALSE		FALSE	11906		11906	0	TRUE	FALSE
C	A	20030101	2003	52	2003	710	ZAF	South Africa	M	Import	156	CHN	China	0	W00	World	H2	HS	TRUE	282520	Lithium oxide and hydroxide	6	TRUE	C00	TOTAL CPC	0	0	TOTAL MOT	8	kg	76360	FALSE	-1	N/A		FALSE	76360	FALSE		FALSE		314657	314657	0	TRUE	FALSE
C	A	20030101	2003	52	2003	710	ZAF	South Africa	M	Import	156	CHN	China	0	W00	World	H2	HS	TRUE	283691	Carbonates; lithium carbonate	6	TRUE	C00	TOTAL CPC	0	0	TOTAL MOT	8	kg	21000	FALSE	-1	N/A		FALSE	21000	FALSE		FALSE		48159	48159	0	TRUE	FALSE
C	A	20030101	2003	52	2003	788	TUN	Tunisia	M	Import	156	CHN	China	0	W00	World	H2	HS	TRUE	282520	Lithium oxide and hydroxide	6	TRUE	C00	TOTAL CPC	0	0	TOTAL MOT	8	kg	7750	FALSE	-1	N/A		FALSE	7750	FALSE		FALSE	22144		22144	0	TRUE	FALSE
C	A	20030101	2003	52	2003	764	THA	Thailand	M	Import	156	CHN	China	0	W00	World	H2	HS	TRUE	283691	Carbonates; lithium carbonate	6	TRUE	C00	TOTAL CPC	0	0	TOTAL MOT	8	kg	8976	TRUE	-1	N/A		FALSE	8976	TRUE		FALSE	31769		31769	6	TRUE	FALSE
C	A	20030101	2003	52	2003	792	TUR	T�rkiye	M	Import	156	CHN	China	0	W00	World	H2	HS	TRUE	282520	Lithium oxide and hydroxide	6	TRUE	C00	TOTAL CPC	0	0	TOTAL MOT	8	kg	41500	FALSE	8	kg	41500	FALSE	41500	FALSE	0	FALSE	116285	0	116285	0	FALSE	TRUE
C	A	20030101	2003	52	2003	804	UKR	Ukraine	M	Import	156	CHN	China	0	W00	World	H1	HS	TRUE	282520	Lithium oxide and hydroxide	6	TRUE	C00	TOTAL CPC	0	0	TOTAL MOT	8	kg	96000	FALSE	-1	N/A		FALSE	96000	FALSE		FALSE	66300		66300	0	FALSE	FALSE
C	A	20030101	2003	52	2003	792	TUR	T�rkiye	M	Import	156	CHN	China	0	W00	World	H2	HS	TRUE	282520	Lithium oxide and hydroxide	6	TRUE	C00	TOTAL CPC	0	2100	Sea	8	kg	41500	FALSE	8	kg	41500	FALSE	41500	FALSE	0	FALSE	116285	0	116285	0	FALSE	TRUE
C	A	20030101	2003	52	2003	792	TUR	T�rkiye	M	Import	156	CHN	China	0	W00	World	H2	HS	TRUE	282520	Lithium oxide and hydroxide	6	TRUE	C01	Clearance for home use	0	0	TOTAL MOT	8	kg	41500	FALSE	8	kg	41500	FALSE	41500	FALSE	0	FALSE	116285	0	116285	0	FALSE	TRUE
C	A	20030101	2003	52	2003	792	TUR	T�rkiye	M	Import	156	CHN	China	0	W00	World	H2	HS	TRUE	282520	Lithium oxide and hydroxide	6	TRUE	C01	Clearance for home use	0	2100	Sea	8	kg	41500	FALSE	8	kg	41500	FALSE	41500	FALSE	0	FALSE	116285	0	116285	0	FALSE	TRUE
C	A	20030101	2003	52	2003	792	TUR	T�rkiye	M	Import	156	CHN	China	0	W00	World	H2	HS	TRUE	283691	Carbonates; lithium carbonate	6	TRUE	C00	TOTAL CPC	0	0	TOTAL MOT	8	kg	14325	FALSE	8	kg	14325	FALSE	14325	FALSE	0	FALSE	25984	0	25984	0	FALSE	TRUE
C	A	20030101	2003	52	2003	804	UKR	Ukraine	M	Import	156	CHN	China	0	W00	World	H1	HS	TRUE	283691	Carbonates; lithium carbonate	6	TRUE	C00	TOTAL CPC	0	0	TOTAL MOT	8	kg	3000	FALSE	-1	N/A		FALSE	3000	FALSE		FALSE	3290		3290	0	FALSE	FALSE
C	A	20030101	2003	52	2003	818	EGY	Egypt	M	Import	156	CHN	China	0	W00	World	H0	HS	TRUE	283691	Carbonates; lithium carbonate	6	TRUE	C00	TOTAL CPC	0	0	TOTAL MOT	8	kg	28173.232	TRUE	-1	N/A	0	FALSE	28173.232	TRUE	0	FALSE	62289.297	0	62289.297	6	TRUE	FALSE
C	A	20030101	2003	52	2003	858	URY	Uruguay	M	Import	156	CHN	China	0	W00	World	H2	HS	TRUE	283691	Carbonates; lithium carbonate	6	TRUE	C00	TOTAL CPC	0	0	TOTAL MOT	8	kg	590	FALSE	-1	N/A		FALSE	590	FALSE		FALSE	9833		9833	0	TRUE	FALSE
C	A	20030101	2003	52	2003	792	TUR	T�rkiye	M	Import	156	CHN	China	0	W00	World	H2	HS	TRUE	283691	Carbonates; lithium carbonate	6	TRUE	C00	TOTAL CPC	0	2100	Sea	8	kg	14025	FALSE	8	kg	14025	FALSE	14025	FALSE	0	FALSE	24189	0	24189	0	FALSE	TRUE
C	A	20030101	2003	52	2003	792	TUR	T�rkiye	M	Import	156	CHN	China	0	W00	World	H2	HS	TRUE	283691	Carbonates; lithium carbonate	6	TRUE	C00	TOTAL CPC	0	3200	Road	8	kg	300	FALSE	8	kg	300	FALSE	300	FALSE	0	FALSE	1795	0	1795	0	FALSE	TRUE
C	A	20030101	2003	52	2003	792	TUR	T�rkiye	M	Import	156	CHN	China	0	W00	World	H2	HS	TRUE	283691	Carbonates; lithium carbonate	6	TRUE	C01	Clearance for home use	0	0	TOTAL MOT	8	kg	14325	FALSE	8	kg	14325	FALSE	14325	FALSE	0	FALSE	25984	0	25984	0	FALSE	TRUE
C	A	20030101	2003	52	2003	792	TUR	T�rkiye	M	Import	156	CHN	China	0	W00	World	H2	HS	TRUE	283691	Carbonates; lithium carbonate	6	TRUE	C01	Clearance for home use	0	2100	Sea	8	kg	14025	FALSE	8	kg	14025	FALSE	14025	FALSE	0	FALSE	24189	0	24189	0	FALSE	TRUE
C	A	20030101	2003	52	2003	792	TUR	T�rkiye	M	Import	156	CHN	China	0	W00	World	H2	HS	TRUE	283691	Carbonates; lithium carbonate	6	TRUE	C01	Clearance for home use	0	3200	Road	8	kg	300	FALSE	8	kg	300	FALSE	300	FALSE	0	FALSE	1795	0	1795	0	FALSE	TRUE
C	A	20030101	2003	52	2003	705	SVN	Slovenia	M	Import	191	HRV	Croatia	0	W00	World	H2	HS	TRUE	282520	Lithium oxide and hydroxide	6	TRUE	C00	TOTAL CPC	0	0	TOTAL MOT	8	kg	3	FALSE	-1	N/A		FALSE	3	FALSE		FALSE	53		53	0	TRUE	FALSE
C	A	20030101	2003	52	2003	705	SVN	Slovenia	M	Import	191	HRV	Croatia	0	W00	World	H2	HS	TRUE	283691	Carbonates; lithium carbonate	6	TRUE	C00	TOTAL CPC	0	0	TOTAL MOT	8	kg	10	FALSE	-1	N/A		FALSE	10	FALSE		FALSE	84		84	0	TRUE	FALSE
C	A	20030101	2003	52	2003	156	CHN	China	X	Export	192	CUB	Cuba	0	W00	World	H2	HS	TRUE	282520	Lithium oxide and hydroxide	6	TRUE	C00	TOTAL CPC	0	0	TOTAL MOT	8	kg	17500	FALSE	-1	N/A		FALSE	17500	FALSE		FALSE		42525	42525	0	TRUE	FALSE
C	A	20030101	2003	52	2003	156	CHN	China	X	Export	203	CZE	Czechia	0	W00	World	H2	HS	TRUE	283691	Carbonates; lithium carbonate	6	TRUE	C00	TOTAL CPC	0	0	TOTAL MOT	8	kg	3000	FALSE	-1	N/A		FALSE	3000	FALSE		FALSE		9840	9840	0	TRUE	FALSE
C	A	20030101	2003	52	2003	642	ROU	Romania	M	Import	203	CZE	Czechia	0	W00	World	H2	HS	TRUE	282520	Lithium oxide and hydroxide	6	TRUE	C00	TOTAL CPC	0	0	TOTAL MOT	8	kg	3	FALSE	8	kg	3	FALSE	3	FALSE	0	FALSE	86.83	0	86.83	0	FALSE	TRUE
C	A	20030101	2003	52	2003	642	ROU	Romania	M	Import	203	CZE	Czechia	0	W00	World	H2	HS	TRUE	282520	Lithium oxide and hydroxide	6	TRUE	C00	TOTAL CPC	0	9900	Other MOT	8	kg	3	FALSE	8	kg	3	FALSE	3	FALSE	0	FALSE	86.83	0	86.83	0	TRUE	FALSE
C	A	20030101	2003	52	2003	703	SVK	Slovakia	M	Import	203	CZE	Czechia	0	W00	World	H2	HS	TRUE	282520	Lithium oxide and hydroxide	6	TRUE	C00	TOTAL CPC	0	0	TOTAL MOT	8	kg	261	FALSE	-1	N/A		FALSE	261	FALSE		FALSE		1412	1412	0	TRUE	FALSE
C	A	20030101	2003	52	2003	705	SVN	Slovenia	M	Import	203	CZE	Czechia	0	W00	World	H2	HS	TRUE	282520	Lithium oxide and hydroxide	6	TRUE	C00	TOTAL CPC	0	0	TOTAL MOT	8	kg	5400	FALSE	-1	N/A		FALSE	5400	FALSE		FALSE	16074		16074	0	TRUE	FALSE
C	A	20030101	2003	52	2003	703	SVK	Slovakia	M	Import	203	CZE	Czechia	0	W00	World	H2	HS	TRUE	283691	Carbonates; lithium carbonate	6	TRUE	C00	TOTAL CPC	0	0	TOTAL MOT	8	kg	3	FALSE	-1	N/A		FALSE	3	FALSE		FALSE		267	267	0	TRUE	FALSE
C	A	20030101	2003	52	2003	152	CHL	Chile	X	Export	218	ECU	Ecuador	0	W00	World	H2	HS	TRUE	283691	Carbonates; lithium carbonate	6	TRUE	C00	TOTAL CPC	0	0	TOTAL MOT	8	kg	220000	FALSE	8	kg	220000	FALSE	220000	FALSE	0	FALSE	0	54780	54780	0	TRUE	FALSE
C	A	20030101	2003	52	2003	380	ITA	Italy	X	Export	222	SLV	El Salvador	0	W00	World	H2	HS	TRUE	283691	Carbonates; lithium carbonate	6	TRUE	C00	TOTAL CPC	0	0	TOTAL MOT	8	kg	100	FALSE	8	kg	100	FALSE	100	FALSE	0	FALSE	0	1024.532	1024.532	0	TRUE	FALSE
C	A	20030101	2003	52	2003	710	ZAF	South Africa	X	Export	288	GHA	Ghana	0	W00	World	H2	HS	TRUE	282520	Lithium oxide and hydroxide	6	TRUE	C00	TOTAL CPC	0	0	TOTAL MOT	8	kg	62	FALSE	-1	N/A		FALSE	62	FALSE		FALSE		11	11	0	TRUE	FALSE
C	A	20030101	2003	52	2003	380	ITA	Italy	X	Export	300	GRC	Greece	0	W00	World	H2	HS	TRUE	283691	Carbonates; lithium carbonate	6	TRUE	C00	TOTAL CPC	0	0	TOTAL MOT	8	kg	375	FALSE	8	kg	375	FALSE	375	FALSE	0	FALSE	0	487.388	487.388	0	TRUE	FALSE
C	A	20030101	2003	52	2003	760	SYR	Syria	M	Import	300	GRC	Greece	0	W00	World	H1	HS	TRUE	282520	Lithium oxide and hydroxide	6	TRUE	C00	TOTAL CPC	0	0	TOTAL MOT	8	kg	100	FALSE	-1	N/A		FALSE	100	FALSE		FALSE	3353		3353	0	FALSE	FALSE
C	A	20030101	2003	52	2003	380	ITA	Italy	X	Export	340	HND	Honduras	0	W00	World	H2	HS	TRUE	283691	Carbonates; lithium carbonate	6	TRUE	C00	TOTAL CPC	0	0	TOTAL MOT	8	kg	200	FALSE	8	kg	200	FALSE	200	FALSE	0	FALSE	0	1688.329	1688.329	0	TRUE	FALSE
C	A	20030101	2003	52	2003	203	CZE	Czechia	X	Export	348	HUN	Hungary	0	W00	World	H2	HS	TRUE	282520	Lithium oxide and hydroxide	6	TRUE	C00	TOTAL CPC	0	0	TOTAL MOT	8	kg	250	FALSE	-1	N/A		FALSE	250	FALSE		FALSE		1444	1444	0	TRUE	FALSE
C	A	20030101	2003	52	2003	156	CHN	China	X	Export	360	IDN	Indonesia	0	W00	World	H2	HS	TRUE	282520	Lithium oxide and hydroxide	6	TRUE	C00	TOTAL CPC	0	0	TOTAL MOT	8	kg	10000	FALSE	-1	N/A		FALSE	10000	FALSE		FALSE		29855	29855	0	TRUE	FALSE
C	A	20030101	2003	52	2003	156	CHN	China	X	Export	360	IDN	Indonesia	0	W00	World	H2	HS	TRUE	283691	Carbonates; lithium carbonate	6	TRUE	C00	TOTAL CPC	0	0	TOTAL MOT	8	kg	16000	FALSE	-1	N/A		FALSE	16000	FALSE		FALSE		22040	22040	0	TRUE	FALSE
C	A	20030101	2003	52	2003	466	MLI	Mali	M	Import	360	IDN	Indonesia	0	W00	World	H1	HS	TRUE	282520	Lithium oxide and hydroxide	6	TRUE	C00	TOTAL CPC	0	0	TOTAL MOT	8	kg	200	FALSE	-1	N/A		FALSE	200	FALSE		FALSE	936		936	0	FALSE	FALSE
C	A	20030101	2003	52	2003	702	SGP	Singapore	X	Export	360	IDN	Indonesia	0	W00	World	H2	HS	TRUE	282520	Lithium oxide and hydroxide	6	TRUE	C00	TOTAL CPC	0	0	TOTAL MOT	8	kg	1134	FALSE	-1	N/A		FALSE	1134	FALSE		FALSE		5744	5744	0	TRUE	FALSE
C	A	20030101	2003	52	2003	702	SGP	Singapore	X	Export	360	IDN	Indonesia	0	W00	World	H2	HS	TRUE	283691	Carbonates; lithium carbonate	6	TRUE	C00	TOTAL CPC	0	0	TOTAL MOT	8	kg	227	FALSE	-1	N/A		FALSE	227	FALSE		FALSE		858	858	0	TRUE	FALSE
C	A	20030101	2003	52	2003	156	CHN	China	X	Export	364	IRN	Iran	0	W00	World	H2	HS	TRUE	282520	Lithium oxide and hydroxide	6	TRUE	C00	TOTAL CPC	0	0	TOTAL MOT	8	kg	37080	FALSE	-1	N/A		FALSE	37080	FALSE		FALSE		99031	99031	0	TRUE	FALSE
C	A	20030101	2003	52	2003	156	CHN	China	X	Export	364	IRN	Iran	0	W00	World	H2	HS	TRUE	283691	Carbonates; lithium carbonate	6	TRUE	C00	TOTAL CPC	0	0	TOTAL MOT	8	kg	14350	FALSE	-1	N/A		FALSE	14350	FALSE		FALSE		39328	39328	0	TRUE	FALSE
C	A	20030101	2003	52	2003	32	ARG	Argentina	M	Import	380	ITA	Italy	0	W00	World	H2	HS	TRUE	283691	Carbonates; lithium carbonate	6	TRUE	C00	TOTAL CPC	0	0	TOTAL MOT	8	kg	1	FALSE	-1	N/A		FALSE	1	FALSE		FALSE	223		223	0	TRUE	FALSE
C	A	20030101	2003	52	2003	40	AUT	Austria	M	Import	380	ITA	Italy	0	W00	World	H2	HS	TRUE	283691	Carbonates; lithium carbonate	6	TRUE	C00	TOTAL CPC	0	0	TOTAL MOT	8	kg	30300	FALSE	-1	N/A		FALSE	30300	FALSE		FALSE	92434		92434	0	TRUE	FALSE
C	A	20030101	2003	52	2003	156	CHN	China	X	Export	380	ITA	Italy	0	W00	World	H2	HS	TRUE	282520	Lithium oxide and hydroxide	6	TRUE	C00	TOTAL CPC	0	0	TOTAL MOT	8	kg	120000	FALSE	-1	N/A		FALSE	120000	FALSE		FALSE		304416	304416	0	TRUE	FALSE
C	A	20030101	2003	52	2003	152	CHL	Chile	X	Export	380	ITA	Italy	0	W00	World	H2	HS	TRUE	283691	Carbonates; lithium carbonate	6	TRUE	C00	TOTAL CPC	0	0	TOTAL MOT	8	kg	1096000	FALSE	8	kg	1096000	FALSE	1096000	FALSE	0	FALSE	0	1707235.06	1707235.06	0	TRUE	FALSE
C	A	20030101	2003	52	2003	156	CHN	China	X	Export	380	ITA	Italy	0	W00	World	H2	HS	TRUE	283691	Carbonates; lithium carbonate	6	TRUE	C00	TOTAL CPC	0	0	TOTAL MOT	8	kg	334300	FALSE	-1	N/A		FALSE	334300	FALSE		FALSE		540200	540200	0	TRUE	FALSE
C	A	20030101	2003	52	2003	203	CZE	Czechia	M	Import	380	ITA	Italy	0	W00	World	H2	HS	TRUE	283691	Carbonates; lithium carbonate	6	TRUE	C00	TOTAL CPC	0	0	TOTAL MOT	8	kg	1900	FALSE	-1	N/A		FALSE	1900	FALSE		FALSE		5357	5357	0	TRUE	FALSE
C	A	20030101	2003	52	2003	470	MLT	Malta	M	Import	380	ITA	Italy	0	W00	World	H2	HS	TRUE	282520	Lithium oxide and hydroxide	6	TRUE	C00	TOTAL CPC	0	0	TOTAL MOT	8	kg	100	FALSE	-1	N/A		FALSE	100	FALSE		FALSE	2743		2743	0	TRUE	FALSE
C	A	20030101	2003	52	2003	348	HUN	Hungary	M	Import	380	ITA	Italy	0	W00	World	H2	HS	TRUE	283691	Carbonates; lithium carbonate	6	TRUE	C00	TOTAL CPC	0	0	TOTAL MOT	8	kg	3200	FALSE	-1	N/A		FALSE	3200	FALSE		FALSE	8000		8000	0	TRUE	FALSE
C	A	20030101	2003	52	2003	458	MYS	Malaysia	M	Import	380	ITA	Italy	0	W00	World	H2	HS	TRUE	283691	Carbonates; lithium carbonate	6	TRUE	C00	TOTAL CPC	0	0	TOTAL MOT	8	kg	200	FALSE	-1	N/A		FALSE	200	FALSE		FALSE	4000		4000	0	TRUE	FALSE
C	A	20030101	2003	52	2003	504	MAR	Morocco	M	Import	380	ITA	Italy	0	W00	World	H2	HS	TRUE	282520	Lithium oxide and hydroxide	6	TRUE	C00	TOTAL CPC	0	0	TOTAL MOT	8	kg	5	FALSE	8	kg	5	FALSE	5	FALSE	0	FALSE	1079.394	0	1079.394	0	TRUE	FALSE
C	A	20030101	2003	52	2003	604	PER	Peru	M	Import	380	ITA	Italy	0	W00	World	H2	HS	TRUE	283691	Carbonates; lithium carbonate	6	TRUE	C00	TOTAL CPC	0	0	TOTAL MOT	8	kg	80	FALSE	-1	N/A		FALSE	80	FALSE		FALSE	1396		1396	0	TRUE	FALSE
C	A	20030101	2003	52	2003	642	ROU	Romania	M	Import	380	ITA	Italy	0	W00	World	H2	HS	TRUE	283691	Carbonates; lithium carbonate	6	TRUE	C00	TOTAL CPC	0	0	TOTAL MOT	8	kg	3305	FALSE	8	kg	3305	FALSE	3305	FALSE	0	FALSE	13533.51	0	13533.51	0	FALSE	TRUE
C	A	20030101	2003	52	2003	642	ROU	Romania	M	Import	380	ITA	Italy	0	W00	World	H2	HS	TRUE	283691	Carbonates; lithium carbonate	6	TRUE	C00	TOTAL CPC	0	9900	Other MOT	8	kg	3305	FALSE	8	kg	3305	FALSE	3305	FALSE	0	FALSE	13533.51	0	13533.51	0	TRUE	FALSE
C	A	20030101	2003	52	2003	705	SVN	Slovenia	M	Import	380	ITA	Italy	0	W00	World	H2	HS	TRUE	283691	Carbonates; lithium carbonate	6	TRUE	C00	TOTAL CPC	0	0	TOTAL MOT	8	kg	3	FALSE	-1	N/A		FALSE	3	FALSE		FALSE	97		97	0	TRUE	FALSE
C	A	20030101	2003	52	2003	705	SVN	Slovenia	X	Export	380	ITA	Italy	0	W00	World	H2	HS	TRUE	283691	Carbonates; lithium carbonate	6	TRUE	C00	TOTAL CPC	0	0	TOTAL MOT	8	kg	8650	FALSE	-1	N/A		FALSE	8650	FALSE		FALSE		121358	121358	0	TRUE	FALSE
C	A	20030101	2003	52	2003	764	THA	Thailand	M	Import	380	ITA	Italy	0	W00	World	H2	HS	TRUE	283691	Carbonates; lithium carbonate	6	TRUE	C00	TOTAL CPC	0	0	TOTAL MOT	8	kg	402	TRUE	-1	N/A		FALSE	402	TRUE		FALSE	1611		1611	6	TRUE	FALSE
C	A	20030101	2003	52	2003	792	TUR	T�rkiye	M	Import	380	ITA	Italy	0	W00	World	H2	HS	TRUE	283691	Carbonates; lithium carbonate	6	TRUE	C00	TOTAL CPC	0	0	TOTAL MOT	8	kg	150	FALSE	8	kg	150	FALSE	150	FALSE	0	FALSE	487	0	487	0	FALSE	TRUE
C	A	20030101	2003	52	2003	862	VEN	Venezuela	M	Import	380	ITA	Italy	0	W00	World	H1	HS	TRUE	283691	Carbonates; lithium carbonate	6	TRUE	C00	TOTAL CPC	0	0	TOTAL MOT	8	kg	688	FALSE	-1	N/A		FALSE	688	FALSE		FALSE		5000	5000	0	FALSE	FALSE
C	A	20030101	2003	52	2003	792	TUR	T�rkiye	M	Import	380	ITA	Italy	0	W00	World	H2	HS	TRUE	283691	Carbonates; lithium carbonate	6	TRUE	C00	TOTAL CPC	0	3200	Road	8	kg	150	FALSE	8	kg	150	FALSE	150	FALSE	0	FALSE	487	0	487	0	FALSE	TRUE
C	A	20030101	2003	52	2003	792	TUR	T�rkiye	M	Import	380	ITA	Italy	0	W00	World	H2	HS	TRUE	283691	Carbonates; lithium carbonate	6	TRUE	C01	Clearance for home use	0	0	TOTAL MOT	8	kg	150	FALSE	8	kg	150	FALSE	150	FALSE	0	FALSE	487	0	487	0	FALSE	TRUE
C	A	20030101	2003	52	2003	792	TUR	T�rkiye	M	Import	380	ITA	Italy	0	W00	World	H2	HS	TRUE	283691	Carbonates; lithium carbonate	6	TRUE	C01	Clearance for home use	0	3200	Road	8	kg	150	FALSE	8	kg	150	FALSE	150	FALSE	0	FALSE	487	0	487	0	FALSE	TRUE
C	A	20030101	2003	52	2003	643	RUS	Russian Federation	X	Export	398	KAZ	Kazakhstan	0	W00	World	H2	HS	TRUE	282520	Lithium oxide and hydroxide	6	TRUE	C00	TOTAL CPC	0	0	TOTAL MOT	8	kg	978	FALSE	-1	N/A		FALSE	978	FALSE		FALSE		6295	6295	0	TRUE	FALSE
C	A	20030101	2003	52	2003	792	TUR	T�rkiye	X	Export	398	KAZ	Kazakhstan	0	W00	World	H2	HS	TRUE	283691	Carbonates; lithium carbonate	6	TRUE	C00	TOTAL CPC	0	0	TOTAL MOT	8	kg	440	FALSE	8	kg	440	FALSE	440	FALSE	0	FALSE	0	2444	2444	0	FALSE	TRUE
C	A	20030101	2003	52	2003	792	TUR	T�rkiye	X	Export	398	KAZ	Kazakhstan	0	W00	World	H2	HS	TRUE	283691	Carbonates; lithium carbonate	6	TRUE	C00	TOTAL CPC	0	2100	Sea	8	kg	440	FALSE	8	kg	440	FALSE	440	FALSE	0	FALSE	0	2444	2444	0	FALSE	TRUE
C	A	20030101	2003	52	2003	792	TUR	T�rkiye	X	Export	398	KAZ	Kazakhstan	0	W00	World	H2	HS	TRUE	283691	Carbonates; lithium carbonate	6	TRUE	C03	Outright exportation	0	0	TOTAL MOT	8	kg	440	FALSE	8	kg	440	FALSE	440	FALSE	0	FALSE	0	2444	2444	0	FALSE	TRUE
C	A	20030101	2003	52	2003	792	TUR	T�rkiye	X	Export	398	KAZ	Kazakhstan	0	W00	World	H2	HS	TRUE	283691	Carbonates; lithium carbonate	6	TRUE	C03	Outright exportation	0	2100	Sea	8	kg	440	FALSE	8	kg	440	FALSE	440	FALSE	0	FALSE	0	2444	2444	0	FALSE	TRUE
C	A	20030101	2003	52	2003	800	UGA	Uganda	M	Import	404	KEN	Kenya	0	W00	World	H2	HS	TRUE	282520	Lithium oxide and hydroxide	6	TRUE	C00	TOTAL CPC	0	0	TOTAL MOT	8	kg	19	FALSE	-1	N/A		FALSE	19	FALSE		FALSE	22		22	0	TRUE	FALSE
C	A	20030101	2003	52	2003	800	UGA	Uganda	M	Import	404	KEN	Kenya	0	W00	World	H2	HS	TRUE	283691	Carbonates; lithium carbonate	6	TRUE	C00	TOTAL CPC	0	0	TOTAL MOT	8	kg	110	FALSE	-1	N/A		FALSE	110	FALSE		FALSE	22		22	0	TRUE	FALSE
C	A	20030101	2003	52	2003	32	ARG	Argentina	M	Import	410	KOR	Rep. of Korea	0	W00	World	H2	HS	TRUE	282520	Lithium oxide and hydroxide	6	TRUE	C00	TOTAL CPC	0	0	TOTAL MOT	8	kg	20	TRUE	-1	N/A		FALSE	20	TRUE		FALSE	160		160	6	TRUE	FALSE
C	A	20030101	2003	52	2003	156	CHN	China	X	Export	410	KOR	Rep. of Korea	0	W00	World	H2	HS	TRUE	282520	Lithium oxide and hydroxide	6	TRUE	C00	TOTAL CPC	0	0	TOTAL MOT	8	kg	12390	FALSE	-1	N/A		FALSE	12390	FALSE		FALSE		38622	38622	0	TRUE	FALSE
C	A	20030101	2003	52	2003	152	CHL	Chile	X	Export	410	KOR	Rep. of Korea	0	W00	World	H2	HS	TRUE	283691	Carbonates; lithium carbonate	6	TRUE	C00	TOTAL CPC	0	0	TOTAL MOT	8	kg	666788	FALSE	8	kg	666788	FALSE	666788	FALSE	0	FALSE	0	1131019.04	1131019.04	0	TRUE	FALSE
C	A	20030101	2003	52	2003	156	CHN	China	X	Export	410	KOR	Rep. of Korea	0	W00	World	H2	HS	TRUE	283691	Carbonates; lithium carbonate	6	TRUE	C00	TOTAL CPC	0	0	TOTAL MOT	8	kg	125578	FALSE	-1	N/A		FALSE	125578	FALSE		FALSE		410640	410640	0	TRUE	FALSE
C	A	20030101	2003	52	2003	360	IDN	Indonesia	X	Export	410	KOR	Rep. of Korea	0	W00	World	H1	HS	TRUE	282520	Lithium oxide and hydroxide	6	TRUE	C00	TOTAL CPC	0	0	TOTAL MOT	8	kg	226060	FALSE	-1	N/A		FALSE	226060	FALSE		FALSE		4200	4200	0	FALSE	FALSE
C	A	20030101	2003	52	2003	360	IDN	Indonesia	M	Import	410	KOR	Rep. of Korea	0	W00	World	H1	HS	TRUE	283691	Carbonates; lithium carbonate	6	TRUE	C00	TOTAL CPC	0	0	TOTAL MOT	8	kg	229	FALSE	-1	N/A		FALSE	229	FALSE		FALSE	938		938	0	FALSE	FALSE
C	A	20030101	2003	52	2003	586	PAK	Pakistan	M	Import	410	KOR	Rep. of Korea	0	W00	World	H2	HS	TRUE	282520	Lithium oxide and hydroxide	6	TRUE	C00	TOTAL CPC	0	0	TOTAL MOT	8	kg	2000	FALSE	-1	N/A		FALSE	2000	FALSE		FALSE	5713		5713	0	TRUE	FALSE
C	A	20030101	2003	52	2003	705	SVN	Slovenia	X	Export	410	KOR	Rep. of Korea	0	W00	World	H2	HS	TRUE	283691	Carbonates; lithium carbonate	6	TRUE	C00	TOTAL CPC	0	0	TOTAL MOT	8	kg	5700	FALSE	-1	N/A		FALSE	5700	FALSE		FALSE		68804	68804	0	TRUE	FALSE
C	A	20030101	2003	52	2003	792	TUR	T�rkiye	M	Import	410	KOR	Rep. of Korea	0	W00	World	H2	HS	TRUE	283691	Carbonates; lithium carbonate	6	TRUE	C00	TOTAL CPC	0	0	TOTAL MOT	8	kg	1450	FALSE	8	kg	1450	FALSE	1450	FALSE	0	FALSE	5674	0	5674	0	FALSE	TRUE
C	A	20030101	2003	52	2003	792	TUR	T�rkiye	M	Import	410	KOR	Rep. of Korea	0	W00	World	H2	HS	TRUE	283691	Carbonates; lithium carbonate	6	TRUE	C00	TOTAL CPC	0	3200	Road	8	kg	1450	FALSE	8	kg	1450	FALSE	1450	FALSE	0	FALSE	5674	0	5674	0	FALSE	TRUE
C	A	20030101	2003	52	2003	792	TUR	T�rkiye	M	Import	410	KOR	Rep. of Korea	0	W00	World	H2	HS	TRUE	283691	Carbonates; lithium carbonate	6	TRUE	C01	Clearance for home use	0	0	TOTAL MOT	8	kg	1450	FALSE	8	kg	1450	FALSE	1450	FALSE	0	FALSE	5674	0	5674	0	FALSE	TRUE
C	A	20030101	2003	52	2003	792	TUR	T�rkiye	M	Import	410	KOR	Rep. of Korea	0	W00	World	H2	HS	TRUE	283691	Carbonates; lithium carbonate	6	TRUE	C01	Clearance for home use	0	3200	Road	8	kg	1450	FALSE	8	kg	1450	FALSE	1450	FALSE	0	FALSE	5674	0	5674	0	FALSE	TRUE
C	A	20030101	2003	52	2003	156	CHN	China	X	Export	414	KWT	Kuwait	0	W00	World	H2	HS	TRUE	282520	Lithium oxide and hydroxide	6	TRUE	C00	TOTAL CPC	0	0	TOTAL MOT	8	kg	12000	FALSE	-1	N/A		FALSE	12000	FALSE		FALSE		30680	30680	0	TRUE	FALSE
C	A	20030101	2003	52	2003	643	RUS	Russian Federation	X	Export	417	KGZ	Kyrgyzstan	0	W00	World	H2	HS	TRUE	282520	Lithium oxide and hydroxide	6	TRUE	C00	TOTAL CPC	0	0	TOTAL MOT	8	kg	100	FALSE	-1	N/A		FALSE	100	FALSE		FALSE		675	675	0	TRUE	FALSE
C	A	20030101	2003	52	2003	380	ITA	Italy	X	Export	434	LBY	Libya	0	W00	World	H2	HS	TRUE	283691	Carbonates; lithium carbonate	6	TRUE	C00	TOTAL CPC	0	0	TOTAL MOT	8	kg	5000	FALSE	8	kg	5000	FALSE	5000	FALSE	0	FALSE	0	9925.295	9925.295	0	TRUE	FALSE
C	A	20030101	2003	52	2003	710	ZAF	South Africa	X	Export	454	MWI	Malawi	0	W00	World	H2	HS	TRUE	282520	Lithium oxide and hydroxide	6	TRUE	C00	TOTAL CPC	0	0	TOTAL MOT	8	kg	1	FALSE	-1	N/A		FALSE	1	FALSE		FALSE		949	949	0	TRUE	FALSE
C	A	20030101	2003	52	2003	156	CHN	China	X	Export	458	MYS	Malaysia	0	W00	World	H2	HS	TRUE	283691	Carbonates; lithium carbonate	6	TRUE	C00	TOTAL CPC	0	0	TOTAL MOT	8	kg	500	FALSE	-1	N/A		FALSE	500	FALSE		FALSE		1746	1746	0	TRUE	FALSE
C	A	20030101	2003	52	2003	702	SGP	Singapore	X	Export	458	MYS	Malaysia	0	W00	World	H2	HS	TRUE	282520	Lithium oxide and hydroxide	6	TRUE	C00	TOTAL CPC	0	0	TOTAL MOT	8	kg	4578	FALSE	-1	N/A		FALSE	4578	FALSE		FALSE		21538	21538	0	TRUE	FALSE
C	A	20030101	2003	52	2003	702	SGP	Singapore	M	Import	458	MYS	Malaysia	0	W00	World	H2	HS	TRUE	283691	Carbonates; lithium carbonate	6	TRUE	C00	TOTAL CPC	0	0	TOTAL MOT	8	kg	136	FALSE	-1	N/A		FALSE	136	FALSE		FALSE	319		319	0	TRUE	FALSE
C	A	20030101	2003	52	2003	702	SGP	Singapore	X	Export	458	MYS	Malaysia	0	W00	World	H2	HS	TRUE	283691	Carbonates; lithium carbonate	6	TRUE	C00	TOTAL CPC	0	0	TOTAL MOT	8	kg	1067	FALSE	-1	N/A		FALSE	1067	FALSE		FALSE		11557	11557	0	TRUE	FALSE
C	A	20030101	2003	52	2003	156	CHN	China	X	Export	504	MAR	Morocco	0	W00	World	H2	HS	TRUE	282520	Lithium oxide and hydroxide	6	TRUE	C00	TOTAL CPC	0	0	TOTAL MOT	8	kg	10000	FALSE	-1	N/A		FALSE	10000	FALSE		FALSE		18850	18850	0	TRUE	FALSE
C	A	20030101	2003	52	2003	710	ZAF	South Africa	X	Export	508	MOZ	Mozambique	0	W00	World	H2	HS	TRUE	283691	Carbonates; lithium carbonate	6	TRUE	C00	TOTAL CPC	0	0	TOTAL MOT	8	kg	150	FALSE	-1	N/A		FALSE	150	FALSE		FALSE		1020	1020	0	TRUE	FALSE
C	A	20030101	2003	52	2003	156	CHN	China	M	Import	554	NZL	New Zealand	0	W00	World	H2	HS	TRUE	282520	Lithium oxide and hydroxide	6	TRUE	C00	TOTAL CPC	0	0	TOTAL MOT	8	kg	2390	FALSE	-1	N/A		FALSE	2390	FALSE		FALSE	71700		71700	0	TRUE	FALSE
C	A	20030101	2003	52	2003	156	CHN	China	X	Export	554	NZL	New Zealand	0	W00	World	H2	HS	TRUE	282520	Lithium oxide and hydroxide	6	TRUE	C00	TOTAL CPC	0	0	TOTAL MOT	8	kg	15000	FALSE	-1	N/A		FALSE	15000	FALSE		FALSE		38340	38340	0	TRUE	FALSE
C	A	20030101	2003	52	2003	156	CHN	China	M	Import	554	NZL	New Zealand	0	W00	World	H2	HS	TRUE	283691	Carbonates; lithium carbonate	6	TRUE	C00	TOTAL CPC	0	0	TOTAL MOT	8	kg	10000	FALSE	-1	N/A		FALSE	10000	FALSE		FALSE	48068		48068	0	TRUE	FALSE
C	A	20030101	2003	52	2003	242	FJI	Fiji	M	Import	554	NZL	New Zealand	0	W00	World	H2	HS	TRUE	282520	Lithium oxide and hydroxide	6	TRUE	C00	TOTAL CPC	0	0	TOTAL MOT	8	kg	25	FALSE	-1	N/A		FALSE	25	FALSE		FALSE	69		69	0	TRUE	FALSE
C	A	20030101	2003	52	2003	242	FJI	Fiji	M	Import	554	NZL	New Zealand	0	W00	World	H2	HS	TRUE	283691	Carbonates; lithium carbonate	6	TRUE	C00	TOTAL CPC	0	0	TOTAL MOT	8	kg	5	FALSE	-1	N/A		FALSE	5	FALSE		FALSE	69		69	0	TRUE	FALSE
C	A	20030101	2003	52	2003	410	KOR	Rep. of Korea	M	Import	554	NZL	New Zealand	0	W00	World	H2	HS	TRUE	282520	Lithium oxide and hydroxide	6	TRUE	C00	TOTAL CPC	0	0	TOTAL MOT	8	kg	200	FALSE	-1	N/A		FALSE	200	FALSE		FALSE	8000		8000	0	TRUE	FALSE
C	A	20030101	2003	52	2003	702	SGP	Singapore	X	Export	554	NZL	New Zealand	0	W00	World	H2	HS	TRUE	283691	Carbonates; lithium carbonate	6	TRUE	C00	TOTAL CPC	0	0	TOTAL MOT	8	kg	500	FALSE	-1	N/A		FALSE	500	FALSE		FALSE		11367	11367	0	TRUE	FALSE
C	A	20030101	2003	52	2003	156	CHN	China	X	Export	586	PAK	Pakistan	0	W00	World	H2	HS	TRUE	282520	Lithium oxide and hydroxide	6	TRUE	C00	TOTAL CPC	0	0	TOTAL MOT	8	kg	22500	FALSE	-1	N/A		FALSE	22500	FALSE		FALSE		62186	62186	0	TRUE	FALSE
C	A	20030101	2003	52	2003	156	CHN	China	X	Export	586	PAK	Pakistan	0	W00	World	H2	HS	TRUE	283691	Carbonates; lithium carbonate	6	TRUE	C00	TOTAL CPC	0	0	TOTAL MOT	8	kg	2540	FALSE	-1	N/A		FALSE	2540	FALSE		FALSE		14648	14648	0	TRUE	FALSE
C	A	20030101	2003	52	2003	380	ITA	Italy	X	Export	591	PAN	Panama	0	W00	World	H2	HS	TRUE	283691	Carbonates; lithium carbonate	6	TRUE	C00	TOTAL CPC	0	0	TOTAL MOT	8	kg	300	FALSE	8	kg	300	FALSE	300	FALSE	0	FALSE	0	2531.928	2531.928	0	TRUE	FALSE
C	A	20030101	2003	52	2003	156	CHN	China	X	Export	616	POL	Poland	0	W00	World	H2	HS	TRUE	282520	Lithium oxide and hydroxide	6	TRUE	C00	TOTAL CPC	0	0	TOTAL MOT	8	kg	20000	FALSE	-1	N/A		FALSE	20000	FALSE		FALSE		50419	50419	0	TRUE	FALSE
C	A	20030101	2003	52	2003	203	CZE	Czechia	M	Import	616	POL	Poland	0	W00	World	H2	HS	TRUE	282520	Lithium oxide and hydroxide	6	TRUE	C00	TOTAL CPC	0	0	TOTAL MOT	8	kg	430	FALSE	-1	N/A		FALSE	430	FALSE		FALSE		1204	1204	0	TRUE	FALSE
C	A	20030101	2003	52	2003	156	CHN	China	X	Export	616	POL	Poland	0	W00	World	H2	HS	TRUE	283691	Carbonates; lithium carbonate	6	TRUE	C00	TOTAL CPC	0	0	TOTAL MOT	8	kg	5001	FALSE	-1	N/A		FALSE	5001	FALSE		FALSE		10190	10190	0	TRUE	FALSE
C	A	20030101	2003	52	2003	380	ITA	Italy	X	Export	616	POL	Poland	0	W00	World	H2	HS	TRUE	282520	Lithium oxide and hydroxide	6	TRUE	C00	TOTAL CPC	0	0	TOTAL MOT	8	kg	5000	FALSE	8	kg	5000	FALSE	5000	FALSE	0	FALSE	0	15266.205	15266.205	0	TRUE	FALSE
C	A	20030101	2003	52	2003	440	LTU	Lithuania	M	Import	616	POL	Poland	0	W00	World	H2	HS	TRUE	282520	Lithium oxide and hydroxide	6	TRUE	C00	TOTAL CPC	0	0	TOTAL MOT	8	kg	225	FALSE	8	kg	225	FALSE	225	FALSE	0	FALSE	786	0	786	0	TRUE	FALSE
C	A	20030101	2003	52	2003	380	ITA	Italy	X	Export	616	POL	Poland	0	W00	World	H2	HS	TRUE	283691	Carbonates; lithium carbonate	6	TRUE	C00	TOTAL CPC	0	0	TOTAL MOT	8	kg	23950	FALSE	8	kg	23950	FALSE	23950	FALSE	0	FALSE	0	42389.163	42389.163	0	TRUE	FALSE
C	A	20030101	2003	52	2003	804	UKR	Ukraine	X	Export	616	POL	Poland	0	W00	World	H1	HS	TRUE	282520	Lithium oxide and hydroxide	6	TRUE	C00	TOTAL CPC	0	0	TOTAL MOT	8	kg	4	FALSE	-1	N/A		FALSE	4	FALSE		FALSE		80	80	0	FALSE	FALSE
C	A	20030101	2003	52	2003	804	UKR	Ukraine	M	Import	616	POL	Poland	0	W00	World	H1	HS	TRUE	283691	Carbonates; lithium carbonate	6	TRUE	C00	TOTAL CPC	0	0	TOTAL MOT	8	kg	1300	FALSE	-1	N/A		FALSE	1300	FALSE		FALSE	4460		4460	0	FALSE	FALSE
C	A	20030101	2003	52	2003	380	ITA	Italy	X	Export	620	PRT	Portugal	0	W00	World	H2	HS	TRUE	283691	Carbonates; lithium carbonate	6	TRUE	C00	TOTAL CPC	0	0	TOTAL MOT	8	kg	4500	FALSE	8	kg	4500	FALSE	4500	FALSE	0	FALSE	0	1686.068	1686.068	0	TRUE	FALSE
C	A	20030101	2003	52	2003	100	BGR	Bulgaria	X	Export	642	ROU	Romania	0	W00	World	H2	HS	TRUE	282520	Lithium oxide and hydroxide	6	TRUE	C00	TOTAL CPC	0	0	TOTAL MOT	8	kg	6000	FALSE	-1	N/A		FALSE	6000	FALSE		FALSE		23190	23190	0	TRUE	FALSE
C	A	20030101	2003	52	2003	203	CZE	Czechia	X	Export	642	ROU	Romania	0	W00	World	H2	HS	TRUE	282520	Lithium oxide and hydroxide	6	TRUE	C00	TOTAL CPC	0	0	TOTAL MOT	8	kg	3	FALSE	-1	N/A		FALSE	3	FALSE		FALSE		72	72	0	TRUE	FALSE
C	A	20030101	2003	52	2003	380	ITA	Italy	X	Export	642	ROU	Romania	0	W00	World	H2	HS	TRUE	283691	Carbonates; lithium carbonate	6	TRUE	C00	TOTAL CPC	0	0	TOTAL MOT	8	kg	2920	FALSE	8	kg	2920	FALSE	2920	FALSE	0	FALSE	0	3573.423	3573.423	0	TRUE	FALSE
C	A	20030101	2003	52	2003	112	BLR	Belarus	M	Import	643	RUS	Russian Federation	0	W00	World	H2	HS	TRUE	282520	Lithium oxide and hydroxide	6	TRUE	C00	TOTAL CPC	0	0	TOTAL MOT	8	kg	5121	FALSE	-1	N/A		FALSE	5121	FALSE		FALSE	37900		37900	0	TRUE	FALSE
C	A	20030101	2003	52	2003	112	BLR	Belarus	M	Import	643	RUS	Russian Federation	0	W00	World	H2	HS	TRUE	283691	Carbonates; lithium carbonate	6	TRUE	C00	TOTAL CPC	0	0	TOTAL MOT	8	kg	3768	FALSE	-1	N/A		FALSE	3768	FALSE		FALSE	18200		18200	0	TRUE	FALSE
C	A	20030101	2003	52	2003	156	CHN	China	X	Export	643	RUS	Russian Federation	0	W00	World	H2	HS	TRUE	282520	Lithium oxide and hydroxide	6	TRUE	C00	TOTAL CPC	0	0	TOTAL MOT	8	kg	212000	FALSE	-1	N/A		FALSE	212000	FALSE		FALSE		544563	544563	0	TRUE	FALSE
C	A	20030101	2003	52	2003	398	KAZ	Kazakhstan	M	Import	643	RUS	Russian Federation	0	W00	World	H1	HS	TRUE	282520	Lithium oxide and hydroxide	6	TRUE	C00	TOTAL CPC	0	0	TOTAL MOT	8	kg	1000	FALSE	-1	N/A		FALSE	1000	FALSE		FALSE	6300		6300	0	FALSE	FALSE
C	A	20030101	2003	52	2003	410	KOR	Rep. of Korea	M	Import	643	RUS	Russian Federation	0	W00	World	H2	HS	TRUE	282520	Lithium oxide and hydroxide	6	TRUE	C00	TOTAL CPC	0	0	TOTAL MOT	8	kg	21050	FALSE	-1	N/A		FALSE	21050	FALSE		FALSE	110383		110383	0	TRUE	FALSE
C	A	20030101	2003	52	2003	417	KGZ	Kyrgyzstan	M	Import	643	RUS	Russian Federation	0	W00	World	H2	HS	TRUE	282520	Lithium oxide and hydroxide	6	TRUE	C00	TOTAL CPC	0	0	TOTAL MOT	8	kg	100	FALSE	-1	N/A		FALSE	100	FALSE		FALSE	821		821	0	TRUE	FALSE
C	A	20030101	2003	52	2003	710	ZAF	South Africa	M	Import	643	RUS	Russian Federation	0	W00	World	H2	HS	TRUE	282520	Lithium oxide and hydroxide	6	TRUE	C00	TOTAL CPC	0	0	TOTAL MOT	8	kg	10	FALSE	-1	N/A		FALSE	10	FALSE		FALSE		13921	13921	0	TRUE	FALSE
C	A	20030101	2003	52	2003	156	CHN	China	X	Export	682	SAU	Saudi Arabia	0	W00	World	H2	HS	TRUE	282520	Lithium oxide and hydroxide	6	TRUE	C00	TOTAL CPC	0	0	TOTAL MOT	8	kg	2500	FALSE	-1	N/A		FALSE	2500	FALSE		FALSE		7175	7175	0	TRUE	FALSE
C	A	20030101	2003	52	2003	156	CHN	China	M	Import	702	SGP	Singapore	0	W00	World	H2	HS	TRUE	282520	Lithium oxide and hydroxide	6	TRUE	C00	TOTAL CPC	0	0	TOTAL MOT	8	kg	440	FALSE	-1	N/A		FALSE	440	FALSE		FALSE	1613		1613	0	TRUE	FALSE
C	A	20030101	2003	52	2003	156	CHN	China	X	Export	702	SGP	Singapore	0	W00	World	H2	HS	TRUE	282520	Lithium oxide and hydroxide	6	TRUE	C00	TOTAL CPC	0	0	TOTAL MOT	8	kg	5000	FALSE	-1	N/A		FALSE	5000	FALSE		FALSE		12900	12900	0	TRUE	FALSE
C	A	20030101	2003	52	2003	458	MYS	Malaysia	M	Import	702	SGP	Singapore	0	W00	World	H2	HS	TRUE	283691	Carbonates; lithium carbonate	6	TRUE	C00	TOTAL CPC	0	0	TOTAL MOT	8	kg	100	FALSE	-1	N/A		FALSE	100	FALSE		FALSE	2000		2000	0	TRUE	FALSE
C	A	20030101	2003	52	2003	554	NZL	New Zealand	M	Import	702	SGP	Singapore	0	W00	World	H2	HS	TRUE	283691	Carbonates; lithium carbonate	6	TRUE	C00	TOTAL CPC	0	0	TOTAL MOT	8	kg	290	FALSE	-1	N/A		FALSE	290	FALSE		FALSE	6211		6211	0	TRUE	FALSE
C	A	20030101	2003	52	2003	704	VNM	Viet Nam	M	Import	702	SGP	Singapore	0	W00	World	H1	HS	TRUE	282520	Lithium oxide and hydroxide	6	TRUE	C00	TOTAL CPC	0	0	TOTAL MOT	8	kg	1046	TRUE	-1	N/A		FALSE	1046	TRUE		FALSE	3300		3300	6	FALSE	FALSE
C	A	20030101	2003	52	2003	705	SVN	Slovenia	X	Export	702	SGP	Singapore	0	W00	World	H2	HS	TRUE	283691	Carbonates; lithium carbonate	6	TRUE	C00	TOTAL CPC	0	0	TOTAL MOT	8	kg	1078	FALSE	-1	N/A		FALSE	1078	FALSE		FALSE		14078	14078	0	TRUE	FALSE
C	A	20030101	2003	52	2003	40	AUT	Austria	X	Export	703	SVK	Slovakia	0	W00	World	H2	HS	TRUE	282520	Lithium oxide and hydroxide	6	TRUE	C00	TOTAL CPC	0	0	TOTAL MOT	8	kg	1100	FALSE	-1	N/A		FALSE	1100	FALSE		FALSE		3398	3398	0	TRUE	FALSE
C	A	20030101	2003	52	2003	203	CZE	Czechia	X	Export	703	SVK	Slovakia	0	W00	World	H2	HS	TRUE	282520	Lithium oxide and hydroxide	6	TRUE	C00	TOTAL CPC	0	0	TOTAL MOT	8	kg	310	FALSE	-1	N/A		FALSE	310	FALSE		FALSE		1417	1417	0	TRUE	FALSE
C	A	20030101	2003	52	2003	203	CZE	Czechia	X	Export	703	SVK	Slovakia	0	W00	World	H2	HS	TRUE	283691	Carbonates; lithium carbonate	6	TRUE	C00	TOTAL CPC	0	0	TOTAL MOT	8	kg	3	FALSE	-1	N/A		FALSE	3	FALSE		FALSE		276	276	0	TRUE	FALSE
C	A	20030101	2003	52	2003	156	CHN	China	X	Export	704	VNM	Viet Nam	0	W00	World	H2	HS	TRUE	282520	Lithium oxide and hydroxide	6	TRUE	C00	TOTAL CPC	0	0	TOTAL MOT	8	kg	420	FALSE	-1	N/A		FALSE	420	FALSE		FALSE		842	842	0	TRUE	FALSE
C	A	20030101	2003	52	2003	156	CHN	China	X	Export	704	VNM	Viet Nam	0	W00	World	H2	HS	TRUE	283691	Carbonates; lithium carbonate	6	TRUE	C00	TOTAL CPC	0	0	TOTAL MOT	8	kg	4	FALSE	-1	N/A		FALSE	4	FALSE		FALSE		54	54	0	TRUE	FALSE
C	A	20030101	2003	52	2003	40	AUT	Austria	M	Import	705	SVN	Slovenia	0	W00	World	H2	HS	TRUE	283691	Carbonates; lithium carbonate	6	TRUE	C00	TOTAL CPC	0	0	TOTAL MOT	8	kg	100	FALSE	-1	N/A		FALSE	100	FALSE		FALSE	979		979	0	TRUE	FALSE
C	A	20030101	2003	52	2003	380	ITA	Italy	X	Export	705	SVN	Slovenia	0	W00	World	H2	HS	TRUE	282520	Lithium oxide and hydroxide	6	TRUE	C00	TOTAL CPC	0	0	TOTAL MOT	8	kg	147	FALSE	8	kg	147	FALSE	147	FALSE	0	FALSE	0	19354.155	19354.155	0	TRUE	FALSE
C	A	20030101	2003	52	2003	380	ITA	Italy	M	Import	705	SVN	Slovenia	0	W00	World	H2	HS	TRUE	283691	Carbonates; lithium carbonate	6	TRUE	C00	TOTAL CPC	0	0	TOTAL MOT	8	kg	8650	FALSE	8	kg	8650	FALSE	8650	FALSE	0	FALSE	127942.106	0	127942.106	0	TRUE	FALSE
C	A	20030101	2003	52	2003	410	KOR	Rep. of Korea	M	Import	705	SVN	Slovenia	0	W00	World	H2	HS	TRUE	283691	Carbonates; lithium carbonate	6	TRUE	C00	TOTAL CPC	0	0	TOTAL MOT	8	kg	5700	FALSE	-1	N/A		FALSE	5700	FALSE		FALSE	69885		69885	0	TRUE	FALSE
C	A	20030101	2003	52	2003	554	NZL	New Zealand	M	Import	705	SVN	Slovenia	0	W00	World	H2	HS	TRUE	283691	Carbonates; lithium carbonate	6	TRUE	C00	TOTAL CPC	0	0	TOTAL MOT	8	kg	290	FALSE	-1	N/A		FALSE	290	FALSE		FALSE	5782		5782	0	TRUE	FALSE
C	A	20030101	2003	52	2003	702	SGP	Singapore	M	Import	705	SVN	Slovenia	0	W00	World	H2	HS	TRUE	283691	Carbonates; lithium carbonate	6	TRUE	C00	TOTAL CPC	0	0	TOTAL MOT	8	kg	350	FALSE	-1	N/A		FALSE	350	FALSE		FALSE	4858		4858	0	TRUE	FALSE
C	A	20030101	2003	52	2003	764	THA	Thailand	M	Import	705	SVN	Slovenia	0	W00	World	H2	HS	TRUE	283691	Carbonates; lithium carbonate	6	TRUE	C00	TOTAL CPC	0	0	TOTAL MOT	8	kg	1000	TRUE	-1	N/A		FALSE	1000	TRUE		FALSE	13144		13144	6	TRUE	FALSE
C	A	20030101	2003	52	2003	792	TUR	T�rkiye	M	Import	705	SVN	Slovenia	0	W00	World	H2	HS	TRUE	283691	Carbonates; lithium carbonate	6	TRUE	C00	TOTAL CPC	0	0	TOTAL MOT	8	kg	70000	FALSE	8	kg	70000	FALSE	70000	FALSE	0	FALSE	258832	0	258832	0	FALSE	TRUE
C	A	20030101	2003	52	2003	792	TUR	T�rkiye	M	Import	705	SVN	Slovenia	0	W00	World	H2	HS	TRUE	283691	Carbonates; lithium carbonate	6	TRUE	C00	TOTAL CPC	0	2100	Sea	8	kg	20000	FALSE	8	kg	20000	FALSE	20000	FALSE	0	FALSE	76614	0	76614	0	FALSE	TRUE
C	A	20030101	2003	52	2003	792	TUR	T�rkiye	M	Import	705	SVN	Slovenia	0	W00	World	H2	HS	TRUE	283691	Carbonates; lithium carbonate	6	TRUE	C00	TOTAL CPC	0	3200	Road	8	kg	50000	FALSE	8	kg	50000	FALSE	50000	FALSE	0	FALSE	182218	0	182218	0	FALSE	TRUE
C	A	20030101	2003	52	2003	792	TUR	T�rkiye	M	Import	705	SVN	Slovenia	0	W00	World	H2	HS	TRUE	283691	Carbonates; lithium carbonate	6	TRUE	C01	Clearance for home use	0	0	TOTAL MOT	8	kg	70000	FALSE	8	kg	70000	FALSE	70000	FALSE	0	FALSE	258832	0	258832	0	FALSE	TRUE
C	A	20030101	2003	52	2003	792	TUR	T�rkiye	M	Import	705	SVN	Slovenia	0	W00	World	H2	HS	TRUE	283691	Carbonates; lithium carbonate	6	TRUE	C01	Clearance for home use	0	2100	Sea	8	kg	20000	FALSE	8	kg	20000	FALSE	20000	FALSE	0	FALSE	76614	0	76614	0	FALSE	TRUE
C	A	20030101	2003	52	2003	792	TUR	T�rkiye	M	Import	705	SVN	Slovenia	0	W00	World	H2	HS	TRUE	283691	Carbonates; lithium carbonate	6	TRUE	C01	Clearance for home use	0	3200	Road	8	kg	50000	FALSE	8	kg	50000	FALSE	50000	FALSE	0	FALSE	182218	0	182218	0	FALSE	TRUE
C	A	20030101	2003	52	2003	72	BWA	Botswana	M	Import	710	ZAF	South Africa	0	W00	World	H1	HS	TRUE	282520	Lithium oxide and hydroxide	6	TRUE	C00	TOTAL CPC	0	0	TOTAL MOT	8	kg	500	FALSE	-1	N/A		FALSE	500	FALSE		FALSE	769		769	0	FALSE	FALSE
C	A	20030101	2003	52	2003	72	BWA	Botswana	M	Import	710	ZAF	South Africa	0	W00	World	H1	HS	TRUE	283691	Carbonates; lithium carbonate	6	TRUE	C00	TOTAL CPC	0	0	TOTAL MOT	8	kg	5080	FALSE	-1	N/A		FALSE	5080	FALSE		FALSE	40233		40233	0	FALSE	FALSE
C	A	20030101	2003	52	2003	156	CHN	China	X	Export	710	ZAF	South Africa	0	W00	World	H2	HS	TRUE	282520	Lithium oxide and hydroxide	6	TRUE	C00	TOTAL CPC	0	0	TOTAL MOT	8	kg	144850	FALSE	-1	N/A		FALSE	144850	FALSE		FALSE		365423	365423	0	TRUE	FALSE
C	A	20030101	2003	52	2003	152	CHL	Chile	X	Export	710	ZAF	South Africa	0	W00	World	H2	HS	TRUE	283691	Carbonates; lithium carbonate	6	TRUE	C00	TOTAL CPC	0	0	TOTAL MOT	8	kg	40000	FALSE	8	kg	40000	FALSE	40000	FALSE	0	FALSE	0	58864.36	58864.36	0	TRUE	FALSE
C	A	20030101	2003	52	2003	156	CHN	China	X	Export	710	ZAF	South Africa	0	W00	World	H2	HS	TRUE	283691	Carbonates; lithium carbonate	6	TRUE	C00	TOTAL CPC	0	0	TOTAL MOT	8	kg	21000	FALSE	-1	N/A		FALSE	21000	FALSE		FALSE		50969	50969	0	TRUE	FALSE
C	A	20030101	2003	52	2003	516	NAM	Namibia	X	Export	710	ZAF	South Africa	0	W00	World	H1	HS	TRUE	282520	Lithium oxide and hydroxide	6	TRUE	C00	TOTAL CPC	0	0	TOTAL MOT	8	kg	1	FALSE	-1	N/A		FALSE	1	FALSE		FALSE		3	3	0	FALSE	FALSE
C	A	20030101	2003	52	2003	716	ZWE	Zimbabwe	M	Import	710	ZAF	South Africa	0	W00	World	H2	HS	TRUE	282520	Lithium oxide and hydroxide	6	TRUE	C00	TOTAL CPC	0	0	TOTAL MOT	8	kg	4124	FALSE	8	kg	4124	FALSE	4124	FALSE	0	FALSE	6604		6604	0	FALSE	TRUE
C	A	20030101	2003	52	2003	716	ZWE	Zimbabwe	M	Import	710	ZAF	South Africa	0	W00	World	H2	HS	TRUE	282520	Lithium oxide and hydroxide	6	TRUE	C00	TOTAL CPC	0	3100	Railway	8	kg	2	FALSE	8	kg	2	FALSE	2	FALSE	0	FALSE	2.06		2.06	0	TRUE	FALSE
C	A	20030101	2003	52	2003	716	ZWE	Zimbabwe	M	Import	710	ZAF	South Africa	0	W00	World	H2	HS	TRUE	282520	Lithium oxide and hydroxide	6	TRUE	C00	TOTAL CPC	0	3200	Road	8	kg	4122	FALSE	8	kg	4122	FALSE	4122	FALSE	0	FALSE	6601.94		6601.94	0	TRUE	FALSE
C	A	20030101	2003	52	2003	716	ZWE	Zimbabwe	M	Import	710	ZAF	South Africa	0	W00	World	H2	HS	TRUE	283691	Carbonates; lithium carbonate	6	TRUE	C00	TOTAL CPC	0	0	TOTAL MOT	8	kg	2136	FALSE	8	kg	2136	FALSE	2136	FALSE	0	FALSE	1222.84		1222.84	0	FALSE	TRUE
C	A	20030101	2003	52	2003	716	ZWE	Zimbabwe	M	Import	710	ZAF	South Africa	0	W00	World	H2	HS	TRUE	283691	Carbonates; lithium carbonate	6	TRUE	C00	TOTAL CPC	0	3100	Railway	8	kg	242	FALSE	8	kg	242	FALSE	242	FALSE	0	FALSE	188.49		188.49	0	TRUE	FALSE
C	A	20030101	2003	52	2003	716	ZWE	Zimbabwe	M	Import	710	ZAF	South Africa	0	W00	World	H2	HS	TRUE	283691	Carbonates; lithium carbonate	6	TRUE	C00	TOTAL CPC	0	3200	Road	8	kg	1894	FALSE	8	kg	1894	FALSE	1894	FALSE	0	FALSE	1034.35		1034.35	0	TRUE	FALSE
C	A	20030101	2003	52	2003	360	IDN	Indonesia	M	Import	716	ZWE	Zimbabwe	0	W00	World	H1	HS	TRUE	283691	Carbonates; lithium carbonate	6	TRUE	C00	TOTAL CPC	0	0	TOTAL MOT	8	kg	21000	FALSE	-1	N/A		FALSE	21000	FALSE		FALSE	2216		2216	0	FALSE	FALSE
C	A	20030101	2003	52	2003	710	ZAF	South Africa	X	Export	716	ZWE	Zimbabwe	0	W00	World	H2	HS	TRUE	282520	Lithium oxide and hydroxide	6	TRUE	C00	TOTAL CPC	0	0	TOTAL MOT	8	kg	5390	FALSE	-1	N/A		FALSE	5390	FALSE		FALSE		19307	19307	0	TRUE	FALSE
C	A	20030101	2003	52	2003	710	ZAF	South Africa	X	Export	716	ZWE	Zimbabwe	0	W00	World	H2	HS	TRUE	283691	Carbonates; lithium carbonate	6	TRUE	C00	TOTAL CPC	0	0	TOTAL MOT	8	kg	6158	FALSE	-1	N/A		FALSE	6158	FALSE		FALSE		15906	15906	0	TRUE	FALSE
C	A	20030101	2003	52	2003	300	GRC	Greece	X	Export	760	SYR	Syria	0	W00	World	H2	HS	TRUE	282520	Lithium oxide and hydroxide	6	TRUE	C00	TOTAL CPC	0	0	TOTAL MOT	8	kg	200	FALSE	-1	N/A		FALSE	200	FALSE		FALSE		1727	1727	0	TRUE	FALSE
C	A	20030101	2003	52	2003	156	CHN	China	X	Export	764	THA	Thailand	0	W00	World	H2	HS	TRUE	283691	Carbonates; lithium carbonate	6	TRUE	C00	TOTAL CPC	0	0	TOTAL MOT	8	kg	14120	FALSE	-1	N/A		FALSE	14120	FALSE		FALSE		36132	36132	0	TRUE	FALSE
C	A	20030101	2003	52	2003	702	SGP	Singapore	X	Export	764	THA	Thailand	0	W00	World	H2	HS	TRUE	282520	Lithium oxide and hydroxide	6	TRUE	C00	TOTAL CPC	0	0	TOTAL MOT	8	kg	885	FALSE	-1	N/A		FALSE	885	FALSE		FALSE		4763	4763	0	TRUE	FALSE
C	A	20030101	2003	52	2003	704	VNM	Viet Nam	M	Import	764	THA	Thailand	0	W00	World	H1	HS	TRUE	283691	Carbonates; lithium carbonate	6	TRUE	C00	TOTAL CPC	0	0	TOTAL MOT	8	kg	311	TRUE	-1	N/A		FALSE	311	TRUE		FALSE	726		726	6	FALSE	FALSE
C	A	20030101	2003	52	2003	705	SVN	Slovenia	X	Export	764	THA	Thailand	0	W00	World	H2	HS	TRUE	283691	Carbonates; lithium carbonate	6	TRUE	C00	TOTAL CPC	0	0	TOTAL MOT	8	kg	750	FALSE	-1	N/A		FALSE	750	FALSE		FALSE		9196	9196	0	TRUE	FALSE
C	A	20030101	2003	52	2003	156	CHN	China	X	Export	784	ARE	United Arab Emirates	0	W00	World	H2	HS	TRUE	282520	Lithium oxide and hydroxide	6	TRUE	C00	TOTAL CPC	0	0	TOTAL MOT	8	kg	72000	FALSE	-1	N/A		FALSE	72000	FALSE		FALSE		180193	180193	0	TRUE	FALSE
C	A	20030101	2003	52	2003	404	KEN	Kenya	M	Import	784	ARE	United Arab Emirates	0	W00	World	H2	HS	TRUE	282520	Lithium oxide and hydroxide	6	TRUE	C00	TOTAL CPC	0	0	TOTAL MOT	8	kg	50	FALSE	-1	N/A		FALSE	50	FALSE		FALSE	579		579	0	TRUE	FALSE
C	A	20030101	2003	52	2003	586	PAK	Pakistan	X	Export	784	ARE	United Arab Emirates	0	W00	World	H2	HS	TRUE	282520	Lithium oxide and hydroxide	6	TRUE	C00	TOTAL CPC	0	0	TOTAL MOT	8	kg	1000	FALSE	-1	N/A		FALSE	1000	FALSE		FALSE		6040	6040	0	TRUE	FALSE
C	A	20030101	2003	52	2003	710	ZAF	South Africa	X	Export	784	ARE	United Arab Emirates	0	W00	World	H2	HS	TRUE	282520	Lithium oxide and hydroxide	6	TRUE	C00	TOTAL CPC	0	0	TOTAL MOT	8	kg	84000	FALSE	-1	N/A		FALSE	84000	FALSE		FALSE		16489	16489	0	TRUE	FALSE
C	A	20030101	2003	52	2003	12	DZA	Algeria	M	Import	788	TUN	Tunisia	0	W00	World	H2	HS	TRUE	282520	Lithium oxide and hydroxide	6	TRUE	C00	TOTAL CPC	0	0	TOTAL MOT	8	kg	180	FALSE	-1	N/A		FALSE	180	FALSE		FALSE	1013		1013	0	TRUE	FALSE
C	A	20030101	2003	52	2003	156	CHN	China	X	Export	788	TUN	Tunisia	0	W00	World	H2	HS	TRUE	282520	Lithium oxide and hydroxide	6	TRUE	C00	TOTAL CPC	0	0	TOTAL MOT	8	kg	7750	FALSE	-1	N/A		FALSE	7750	FALSE		FALSE		19953	19953	0	TRUE	FALSE
C	A	20030101	2003	52	2003	156	CHN	China	X	Export	792	TUR	T�rkiye	0	W00	World	H2	HS	TRUE	282520	Lithium oxide and hydroxide	6	TRUE	C00	TOTAL CPC	0	0	TOTAL MOT	8	kg	38500	FALSE	-1	N/A		FALSE	38500	FALSE		FALSE		98959	98959	0	TRUE	FALSE
C	A	20030101	2003	52	2003	156	CHN	China	X	Export	792	TUR	T�rkiye	0	W00	World	H2	HS	TRUE	283691	Carbonates; lithium carbonate	6	TRUE	C00	TOTAL CPC	0	0	TOTAL MOT	8	kg	7000	FALSE	-1	N/A		FALSE	7000	FALSE		FALSE		13623	13623	0	TRUE	FALSE
C	A	20030101	2003	52	2003	398	KAZ	Kazakhstan	M	Import	792	TUR	T�rkiye	0	W00	World	H1	HS	TRUE	283691	Carbonates; lithium carbonate	6	TRUE	C00	TOTAL CPC	0	0	TOTAL MOT	8	kg	8	TRUE	-1	N/A		FALSE	8	TRUE		FALSE	100		100	6	FALSE	FALSE
C	A	20030101	2003	52	2003	231	ETH	Ethiopia	M	Import	800	UGA	Uganda	0	W00	World	H1	HS	TRUE	282520	Lithium oxide and hydroxide	6	TRUE	C00	TOTAL CPC	0	0	TOTAL MOT	8	kg	1	FALSE	8	kg	1	FALSE	1	FALSE	0	FALSE	63.839		63.839	0	FALSE	TRUE
C	A	20030101	2003	52	2003	231	ETH	Ethiopia	M	Import	800	UGA	Uganda	0	W00	World	H1	HS	TRUE	282520	Lithium oxide and hydroxide	6	TRUE	C00	TOTAL CPC	0	1000	Air	8	kg	1	FALSE	8	kg	1	FALSE	1	FALSE	0	FALSE	63.839		63.839	0	TRUE	FALSE
C	A	20030101	2003	52	2003	156	CHN	China	X	Export	804	UKR	Ukraine	0	W00	World	H2	HS	TRUE	282520	Lithium oxide and hydroxide	6	TRUE	C00	TOTAL CPC	0	0	TOTAL MOT	8	kg	80000	FALSE	-1	N/A		FALSE	80000	FALSE		FALSE		196313	196313	0	TRUE	FALSE
C	A	20030101	2003	52	2003	156	CHN	China	X	Export	804	UKR	Ukraine	0	W00	World	H2	HS	TRUE	283691	Carbonates; lithium carbonate	6	TRUE	C00	TOTAL CPC	0	0	TOTAL MOT	8	kg	2000	FALSE	-1	N/A		FALSE	2000	FALSE		FALSE		4740	4740	0	TRUE	FALSE
C	A	20030101	2003	52	2003	703	SVK	Slovakia	M	Import	804	UKR	Ukraine	0	W00	World	H2	HS	TRUE	282520	Lithium oxide and hydroxide	6	TRUE	C00	TOTAL CPC	0	0	TOTAL MOT	8	kg	3	FALSE	-1	N/A		FALSE	3	FALSE		FALSE		1	1	0	TRUE	FALSE
C	A	20030101	2003	52	2003	156	CHN	China	X	Export	818	EGY	Egypt	0	W00	World	H2	HS	TRUE	283691	Carbonates; lithium carbonate	6	TRUE	C00	TOTAL CPC	0	0	TOTAL MOT	8	kg	20000	FALSE	-1	N/A		FALSE	20000	FALSE		FALSE		49566	49566	0	TRUE	FALSE
C	A	20030101	2003	52	2003	705	SVN	Slovenia	X	Export	818	EGY	Egypt	0	W00	World	H2	HS	TRUE	283691	Carbonates; lithium carbonate	6	TRUE	C00	TOTAL CPC	0	0	TOTAL MOT	8	kg	4000	FALSE	-1	N/A		FALSE	4000	FALSE		FALSE		47147	47147	0	TRUE	FALSE
C	A	20030101	2003	52	2003	32	ARG	Argentina	X	Export	858	URY	Uruguay	0	W00	World	H2	HS	TRUE	283691	Carbonates; lithium carbonate	6	TRUE	C00	TOTAL CPC	0	0	TOTAL MOT	8	kg	8	FALSE	-1	N/A		FALSE	8	FALSE		FALSE		130	130	0	TRUE	FALSE
C	A	20030101	2003	52	2003	643	RUS	Russian Federation	M	Import	860	UZB	Uzbekistan	0	W00	World	H2	HS	TRUE	283691	Carbonates; lithium carbonate	6	TRUE	C00	TOTAL CPC	0	0	TOTAL MOT	8	kg	71500	FALSE	-1	N/A		FALSE	71500	FALSE		FALSE	86161		86161	0	TRUE	FALSE
C	A	20030101	2003	52	2003	152	CHL	Chile	X	Export	862	VEN	Venezuela	0	W00	World	H2	HS	TRUE	283691	Carbonates; lithium carbonate	6	TRUE	C00	TOTAL CPC	0	0	TOTAL MOT	8	kg	391910.4	FALSE	8	kg	391910.4	FALSE	391910.4	FALSE	0	FALSE	0	746280.81	746280.81	0	TRUE	FALSE
C	A	20030101	2003	52	2003	380	ITA	Italy	X	Export	862	VEN	Venezuela	0	W00	World	H2	HS	TRUE	283691	Carbonates; lithium carbonate	6	TRUE	C00	TOTAL CPC	0	0	TOTAL MOT	8	kg	700	FALSE	8	kg	700	FALSE	700	FALSE	0	FALSE	0	5444.946	5444.946	0	TRUE	FALSE
C	A	20080101	2008	52	2008	12	DZA	Algeria	M	Import	40	AUT	Austria	0	W00	World	H3	HS	TRUE	282520	Lithium oxide and hydroxide	6	TRUE	C00	TOTAL CPC	0	0	TOTAL MOT	8	kg	15	FALSE	-1	N/A		FALSE	15	FALSE		FALSE	375		375	0	TRUE	FALSE
C	A	20080101	2008	52	2008	12	DZA	Algeria	M	Import	152	CHL	Chile	0	W00	World	H3	HS	TRUE	282520	Lithium oxide and hydroxide	6	TRUE	C00	TOTAL CPC	0	0	TOTAL MOT	8	kg	105000	FALSE	-1	N/A		FALSE	105000	FALSE		FALSE	1039998		1039998	0	TRUE	FALSE
C	A	20080101	2008	52	2008	12	DZA	Algeria	M	Import	380	ITA	Italy	0	W00	World	H3	HS	TRUE	282520	Lithium oxide and hydroxide	6	TRUE	C00	TOTAL CPC	0	0	TOTAL MOT	8	kg	21	FALSE	-1	N/A		FALSE	21	FALSE		FALSE	2468		2468	0	TRUE	FALSE
C	A	20080101	2008	52	2008	32	ARG	Argentina	M	Import	152	CHL	Chile	0	W00	World	H3	HS	TRUE	282520	Lithium oxide and hydroxide	6	TRUE	C00	TOTAL CPC	0	0	TOTAL MOT	8	kg	175500	FALSE	-1	N/A		FALSE	175500	FALSE		FALSE	1337688		1337688	0	TRUE	FALSE
C	A	20080101	2008	52	2008	32	ARG	Argentina	M	Import	156	CHN	China	0	W00	World	H3	HS	TRUE	282520	Lithium oxide and hydroxide	6	TRUE	C00	TOTAL CPC	0	0	TOTAL MOT	8	kg	5000	FALSE	-1	N/A		FALSE	5000	FALSE		FALSE	34000		34000	0	TRUE	FALSE
C	A	20080101	2008	52	2008	50	BGD	Bangladesh	M	Import	156	CHN	China	0	W00	World	H3	HS	TRUE	282520	Lithium oxide and hydroxide	6	TRUE	C00	TOTAL CPC	0	0	TOTAL MOT	8	kg	700	FALSE	-1	N/A		FALSE	700	FALSE		FALSE	9379		9379	0	TRUE	FALSE
C	A	20080101	2008	52	2008	50	BGD	Bangladesh	M	Import	410	KOR	Rep. of Korea	0	W00	World	H3	HS	TRUE	282520	Lithium oxide and hydroxide	6	TRUE	C00	TOTAL CPC	0	0	TOTAL MOT	8	kg	22	FALSE	-1	N/A		FALSE	22	FALSE		FALSE	155		155	0	TRUE	FALSE
C	A	20080101	2008	52	2008	70	BIH	Bosnia Herzegovina	M	Import	40	AUT	Austria	0	W00	World	H3	HS	TRUE	282520	Lithium oxide and hydroxide	6	TRUE	C00	TOTAL CPC	0	0	TOTAL MOT	8	kg	2700	FALSE	-1	N/A		FALSE	2700	FALSE		FALSE	17643		17643	0	TRUE	FALSE
C	A	20080101	2008	52	2008	72	BWA	Botswana	M	Import	710	ZAF	South Africa	0	W00	World	H1	HS	TRUE	282520	Lithium oxide and hydroxide	6	TRUE	C00	TOTAL CPC	0	0	TOTAL MOT	8	kg	819	FALSE	-1	N/A		FALSE	819	FALSE		FALSE	3654		3654	0	FALSE	FALSE
C	A	20080101	2008	52	2008	100	BGR	Bulgaria	M	Import	300	GRC	Greece	0	W00	World	H3	HS	TRUE	282520	Lithium oxide and hydroxide	6	TRUE	C00	TOTAL CPC	0	0	TOTAL MOT	8	kg	200	FALSE	-1	N/A		FALSE	200	FALSE		FALSE	2537		2537	0	TRUE	FALSE
C	A	20080101	2008	52	2008	100	BGR	Bulgaria	M	Import	616	POL	Poland	0	W00	World	H3	HS	TRUE	282520	Lithium oxide and hydroxide	6	TRUE	C00	TOTAL CPC	0	0	TOTAL MOT	8	kg	100	FALSE	-1	N/A		FALSE	100	FALSE		FALSE	922		922	0	TRUE	FALSE
C	A	20080101	2008	52	2008	112	BLR	Belarus	M	Import	156	CHN	China	0	W00	World	H3	HS	TRUE	282520	Lithium oxide and hydroxide	6	TRUE	C00	TOTAL CPC	0	0	TOTAL MOT	8	kg	9900	FALSE	-1	N/A		FALSE	9900	FALSE		FALSE	86200		86200	0	TRUE	FALSE
C	A	20080101	2008	52	2008	112	BLR	Belarus	M	Import	643	RUS	Russian Federation	0	W00	World	H3	HS	TRUE	282520	Lithium oxide and hydroxide	6	TRUE	C00	TOTAL CPC	0	0	TOTAL MOT	8	kg	329	FALSE	-1	N/A		FALSE	329	FALSE		FALSE	3400		3400	0	TRUE	FALSE
C	A	20080101	2008	52	2008	12	DZA	Algeria	M	Import	616	POL	Poland	0	W00	World	H3	HS	TRUE	283691	Carbonates; lithium carbonate	6	TRUE	C00	TOTAL CPC	0	0	TOTAL MOT	8	kg	12	FALSE	-1	N/A		FALSE	12	FALSE		FALSE	246		246	0	TRUE	FALSE
C	A	20080101	2008	52	2008	32	ARG	Argentina	M	Import	152	CHL	Chile	0	W00	World	H3	HS	TRUE	283691	Carbonates; lithium carbonate	6	TRUE	C00	TOTAL CPC	0	0	TOTAL MOT	8	kg	130700	FALSE	-1	N/A		FALSE	130700	FALSE		FALSE	790279		790279	0	TRUE	FALSE
C	A	20080101	2008	52	2008	40	AUT	Austria	M	Import	152	CHL	Chile	0	W00	World	H3	HS	TRUE	283691	Carbonates; lithium carbonate	6	TRUE	C00	TOTAL CPC	0	0	TOTAL MOT	8	kg	20100	FALSE	-1	N/A		FALSE	20100	FALSE		FALSE	153636		153636	0	TRUE	FALSE
C	A	20080101	2008	52	2008	40	AUT	Austria	M	Import	380	ITA	Italy	0	W00	World	H3	HS	TRUE	283691	Carbonates; lithium carbonate	6	TRUE	C00	TOTAL CPC	0	0	TOTAL MOT	8	kg	6500	FALSE	-1	N/A		FALSE	6500	FALSE		FALSE	44354		44354	0	TRUE	FALSE
C	A	20080101	2008	52	2008	40	AUT	Austria	M	Import	616	POL	Poland	0	W00	World	H3	HS	TRUE	283691	Carbonates; lithium carbonate	6	TRUE	C00	TOTAL CPC	0	0	TOTAL MOT	8	kg	1000	FALSE	-1	N/A		FALSE	1000	FALSE		FALSE	9379		9379	0	TRUE	FALSE
C	A	20080101	2008	52	2008	40	AUT	Austria	M	Import	642	ROU	Romania	0	W00	World	H3	HS	TRUE	283691	Carbonates; lithium carbonate	6	TRUE	C00	TOTAL CPC	0	0	TOTAL MOT	8	kg	24500	FALSE	-1	N/A		FALSE	24500	FALSE		FALSE	5295		5295	0	TRUE	FALSE
C	A	20080101	2008	52	2008	96	BRN	Brunei Darussalam	M	Import	702	SGP	Singapore	0	W00	World	H2	HS	TRUE	283691	Carbonates; lithium carbonate	6	TRUE	C00	TOTAL CPC	0	0	TOTAL MOT	8	kg	8	TRUE	-1	N/A		FALSE	8	TRUE		FALSE	53		53	6	TRUE	FALSE
C	A	20080101	2008	52	2008	112	BLR	Belarus	M	Import	152	CHL	Chile	0	W00	World	H3	HS	TRUE	283691	Carbonates; lithium carbonate	6	TRUE	C00	TOTAL CPC	0	0	TOTAL MOT	8	kg	25700	FALSE	-1	N/A		FALSE	25700	FALSE		FALSE	236800		236800	0	TRUE	FALSE
C	A	20080101	2008	52	2008	112	BLR	Belarus	M	Import	156	CHN	China	0	W00	World	H3	HS	TRUE	283691	Carbonates; lithium carbonate	6	TRUE	C00	TOTAL CPC	0	0	TOTAL MOT	8	kg	3600	FALSE	-1	N/A		FALSE	3600	FALSE		FALSE	30000		30000	0	TRUE	FALSE
C	A	20080101	2008	52	2008	112	BLR	Belarus	M	Import	643	RUS	Russian Federation	0	W00	World	H3	HS	TRUE	283691	Carbonates; lithium carbonate	6	TRUE	C00	TOTAL CPC	0	0	TOTAL MOT	8	kg	23	FALSE	-1	N/A		FALSE	23	FALSE		FALSE	400		400	0	TRUE	FALSE
C	A	20080101	2008	52	2008	32	ARG	Argentina	X	Export	156	CHN	China	0	W00	World	H3	HS	TRUE	283691	Carbonates; lithium carbonate	6	TRUE	C00	TOTAL CPC	0	0	TOTAL MOT	8	kg	270000	FALSE	-1	N/A		FALSE	270000	FALSE		FALSE		1251303	1251303	0	TRUE	FALSE
C	A	20080101	2008	52	2008	40	AUT	Austria	X	Export	191	HRV	Croatia	0	W00	World	H3	HS	TRUE	283691	Carbonates; lithium carbonate	6	TRUE	C00	TOTAL CPC	0	0	TOTAL MOT	8	kg	100	FALSE	-1	N/A		FALSE	100	FALSE		FALSE		914	914	0	TRUE	FALSE
C	A	20080101	2008	52	2008	40	AUT	Austria	X	Export	348	HUN	Hungary	0	W00	World	H3	HS	TRUE	283691	Carbonates; lithium carbonate	6	TRUE	C00	TOTAL CPC	0	0	TOTAL MOT	8	kg	26000	FALSE	-1	N/A		FALSE	26000	FALSE		FALSE		228460	228460	0	TRUE	FALSE
C	A	20080101	2008	52	2008	40	AUT	Austria	X	Export	380	ITA	Italy	0	W00	World	H3	HS	TRUE	283691	Carbonates; lithium carbonate	6	TRUE	C00	TOTAL CPC	0	0	TOTAL MOT	8	kg	200	FALSE	-1	N/A		FALSE	200	FALSE		FALSE		1759	1759	0	TRUE	FALSE
C	A	20080101	2008	52	2008	40	AUT	Austria	X	Export	688	SRB	Serbia	0	W00	World	H3	HS	TRUE	283691	Carbonates; lithium carbonate	6	TRUE	C00	TOTAL CPC	0	0	TOTAL MOT	8	kg	400	FALSE	-1	N/A		FALSE	400	FALSE		FALSE		3432	3432	0	TRUE	FALSE
C	A	20080101	2008	52	2008	40	AUT	Austria	X	Export	705	SVN	Slovenia	0	W00	World	H3	HS	TRUE	283691	Carbonates; lithium carbonate	6	TRUE	C00	TOTAL CPC	0	0	TOTAL MOT	8	kg	900	FALSE	-1	N/A		FALSE	900	FALSE		FALSE		97	97	0	TRUE	FALSE
C	A	20080101	2008	52	2008	156	CHN	China	M	Import	152	CHL	Chile	0	W00	World	H3	HS	TRUE	282520	Lithium oxide and hydroxide	6	TRUE	C00	TOTAL CPC	0	0	TOTAL MOT	8	kg	10000	FALSE	-1	N/A		FALSE	10000	FALSE		FALSE	81745		81745	0	TRUE	FALSE
C	A	20080101	2008	52	2008	156	CHN	China	M	Import	156	CHN	China	0	W00	World	H3	HS	TRUE	282520	Lithium oxide and hydroxide	6	TRUE	C00	TOTAL CPC	0	0	TOTAL MOT	8	kg	10000	FALSE	-1	N/A		FALSE	10000	FALSE		FALSE	780000		780000	0	TRUE	FALSE
C	A	20080101	2008	52	2008	156	CHN	China	M	Import	410	KOR	Rep. of Korea	0	W00	World	H3	HS	TRUE	282520	Lithium oxide and hydroxide	6	TRUE	C00	TOTAL CPC	0	0	TOTAL MOT	8	kg	366	FALSE	-1	N/A		FALSE	366	FALSE		FALSE	366		366	0	TRUE	FALSE
C	A	20080101	2008	52	2008	196	CYP	Cyprus	M	Import	156	CHN	China	0	W00	World	H3	HS	TRUE	282520	Lithium oxide and hydroxide	6	TRUE	C00	TOTAL CPC	0	0	TOTAL MOT	8	kg	256	FALSE	-1	N/A		FALSE	256	FALSE		FALSE	2123		2123	0	TRUE	FALSE
C	A	20080101	2008	52	2008	203	CZE	Czechia	M	Import	152	CHL	Chile	0	W00	World	H3	HS	TRUE	282520	Lithium oxide and hydroxide	6	TRUE	C00	TOTAL CPC	0	0	TOTAL MOT	8	kg	22750	FALSE	-1	N/A		FALSE	22750	FALSE		FALSE	174443		174443	0	TRUE	FALSE
C	A	20080101	2008	52	2008	203	CZE	Czechia	M	Import	156	CHN	China	0	W00	World	H3	HS	TRUE	282520	Lithium oxide and hydroxide	6	TRUE	C00	TOTAL CPC	0	0	TOTAL MOT	8	kg	3000	FALSE	-1	N/A		FALSE	3000	FALSE		FALSE	38843		38843	0	TRUE	FALSE
C	A	20080101	2008	52	2008	156	CHN	China	M	Import	32	ARG	Argentina	0	W00	World	H3	HS	TRUE	283691	Carbonates; lithium carbonate	6	TRUE	C00	TOTAL CPC	0	0	TOTAL MOT	8	kg	858287	FALSE	-1	N/A		FALSE	858287	FALSE		FALSE	4820142		4820142	0	TRUE	FALSE
C	A	20080101	2008	52	2008	156	CHN	China	M	Import	152	CHL	Chile	0	W00	World	H3	HS	TRUE	283691	Carbonates; lithium carbonate	6	TRUE	C00	TOTAL CPC	0	0	TOTAL MOT	8	kg	3363305	FALSE	-1	N/A		FALSE	3363305	FALSE		FALSE	17805816		17805816	0	TRUE	FALSE
C	A	20080101	2008	52	2008	156	CHN	China	M	Import	156	CHN	China	0	W00	World	H3	HS	TRUE	283691	Carbonates; lithium carbonate	6	TRUE	C00	TOTAL CPC	0	0	TOTAL MOT	8	kg	13600	FALSE	-1	N/A		FALSE	13600	FALSE		FALSE	105536		105536	0	TRUE	FALSE
C	A	20080101	2008	52	2008	156	CHN	China	M	Import	410	KOR	Rep. of Korea	0	W00	World	H3	HS	TRUE	283691	Carbonates; lithium carbonate	6	TRUE	C00	TOTAL CPC	0	0	TOTAL MOT	8	kg	48015	FALSE	-1	N/A		FALSE	48015	FALSE		FALSE	326520		326520	0	TRUE	FALSE
C	A	20080101	2008	52	2008	188	CRI	Costa Rica	M	Import	380	ITA	Italy	0	W00	World	H3	HS	TRUE	283691	Carbonates; lithium carbonate	6	TRUE	C00	TOTAL CPC	0	0	TOTAL MOT	8	kg	45	FALSE	-1	N/A		FALSE	45	FALSE		FALSE	750		750	0	TRUE	FALSE
C	A	20080101	2008	52	2008	191	HRV	Croatia	M	Import	40	AUT	Austria	0	W00	World	H3	HS	TRUE	283691	Carbonates; lithium carbonate	6	TRUE	C00	TOTAL CPC	0	0	TOTAL MOT	8	kg	171	FALSE	-1	N/A		FALSE	171	FALSE		FALSE	1059		1059	0	TRUE	FALSE
C	A	20080101	2008	52	2008	191	HRV	Croatia	M	Import	156	CHN	China	0	W00	World	H3	HS	TRUE	283691	Carbonates; lithium carbonate	6	TRUE	C00	TOTAL CPC	0	0	TOTAL MOT	8	kg	4000	FALSE	-1	N/A		FALSE	4000	FALSE		FALSE	34626		34626	0	TRUE	FALSE
C	A	20080101	2008	52	2008	203	CZE	Czechia	M	Import	32	ARG	Argentina	0	W00	World	H3	HS	TRUE	283691	Carbonates; lithium carbonate	6	TRUE	C00	TOTAL CPC	0	0	TOTAL MOT	8	kg	500	FALSE	-1	N/A		FALSE	500	FALSE		FALSE	4360		4360	0	TRUE	FALSE
C	A	20080101	2008	52	2008	203	CZE	Czechia	M	Import	152	CHL	Chile	0	W00	World	H3	HS	TRUE	283691	Carbonates; lithium carbonate	6	TRUE	C00	TOTAL CPC	0	0	TOTAL MOT	8	kg	31100	FALSE	-1	N/A		FALSE	31100	FALSE		FALSE	240482		240482	0	TRUE	FALSE
C	A	20080101	2008	52	2008	203	CZE	Czechia	M	Import	156	CHN	China	0	W00	World	H3	HS	TRUE	283691	Carbonates; lithium carbonate	6	TRUE	C00	TOTAL CPC	0	0	TOTAL MOT	8	kg	5000	FALSE	-1	N/A		FALSE	5000	FALSE		FALSE	43171		43171	0	TRUE	FALSE
C	A	20080101	2008	52	2008	203	CZE	Czechia	M	Import	380	ITA	Italy	0	W00	World	H3	HS	TRUE	283691	Carbonates; lithium carbonate	6	TRUE	C00	TOTAL CPC	0	0	TOTAL MOT	8	kg	4000	FALSE	-1	N/A		FALSE	4000	FALSE		FALSE	32335		32335	0	TRUE	FALSE
C	A	20080101	2008	52	2008	152	CHL	Chile	X	Export	32	ARG	Argentina	0	W00	World	H3	HS	TRUE	282520	Lithium oxide and hydroxide	6	TRUE	C00	TOTAL CPC	0	0	TOTAL MOT	8	kg	175500	FALSE	8	kg	175500	FALSE	175500	FALSE	0	FALSE	0	1312104.62	1312104.62	0	TRUE	FALSE
C	A	20080101	2008	52	2008	152	CHL	Chile	X	Export	156	CHN	China	0	W00	World	H3	HS	TRUE	282520	Lithium oxide and hydroxide	6	TRUE	C00	TOTAL CPC	0	0	TOTAL MOT	8	kg	20000	FALSE	8	kg	20000	FALSE	20000	FALSE	0	FALSE	0	133895	133895	0	TRUE	FALSE
C	A	20080101	2008	52	2008	152	CHL	Chile	X	Export	360	IDN	Indonesia	0	W00	World	H3	HS	TRUE	282520	Lithium oxide and hydroxide	6	TRUE	C00	TOTAL CPC	0	0	TOTAL MOT	8	kg	38256	FALSE	8	kg	38256	FALSE	38256	FALSE	0	FALSE	0	255939.8	255939.8	0	TRUE	FALSE
C	A	20080101	2008	52	2008	152	CHL	Chile	X	Export	410	KOR	Rep. of Korea	0	W00	World	H3	HS	TRUE	282520	Lithium oxide and hydroxide	6	TRUE	C00	TOTAL CPC	0	0	TOTAL MOT	8	kg	62125	FALSE	8	kg	62125	FALSE	62125	FALSE	0	FALSE	0	418919.11	418919.11	0	TRUE	FALSE
C	A	20080101	2008	52	2008	152	CHL	Chile	X	Export	604	PER	Peru	0	W00	World	H3	HS	TRUE	282520	Lithium oxide and hydroxide	6	TRUE	C00	TOTAL CPC	0	0	TOTAL MOT	8	kg	10000	FALSE	8	kg	10000	FALSE	10000	FALSE	0	FALSE	0	69400	69400	0	TRUE	FALSE
C	A	20080101	2008	52	2008	152	CHL	Chile	X	Export	608	PHL	Philippines	0	W00	World	H3	HS	TRUE	282520	Lithium oxide and hydroxide	6	TRUE	C00	TOTAL CPC	0	0	TOTAL MOT	8	kg	50500	FALSE	8	kg	50500	FALSE	50500	FALSE	0	FALSE	0	339297	339297	0	TRUE	FALSE
C	A	20080101	2008	52	2008	152	CHL	Chile	X	Export	702	SGP	Singapore	0	W00	World	H3	HS	TRUE	282520	Lithium oxide and hydroxide	6	TRUE	C00	TOTAL CPC	0	0	TOTAL MOT	8	kg	70000	FALSE	8	kg	70000	FALSE	70000	FALSE	0	FALSE	0	469946	469946	0	TRUE	FALSE
C	A	20080101	2008	52	2008	152	CHL	Chile	X	Export	710	ZAF	South Africa	0	W00	World	H3	HS	TRUE	282520	Lithium oxide and hydroxide	6	TRUE	C00	TOTAL CPC	0	0	TOTAL MOT	8	kg	70000	FALSE	8	kg	70000	FALSE	70000	FALSE	0	FALSE	0	523569.43	523569.43	0	TRUE	FALSE
C	A	20080101	2008	52	2008	156	CHN	China	X	Export	12	DZA	Algeria	0	W00	World	H3	HS	TRUE	282520	Lithium oxide and hydroxide	6	TRUE	C00	TOTAL CPC	0	0	TOTAL MOT	8	kg	25	FALSE	-1	N/A		FALSE	25	FALSE		FALSE		638	638	0	TRUE	FALSE
C	A	20080101	2008	52	2008	156	CHN	China	X	Export	32	ARG	Argentina	0	W00	World	H3	HS	TRUE	282520	Lithium oxide and hydroxide	6	TRUE	C00	TOTAL CPC	0	0	TOTAL MOT	8	kg	5000	FALSE	-1	N/A		FALSE	5000	FALSE		FALSE		33016	33016	0	TRUE	FALSE
C	A	20080101	2008	52	2008	156	CHN	China	X	Export	50	BGD	Bangladesh	0	W00	World	H3	HS	TRUE	282520	Lithium oxide and hydroxide	6	TRUE	C00	TOTAL CPC	0	0	TOTAL MOT	8	kg	700	FALSE	-1	N/A		FALSE	700	FALSE		FALSE		6635	6635	0	TRUE	FALSE
C	A	20080101	2008	52	2008	156	CHN	China	X	Export	192	CUB	Cuba	0	W00	World	H3	HS	TRUE	282520	Lithium oxide and hydroxide	6	TRUE	C00	TOTAL CPC	0	0	TOTAL MOT	8	kg	8000	FALSE	-1	N/A		FALSE	8000	FALSE		FALSE		39360	39360	0	TRUE	FALSE
C	A	20080101	2008	52	2008	156	CHN	China	X	Export	288	GHA	Ghana	0	W00	World	H3	HS	TRUE	282520	Lithium oxide and hydroxide	6	TRUE	C00	TOTAL CPC	0	0	TOTAL MOT	8	kg	7000	FALSE	-1	N/A		FALSE	7000	FALSE		FALSE		47200	47200	0	TRUE	FALSE
C	A	20080101	2008	52	2008	156	CHN	China	X	Export	360	IDN	Indonesia	0	W00	World	H3	HS	TRUE	282520	Lithium oxide and hydroxide	6	TRUE	C00	TOTAL CPC	0	0	TOTAL MOT	8	kg	4000	FALSE	-1	N/A		FALSE	4000	FALSE		FALSE		28140	28140	0	TRUE	FALSE
C	A	20080101	2008	52	2008	156	CHN	China	X	Export	364	IRN	Iran	0	W00	World	H3	HS	TRUE	282520	Lithium oxide and hydroxide	6	TRUE	C00	TOTAL CPC	0	0	TOTAL MOT	8	kg	55000	FALSE	-1	N/A		FALSE	55000	FALSE		FALSE		303480	303480	0	TRUE	FALSE
C	A	20080101	2008	52	2008	156	CHN	China	X	Export	380	ITA	Italy	0	W00	World	H3	HS	TRUE	282520	Lithium oxide and hydroxide	6	TRUE	C00	TOTAL CPC	0	0	TOTAL MOT	8	kg	36000	FALSE	-1	N/A		FALSE	36000	FALSE		FALSE		155869	155869	0	TRUE	FALSE
C	A	20080101	2008	52	2008	156	CHN	China	X	Export	398	KAZ	Kazakhstan	0	W00	World	H3	HS	TRUE	282520	Lithium oxide and hydroxide	6	TRUE	C00	TOTAL CPC	0	0	TOTAL MOT	8	kg	10	FALSE	-1	N/A		FALSE	10	FALSE		FALSE		199	199	0	TRUE	FALSE
C	A	20080101	2008	52	2008	156	CHN	China	X	Export	410	KOR	Rep. of Korea	0	W00	World	H3	HS	TRUE	282520	Lithium oxide and hydroxide	6	TRUE	C00	TOTAL CPC	0	0	TOTAL MOT	8	kg	86415	FALSE	-1	N/A		FALSE	86415	FALSE		FALSE		931916	931916	0	TRUE	FALSE
C	A	20080101	2008	52	2008	156	CHN	China	X	Export	414	KWT	Kuwait	0	W00	World	H3	HS	TRUE	282520	Lithium oxide and hydroxide	6	TRUE	C00	TOTAL CPC	0	0	TOTAL MOT	8	kg	23250	FALSE	-1	N/A		FALSE	23250	FALSE		FALSE		140206	140206	0	TRUE	FALSE
C	A	20080101	2008	52	2008	156	CHN	China	X	Export	458	MYS	Malaysia	0	W00	World	H3	HS	TRUE	282520	Lithium oxide and hydroxide	6	TRUE	C00	TOTAL CPC	0	0	TOTAL MOT	8	kg	2000	FALSE	-1	N/A		FALSE	2000	FALSE		FALSE		15037	15037	0	TRUE	FALSE
C	A	20080101	2008	52	2008	156	CHN	China	X	Export	554	NZL	New Zealand	0	W00	World	H3	HS	TRUE	282520	Lithium oxide and hydroxide	6	TRUE	C00	TOTAL CPC	0	0	TOTAL MOT	8	kg	5000	FALSE	-1	N/A		FALSE	5000	FALSE		FALSE		34900	34900	0	TRUE	FALSE
C	A	20080101	2008	52	2008	156	CHN	China	X	Export	586	PAK	Pakistan	0	W00	World	H3	HS	TRUE	282520	Lithium oxide and hydroxide	6	TRUE	C00	TOTAL CPC	0	0	TOTAL MOT	8	kg	12000	FALSE	-1	N/A		FALSE	12000	FALSE		FALSE		69732	69732	0	TRUE	FALSE
C	A	20080101	2008	52	2008	156	CHN	China	X	Export	608	PHL	Philippines	0	W00	World	H3	HS	TRUE	282520	Lithium oxide and hydroxide	6	TRUE	C00	TOTAL CPC	0	0	TOTAL MOT	8	kg	6125	FALSE	-1	N/A		FALSE	6125	FALSE		FALSE		31925	31925	0	TRUE	FALSE
C	A	20080101	2008	52	2008	156	CHN	China	X	Export	643	RUS	Russian Federation	0	W00	World	H3	HS	TRUE	282520	Lithium oxide and hydroxide	6	TRUE	C00	TOTAL CPC	0	0	TOTAL MOT	8	kg	92500	FALSE	-1	N/A		FALSE	92500	FALSE		FALSE		482045	482045	0	TRUE	FALSE
C	A	20080101	2008	52	2008	156	CHN	China	X	Export	682	SAU	Saudi Arabia	0	W00	World	H3	HS	TRUE	282520	Lithium oxide and hydroxide	6	TRUE	C00	TOTAL CPC	0	0	TOTAL MOT	8	kg	20000	FALSE	-1	N/A		FALSE	20000	FALSE		FALSE		101950	101950	0	TRUE	FALSE
C	A	20080101	2008	52	2008	156	CHN	China	X	Export	702	SGP	Singapore	0	W00	World	H3	HS	TRUE	282520	Lithium oxide and hydroxide	6	TRUE	C00	TOTAL CPC	0	0	TOTAL MOT	8	kg	3000	FALSE	-1	N/A		FALSE	3000	FALSE		FALSE		25965	25965	0	TRUE	FALSE
C	A	20080101	2008	52	2008	156	CHN	China	X	Export	704	VNM	Viet Nam	0	W00	World	H3	HS	TRUE	282520	Lithium oxide and hydroxide	6	TRUE	C00	TOTAL CPC	0	0	TOTAL MOT	8	kg	3020	FALSE	-1	N/A		FALSE	3020	FALSE		FALSE		17872	17872	0	TRUE	FALSE
C	A	20080101	2008	52	2008	156	CHN	China	X	Export	710	ZAF	South Africa	0	W00	World	H3	HS	TRUE	282520	Lithium oxide and hydroxide	6	TRUE	C00	TOTAL CPC	0	0	TOTAL MOT	8	kg	40000	FALSE	-1	N/A		FALSE	40000	FALSE		FALSE		238000	238000	0	TRUE	FALSE
C	A	20080101	2008	52	2008	156	CHN	China	X	Export	764	THA	Thailand	0	W00	World	H3	HS	TRUE	282520	Lithium oxide and hydroxide	6	TRUE	C00	TOTAL CPC	0	0	TOTAL MOT	8	kg	38400	FALSE	-1	N/A		FALSE	38400	FALSE		FALSE		209416	209416	0	TRUE	FALSE
C	A	20080101	2008	52	2008	156	CHN	China	X	Export	784	ARE	United Arab Emirates	0	W00	World	H3	HS	TRUE	282520	Lithium oxide and hydroxide	6	TRUE	C00	TOTAL CPC	0	0	TOTAL MOT	8	kg	95500	FALSE	-1	N/A		FALSE	95500	FALSE		FALSE		517210	517210	0	TRUE	FALSE
C	A	20080101	2008	52	2008	156	CHN	China	X	Export	788	TUN	Tunisia	0	W00	World	H3	HS	TRUE	282520	Lithium oxide and hydroxide	6	TRUE	C00	TOTAL CPC	0	0	TOTAL MOT	8	kg	15000	FALSE	-1	N/A		FALSE	15000	FALSE		FALSE		104250	104250	0	TRUE	FALSE
C	A	20080101	2008	52	2008	156	CHN	China	X	Export	792	TUR	T�rkiye	0	W00	World	H3	HS	TRUE	282520	Lithium oxide and hydroxide	6	TRUE	C00	TOTAL CPC	0	0	TOTAL MOT	8	kg	10000	FALSE	-1	N/A		FALSE	10000	FALSE		FALSE		49985	49985	0	TRUE	FALSE
C	A	20080101	2008	52	2008	156	CHN	China	X	Export	804	UKR	Ukraine	0	W00	World	H3	HS	TRUE	282520	Lithium oxide and hydroxide	6	TRUE	C00	TOTAL CPC	0	0	TOTAL MOT	8	kg	45000	FALSE	-1	N/A		FALSE	45000	FALSE		FALSE		230370	230370	0	TRUE	FALSE
C	A	20080101	2008	52	2008	156	CHN	China	X	Export	818	EGY	Egypt	0	W00	World	H3	HS	TRUE	282520	Lithium oxide and hydroxide	6	TRUE	C00	TOTAL CPC	0	0	TOTAL MOT	8	kg	14000	FALSE	-1	N/A		FALSE	14000	FALSE		FALSE		83209	83209	0	TRUE	FALSE
C	A	20080101	2008	52	2008	203	CZE	Czechia	X	Export	428	LVA	Latvia	0	W00	World	H3	HS	TRUE	282520	Lithium oxide and hydroxide	6	TRUE	C00	TOTAL CPC	0	0	TOTAL MOT	8	kg	2	FALSE	-1	N/A		FALSE	2	FALSE		FALSE		89	89	0	TRUE	FALSE
C	A	20080101	2008	52	2008	203	CZE	Czechia	X	Export	642	ROU	Romania	0	W00	World	H3	HS	TRUE	282520	Lithium oxide and hydroxide	6	TRUE	C00	TOTAL CPC	0	0	TOTAL MOT	8	kg	1	FALSE	-1	N/A		FALSE	1	FALSE		FALSE		10	10	0	TRUE	FALSE
C	A	20080101	2008	52	2008	203	CZE	Czechia	X	Export	703	SVK	Slovakia	0	W00	World	H3	HS	TRUE	282520	Lithium oxide and hydroxide	6	TRUE	C00	TOTAL CPC	0	0	TOTAL MOT	8	kg	25	FALSE	-1	N/A		FALSE	25	FALSE		FALSE		556	556	0	TRUE	FALSE
C	A	20080101	2008	52	2008	203	CZE	Czechia	X	Export	710	ZAF	South Africa	0	W00	World	H3	HS	TRUE	282520	Lithium oxide and hydroxide	6	TRUE	C00	TOTAL CPC	0	0	TOTAL MOT	8	kg	400	FALSE	-1	N/A		FALSE	400	FALSE		FALSE		6483	6483	0	TRUE	FALSE
C	A	20080101	2008	52	2008	152	CHL	Chile	X	Export	32	ARG	Argentina	0	W00	World	H3	HS	TRUE	283691	Carbonates; lithium carbonate	6	TRUE	C00	TOTAL CPC	0	0	TOTAL MOT	8	kg	130700	FALSE	8	kg	130700	FALSE	130700	FALSE	0	FALSE	0	768222.68	768222.68	0	TRUE	FALSE
C	A	20080101	2008	52	2008	152	CHL	Chile	X	Export	156	CHN	China	0	W00	World	H3	HS	TRUE	283691	Carbonates; lithium carbonate	6	TRUE	C00	TOTAL CPC	0	0	TOTAL MOT	8	kg	2960080	FALSE	8	kg	2960080	FALSE	2960080	FALSE	0	FALSE	0	14737537.12	14737537.12	0	TRUE	FALSE
C	A	20080101	2008	52	2008	152	CHL	Chile	X	Export	360	IDN	Indonesia	0	W00	World	H3	HS	TRUE	283691	Carbonates; lithium carbonate	6	TRUE	C00	TOTAL CPC	0	0	TOTAL MOT	8	kg	70000	FALSE	8	kg	70000	FALSE	70000	FALSE	0	FALSE	0	386865	386865	0	TRUE	FALSE
C	A	20080101	2008	52	2008	152	CHL	Chile	X	Export	380	ITA	Italy	0	W00	World	H3	HS	TRUE	283691	Carbonates; lithium carbonate	6	TRUE	C00	TOTAL CPC	0	0	TOTAL MOT	8	kg	676000	FALSE	8	kg	676000	FALSE	676000	FALSE	0	FALSE	0	3695182	3695182	0	TRUE	FALSE
C	A	20080101	2008	52	2008	152	CHL	Chile	X	Export	410	KOR	Rep. of Korea	0	W00	World	H3	HS	TRUE	283691	Carbonates; lithium carbonate	6	TRUE	C00	TOTAL CPC	0	0	TOTAL MOT	8	kg	5365900	FALSE	8	kg	5365900	FALSE	5365900	FALSE	0	FALSE	0	28530903.16	28530903.16	0	TRUE	FALSE
C	A	20080101	2008	52	2008	152	CHL	Chile	X	Export	608	PHL	Philippines	0	W00	World	H3	HS	TRUE	283691	Carbonates; lithium carbonate	6	TRUE	C00	TOTAL CPC	0	0	TOTAL MOT	8	kg	20000	FALSE	8	kg	20000	FALSE	20000	FALSE	0	FALSE	0	134660	134660	0	TRUE	FALSE
C	A	20080101	2008	52	2008	152	CHL	Chile	X	Export	710	ZAF	South Africa	0	W00	World	H3	HS	TRUE	283691	Carbonates; lithium carbonate	6	TRUE	C00	TOTAL CPC	0	0	TOTAL MOT	8	kg	17500	FALSE	8	kg	17500	FALSE	17500	FALSE	0	FALSE	0	131862.43	131862.43	0	TRUE	FALSE
C	A	20080101	2008	52	2008	152	CHL	Chile	X	Export	764	THA	Thailand	0	W00	World	H3	HS	TRUE	283691	Carbonates; lithium carbonate	6	TRUE	C00	TOTAL CPC	0	0	TOTAL MOT	8	kg	500000	FALSE	8	kg	500000	FALSE	500000	FALSE	0	FALSE	0	2766650	2766650	0	TRUE	FALSE
C	A	20080101	2008	52	2008	152	CHL	Chile	X	Export	862	VEN	Venezuela	0	W00	World	H3	HS	TRUE	283691	Carbonates; lithium carbonate	6	TRUE	C00	TOTAL CPC	0	0	TOTAL MOT	8	kg	114609.3	FALSE	8	kg	114609.3	FALSE	114609.3	FALSE	0	FALSE	0	773548	773548	0	TRUE	FALSE
C	A	20080101	2008	52	2008	156	CHN	China	X	Export	203	CZE	Czechia	0	W00	World	H3	HS	TRUE	283691	Carbonates; lithium carbonate	6	TRUE	C00	TOTAL CPC	0	0	TOTAL MOT	8	kg	3000	FALSE	-1	N/A		FALSE	3000	FALSE		FALSE		24689	24689	0	TRUE	FALSE
C	A	20080101	2008	52	2008	156	CHN	China	X	Export	218	ECU	Ecuador	0	W00	World	H3	HS	TRUE	283691	Carbonates; lithium carbonate	6	TRUE	C00	TOTAL CPC	0	0	TOTAL MOT	8	kg	200	FALSE	-1	N/A		FALSE	200	FALSE		FALSE		4078	4078	0	TRUE	FALSE
C	A	20080101	2008	52	2008	156	CHN	China	X	Export	233	EST	Estonia	0	W00	World	H3	HS	TRUE	283691	Carbonates; lithium carbonate	6	TRUE	C00	TOTAL CPC	0	0	TOTAL MOT	8	kg	36000	FALSE	-1	N/A		FALSE	36000	FALSE		FALSE		257170	257170	0	TRUE	FALSE
C	A	20080101	2008	52	2008	156	CHN	China	X	Export	360	IDN	Indonesia	0	W00	World	H3	HS	TRUE	283691	Carbonates; lithium carbonate	6	TRUE	C00	TOTAL CPC	0	0	TOTAL MOT	8	kg	5500	FALSE	-1	N/A		FALSE	5500	FALSE		FALSE		48589	48589	0	TRUE	FALSE
C	A	20080101	2008	52	2008	156	CHN	China	X	Export	364	IRN	Iran	0	W00	World	H3	HS	TRUE	283691	Carbonates; lithium carbonate	6	TRUE	C00	TOTAL CPC	0	0	TOTAL MOT	8	kg	4005	FALSE	-1	N/A		FALSE	4005	FALSE		FALSE		21881	21881	0	TRUE	FALSE
C	A	20080101	2008	52	2008	156	CHN	China	X	Export	380	ITA	Italy	0	W00	World	H3	HS	TRUE	283691	Carbonates; lithium carbonate	6	TRUE	C00	TOTAL CPC	0	0	TOTAL MOT	8	kg	474000	FALSE	-1	N/A		FALSE	474000	FALSE		FALSE		2414328	2414328	0	TRUE	FALSE
C	A	20080101	2008	52	2008	156	CHN	China	X	Export	410	KOR	Rep. of Korea	0	W00	World	H3	HS	TRUE	283691	Carbonates; lithium carbonate	6	TRUE	C00	TOTAL CPC	0	0	TOTAL MOT	8	kg	143490	FALSE	-1	N/A		FALSE	143490	FALSE		FALSE		949924	949924	0	TRUE	FALSE
C	A	20080101	2008	52	2008	156	CHN	China	X	Export	414	KWT	Kuwait	0	W00	World	H3	HS	TRUE	283691	Carbonates; lithium carbonate	6	TRUE	C00	TOTAL CPC	0	0	TOTAL MOT	8	kg	100	FALSE	-1	N/A		FALSE	100	FALSE		FALSE		1350	1350	0	TRUE	FALSE
C	A	20080101	2008	52	2008	156	CHN	China	X	Export	458	MYS	Malaysia	0	W00	World	H3	HS	TRUE	283691	Carbonates; lithium carbonate	6	TRUE	C00	TOTAL CPC	0	0	TOTAL MOT	8	kg	100	FALSE	-1	N/A		FALSE	100	FALSE		FALSE		669	669	0	TRUE	FALSE
C	A	20080101	2008	52	2008	156	CHN	China	X	Export	586	PAK	Pakistan	0	W00	World	H3	HS	TRUE	283691	Carbonates; lithium carbonate	6	TRUE	C00	TOTAL CPC	0	0	TOTAL MOT	8	kg	2950	FALSE	-1	N/A		FALSE	2950	FALSE		FALSE		28313	28313	0	TRUE	FALSE
C	A	20080101	2008	52	2008	156	CHN	China	X	Export	608	PHL	Philippines	0	W00	World	H3	HS	TRUE	283691	Carbonates; lithium carbonate	6	TRUE	C00	TOTAL CPC	0	0	TOTAL MOT	8	kg	6200	FALSE	-1	N/A		FALSE	6200	FALSE		FALSE		36850	36850	0	TRUE	FALSE
C	A	20080101	2008	52	2008	156	CHN	China	X	Export	616	POL	Poland	0	W00	World	H3	HS	TRUE	283691	Carbonates; lithium carbonate	6	TRUE	C00	TOTAL CPC	0	0	TOTAL MOT	8	kg	100	FALSE	-1	N/A		FALSE	100	FALSE		FALSE		300	300	0	TRUE	FALSE
C	A	20080101	2008	52	2008	156	CHN	China	X	Export	702	SGP	Singapore	0	W00	World	H3	HS	TRUE	283691	Carbonates; lithium carbonate	6	TRUE	C00	TOTAL CPC	0	0	TOTAL MOT	8	kg	800	FALSE	-1	N/A		FALSE	800	FALSE		FALSE		3400	3400	0	TRUE	FALSE
C	A	20080101	2008	52	2008	156	CHN	China	X	Export	704	VNM	Viet Nam	0	W00	World	H3	HS	TRUE	283691	Carbonates; lithium carbonate	6	TRUE	C00	TOTAL CPC	0	0	TOTAL MOT	8	kg	10140	FALSE	-1	N/A		FALSE	10140	FALSE		FALSE		72723	72723	0	TRUE	FALSE
C	A	20080101	2008	52	2008	156	CHN	China	X	Export	710	ZAF	South Africa	0	W00	World	H3	HS	TRUE	283691	Carbonates; lithium carbonate	6	TRUE	C00	TOTAL CPC	0	0	TOTAL MOT	8	kg	56903	FALSE	-1	N/A		FALSE	56903	FALSE		FALSE		803577	803577	0	TRUE	FALSE
C	A	20080101	2008	52	2008	156	CHN	China	X	Export	764	THA	Thailand	0	W00	World	H3	HS	TRUE	283691	Carbonates; lithium carbonate	6	TRUE	C00	TOTAL CPC	0	0	TOTAL MOT	8	kg	266600	FALSE	-1	N/A		FALSE	266600	FALSE		FALSE		1525071	1525071	0	TRUE	FALSE
C	A	20080101	2008	52	2008	156	CHN	China	X	Export	784	ARE	United Arab Emirates	0	W00	World	H3	HS	TRUE	283691	Carbonates; lithium carbonate	6	TRUE	C00	TOTAL CPC	0	0	TOTAL MOT	8	kg	3000	FALSE	-1	N/A		FALSE	3000	FALSE		FALSE		16500	16500	0	TRUE	FALSE
C	A	20080101	2008	52	2008	156	CHN	China	X	Export	792	TUR	T�rkiye	0	W00	World	H3	HS	TRUE	283691	Carbonates; lithium carbonate	6	TRUE	C00	TOTAL CPC	0	0	TOTAL MOT	8	kg	126000	FALSE	-1	N/A		FALSE	126000	FALSE		FALSE		571331	571331	0	TRUE	FALSE
C	A	20080101	2008	52	2008	156	CHN	China	X	Export	804	UKR	Ukraine	0	W00	World	H3	HS	TRUE	283691	Carbonates; lithium carbonate	6	TRUE	C00	TOTAL CPC	0	0	TOTAL MOT	8	kg	2000	FALSE	-1	N/A		FALSE	2000	FALSE		FALSE		16150	16150	0	TRUE	FALSE
C	A	20080101	2008	52	2008	156	CHN	China	X	Export	818	EGY	Egypt	0	W00	World	H3	HS	TRUE	283691	Carbonates; lithium carbonate	6	TRUE	C00	TOTAL CPC	0	0	TOTAL MOT	8	kg	2000	FALSE	-1	N/A		FALSE	2000	FALSE		FALSE		14820	14820	0	TRUE	FALSE
C	A	20080101	2008	52	2008	156	CHN	China	X	Export	858	URY	Uruguay	0	W00	World	H3	HS	TRUE	283691	Carbonates; lithium carbonate	6	TRUE	C00	TOTAL CPC	0	0	TOTAL MOT	8	kg	360	FALSE	-1	N/A		FALSE	360	FALSE		FALSE		7200	7200	0	TRUE	FALSE
C	A	20080101	2008	52	2008	203	CZE	Czechia	X	Export	233	EST	Estonia	0	W00	World	H3	HS	TRUE	283691	Carbonates; lithium carbonate	6	TRUE	C00	TOTAL CPC	0	0	TOTAL MOT	8	kg	6	FALSE	-1	N/A		FALSE	6	FALSE		FALSE		215	215	0	TRUE	FALSE
C	A	20080101	2008	52	2008	203	CZE	Czechia	X	Export	642	ROU	Romania	0	W00	World	H3	HS	TRUE	283691	Carbonates; lithium carbonate	6	TRUE	C00	TOTAL CPC	0	0	TOTAL MOT	8	kg	143	FALSE	-1	N/A		FALSE	143	FALSE		FALSE		3465	3465	0	TRUE	FALSE
C	A	20080101	2008	52	2008	203	CZE	Czechia	X	Export	703	SVK	Slovakia	0	W00	World	H3	HS	TRUE	283691	Carbonates; lithium carbonate	6	TRUE	C00	TOTAL CPC	0	0	TOTAL MOT	8	kg	2	FALSE	-1	N/A		FALSE	2	FALSE		FALSE		38	38	0	TRUE	FALSE
C	A	20080101	2008	52	2008	242	FJI	Fiji	M	Import	702	SGP	Singapore	0	W00	World	H3	HS	TRUE	282520	Lithium oxide and hydroxide	6	TRUE	C00	TOTAL CPC	0	0	TOTAL MOT	8	kg	15	FALSE	-1	N/A		FALSE	15	FALSE		FALSE	21		21	0	TRUE	FALSE
C	A	20080101	2008	52	2008	218	ECU	Ecuador	M	Import	156	CHN	China	0	W00	World	H3	HS	TRUE	283691	Carbonates; lithium carbonate	6	TRUE	C00	TOTAL CPC	0	0	TOTAL MOT	8	kg	200	FALSE	-1	N/A		FALSE	200	FALSE		FALSE	8687		8687	0	TRUE	FALSE
C	A	20080101	2008	52	2008	218	ECU	Ecuador	M	Import	604	PER	Peru	0	W00	World	H3	HS	TRUE	283691	Carbonates; lithium carbonate	6	TRUE	C00	TOTAL CPC	0	0	TOTAL MOT	8	kg	1470	FALSE	-1	N/A		FALSE	1470	FALSE		FALSE	8432		8432	0	TRUE	FALSE
C	A	20080101	2008	52	2008	222	SLV	El Salvador	M	Import	156	CHN	China	0	W00	World	H3	HS	TRUE	283691	Carbonates; lithium carbonate	6	TRUE	C00	TOTAL CPC	0	0	TOTAL MOT	8	kg	56	FALSE	8	kg	56	FALSE	56	FALSE	0	FALSE	1825	0	1825	0	TRUE	FALSE
C	A	20080101	2008	52	2008	233	EST	Estonia	M	Import	156	CHN	China	0	W00	World	H3	HS	TRUE	283691	Carbonates; lithium carbonate	6	TRUE	C00	TOTAL CPC	0	0	TOTAL MOT	8	kg	36000	FALSE	8	kg	36000	FALSE	36000	FALSE	0	FALSE	258047.15	0	258047.15	0	FALSE	TRUE
C	A	20080101	2008	52	2008	233	EST	Estonia	M	Import	203	CZE	Czechia	0	W00	World	H3	HS	TRUE	283691	Carbonates; lithium carbonate	6	TRUE	C00	TOTAL CPC	0	0	TOTAL MOT	8	kg	5.5	FALSE	8	kg	5.5	FALSE	5.5	FALSE	0	FALSE	211.79	0	211.79	0	FALSE	TRUE
C	A	20080101	2008	52	2008	242	FJI	Fiji	M	Import	554	NZL	New Zealand	0	W00	World	H3	HS	TRUE	283691	Carbonates; lithium carbonate	6	TRUE	C00	TOTAL CPC	0	0	TOTAL MOT	8	kg	500	FALSE	-1	N/A		FALSE	500	FALSE		FALSE	231		231	0	TRUE	FALSE
C	A	20080101	2008	52	2008	233	EST	Estonia	M	Import	156	CHN	China	0	W00	World	H3	HS	TRUE	283691	Carbonates; lithium carbonate	6	TRUE	C00	TOTAL CPC	0	2100	Sea	8	kg	36000	FALSE	8	kg	36000	FALSE	36000	FALSE	0	FALSE	258047.15	0	258047.15	0	FALSE	TRUE
C	A	20080101	2008	52	2008	233	EST	Estonia	M	Import	203	CZE	Czechia	0	W00	World	H3	HS	TRUE	283691	Carbonates; lithium carbonate	6	TRUE	C00	TOTAL CPC	0	9900	Other MOT	8	kg	5.5	FALSE	8	kg	5.5	FALSE	5.5	FALSE	0	FALSE	211.79	0	211.79	0	FALSE	TRUE
C	A	20080101	2008	52	2008	233	EST	Estonia	M	Import	203	CZE	Czechia	0	W00	World	H3	HS	TRUE	283691	Carbonates; lithium carbonate	6	TRUE	C01	Clearance for home use	0	0	TOTAL MOT	8	kg	5.5	FALSE	8	kg	5.5	FALSE	5.5	FALSE	0	FALSE	211.79	0	211.79	0	FALSE	TRUE
C	A	20080101	2008	52	2008	233	EST	Estonia	M	Import	203	CZE	Czechia	0	W00	World	H3	HS	TRUE	283691	Carbonates; lithium carbonate	6	TRUE	C01	Clearance for home use	0	9900	Other MOT	8	kg	5.5	FALSE	8	kg	5.5	FALSE	5.5	FALSE	0	FALSE	211.79	0	211.79	0	FALSE	TRUE
C	A	20080101	2008	52	2008	233	EST	Estonia	M	Import	156	CHN	China	0	W00	World	H3	HS	TRUE	283691	Carbonates; lithium carbonate	6	TRUE	C04	Customs warehouses	0	0	TOTAL MOT	8	kg	36000	FALSE	8	kg	36000	FALSE	36000	FALSE	0	FALSE	258047.15	0	258047.15	0	FALSE	TRUE
C	A	20080101	2008	52	2008	233	EST	Estonia	M	Import	156	CHN	China	0	W00	World	H3	HS	TRUE	283691	Carbonates; lithium carbonate	6	TRUE	C04	Customs warehouses	0	2100	Sea	8	kg	36000	FALSE	8	kg	36000	FALSE	36000	FALSE	0	FALSE	258047.15	0	258047.15	0	FALSE	TRUE
C	A	20080101	2008	52	2008	233	EST	Estonia	X	Export	643	RUS	Russian Federation	0	W00	World	H3	HS	TRUE	283691	Carbonates; lithium carbonate	6	TRUE	C00	TOTAL CPC	0	0	TOTAL MOT	8	kg	36000	FALSE	8	kg	36000	FALSE	36000	FALSE	0	FALSE	0	114436.21	114436.21	0	FALSE	TRUE
C	A	20080101	2008	52	2008	233	EST	Estonia	X	Export	643	RUS	Russian Federation	0	W00	World	H3	HS	TRUE	283691	Carbonates; lithium carbonate	6	TRUE	C00	TOTAL CPC	0	3100	Railway	8	kg	36000	FALSE	8	kg	36000	FALSE	36000	FALSE	0	FALSE	0	114436.21	114436.21	0	FALSE	TRUE
C	A	20080101	2008	52	2008	233	EST	Estonia	X	Export	643	RUS	Russian Federation	0	W00	World	H3	HS	TRUE	283691	Carbonates; lithium carbonate	6	TRUE	C03	Outright exportation	0	0	TOTAL MOT	8	kg	36000	FALSE	8	kg	36000	FALSE	36000	FALSE	0	FALSE	0	114436.21	114436.21	0	FALSE	TRUE
C	A	20080101	2008	52	2008	233	EST	Estonia	X	Export	643	RUS	Russian Federation	0	W00	World	H3	HS	TRUE	283691	Carbonates; lithium carbonate	6	TRUE	C03	Outright exportation	0	3100	Railway	8	kg	36000	FALSE	8	kg	36000	FALSE	36000	FALSE	0	FALSE	0	114436.21	114436.21	0	FALSE	TRUE
C	A	20080101	2008	52	2008	300	GRC	Greece	M	Import	380	ITA	Italy	0	W00	World	H3	HS	TRUE	282520	Lithium oxide and hydroxide	6	TRUE	C00	TOTAL CPC	0	0	TOTAL MOT	8	kg	4013	FALSE	-1	N/A		FALSE	4013	FALSE		FALSE	129363		129363	0	TRUE	FALSE
C	A	20080101	2008	52	2008	300	GRC	Greece	M	Import	410	KOR	Rep. of Korea	0	W00	World	H3	HS	TRUE	282520	Lithium oxide and hydroxide	6	TRUE	C00	TOTAL CPC	0	0	TOTAL MOT	8	kg	614	FALSE	-1	N/A		FALSE	614	FALSE		FALSE	3145		3145	0	TRUE	FALSE
C	A	20080101	2008	52	2008	348	HUN	Hungary	M	Import	703	SVK	Slovakia	0	W00	World	H3	HS	TRUE	282520	Lithium oxide and hydroxide	6	TRUE	C00	TOTAL CPC	0	0	TOTAL MOT	8	kg	132	TRUE	-1	N/A		FALSE	132	TRUE		FALSE	1000		1000	6	TRUE	FALSE
C	A	20080101	2008	52	2008	360	IDN	Indonesia	M	Import	152	CHL	Chile	0	W00	World	H1	HS	TRUE	282520	Lithium oxide and hydroxide	6	TRUE	C00	TOTAL CPC	0	0	TOTAL MOT	8	kg	20500	FALSE	-1	N/A		FALSE	20500	FALSE		FALSE	160720		160720	0	FALSE	FALSE
C	A	20080101	2008	52	2008	360	IDN	Indonesia	M	Import	156	CHN	China	0	W00	World	H1	HS	TRUE	282520	Lithium oxide and hydroxide	6	TRUE	C00	TOTAL CPC	0	0	TOTAL MOT	8	kg	11422	FALSE	-1	N/A		FALSE	11422	FALSE		FALSE	195226		195226	0	FALSE	FALSE
C	A	20080101	2008	52	2008	360	IDN	Indonesia	M	Import	764	THA	Thailand	0	W00	World	H1	HS	TRUE	282520	Lithium oxide and hydroxide	6	TRUE	C00	TOTAL CPC	0	0	TOTAL MOT	8	kg	275	FALSE	-1	N/A		FALSE	275	FALSE		FALSE	694		694	0	FALSE	FALSE
C	A	20080101	2008	52	2008	380	ITA	Italy	M	Import	156	CHN	China	0	W00	World	H3	HS	TRUE	282520	Lithium oxide and hydroxide	6	TRUE	C00	TOTAL CPC	0	0	TOTAL MOT	8	kg	54000	FALSE	8	kg	54000	FALSE	54000	FALSE	0	FALSE	215745.051	0	215745.051	0	TRUE	FALSE
C	A	20080101	2008	52	2008	398	KAZ	Kazakhstan	M	Import	156	CHN	China	0	W00	World	H2	HS	TRUE	282520	Lithium oxide and hydroxide	6	TRUE	C00	TOTAL CPC	0	0	TOTAL MOT	8	kg	10	FALSE	-1	N/A		FALSE	10	FALSE		FALSE	204		204	0	TRUE	FALSE
C	A	20080101	2008	52	2008	404	KEN	Kenya	M	Import	710	ZAF	South Africa	0	W00	World	H3	HS	TRUE	282520	Lithium oxide and hydroxide	6	TRUE	C00	TOTAL CPC	0	0	TOTAL MOT	8	kg	1775	FALSE	-1	N/A		FALSE	1775	FALSE		FALSE	14376		14376	0	TRUE	FALSE
C	A	20080101	2008	52	2008	410	KOR	Rep. of Korea	M	Import	152	CHL	Chile	0	W00	World	H3	HS	TRUE	282520	Lithium oxide and hydroxide	6	TRUE	C00	TOTAL CPC	0	0	TOTAL MOT	8	kg	79125	FALSE	-1	N/A		FALSE	79125	FALSE		FALSE	584350		584350	0	TRUE	FALSE
C	A	20080101	2008	52	2008	410	KOR	Rep. of Korea	M	Import	156	CHN	China	0	W00	World	H3	HS	TRUE	282520	Lithium oxide and hydroxide	6	TRUE	C00	TOTAL CPC	0	0	TOTAL MOT	8	kg	98800	FALSE	-1	N/A		FALSE	98800	FALSE		FALSE	1005532		1005532	0	TRUE	FALSE
C	A	20080101	2008	52	2008	414	KWT	Kuwait	M	Import	152	CHL	Chile	0	W00	World	H2	HS	TRUE	282520	Lithium oxide and hydroxide	6	TRUE	C00	TOTAL CPC	0	0	TOTAL MOT	8	kg	20125	FALSE	-1	N/A		FALSE	20125	FALSE		FALSE	163331		163331	0	TRUE	FALSE
C	A	20080101	2008	52	2008	414	KWT	Kuwait	M	Import	156	CHN	China	0	W00	World	H2	HS	TRUE	282520	Lithium oxide and hydroxide	6	TRUE	C00	TOTAL CPC	0	0	TOTAL MOT	8	kg	2275	FALSE	-1	N/A		FALSE	2275	FALSE		FALSE	20062		20062	0	TRUE	FALSE
C	A	20080101	2008	52	2008	414	KWT	Kuwait	M	Import	380	ITA	Italy	0	W00	World	H2	HS	TRUE	282520	Lithium oxide and hydroxide	6	TRUE	C00	TOTAL CPC	0	0	TOTAL MOT	8	kg	20	FALSE	-1	N/A		FALSE	20	FALSE		FALSE	1220		1220	0	TRUE	FALSE
C	A	20080101	2008	52	2008	414	KWT	Kuwait	M	Import	792	TUR	T�rkiye	0	W00	World	H2	HS	TRUE	282520	Lithium oxide and hydroxide	6	TRUE	C00	TOTAL CPC	0	0	TOTAL MOT	8	kg	19560	FALSE	-1	N/A		FALSE	19560	FALSE		FALSE	46498		46498	0	TRUE	FALSE
C	A	20080101	2008	52	2008	428	LVA	Latvia	M	Import	203	CZE	Czechia	0	W00	World	H3	HS	TRUE	282520	Lithium oxide and hydroxide	6	TRUE	C00	TOTAL CPC	0	0	TOTAL MOT	8	kg	2	FALSE	8	kg	2	FALSE	2	FALSE	0	FALSE	85.304	0	85.304	0	FALSE	TRUE
C	A	20080101	2008	52	2008	428	LVA	Latvia	M	Import	616	POL	Poland	0	W00	World	H3	HS	TRUE	282520	Lithium oxide and hydroxide	6	TRUE	C00	TOTAL CPC	0	0	TOTAL MOT	8	kg	100	FALSE	8	kg	100	FALSE	100	FALSE	0	FALSE	1154.543	0	1154.543	0	FALSE	TRUE
C	A	20080101	2008	52	2008	440	LTU	Lithuania	M	Import	616	POL	Poland	0	W00	World	H3	HS	TRUE	282520	Lithium oxide and hydroxide	6	TRUE	C00	TOTAL CPC	0	0	TOTAL MOT	8	kg	150	FALSE	8	kg	150	FALSE	150	FALSE	0	FALSE	1590	0	1590	0	TRUE	FALSE
C	A	20080101	2008	52	2008	458	MYS	Malaysia	M	Import	156	CHN	China	0	W00	World	H2	HS	TRUE	282520	Lithium oxide and hydroxide	6	TRUE	C00	TOTAL CPC	0	0	TOTAL MOT	8	kg	2000	FALSE	-1	N/A		FALSE	2000	FALSE		FALSE	10885		10885	0	TRUE	FALSE
C	A	20080101	2008	52	2008	458	MYS	Malaysia	M	Import	702	SGP	Singapore	0	W00	World	H2	HS	TRUE	282520	Lithium oxide and hydroxide	6	TRUE	C00	TOTAL CPC	0	0	TOTAL MOT	8	kg	4680	FALSE	-1	N/A		FALSE	4680	FALSE		FALSE	14133		14133	0	TRUE	FALSE
C	A	20080101	2008	52	2008	428	LVA	Latvia	M	Import	203	CZE	Czechia	0	W00	World	H3	HS	TRUE	282520	Lithium oxide and hydroxide	6	TRUE	C00	TOTAL CPC	0	9900	Other MOT	8	kg	2	FALSE	8	kg	2	FALSE	2	FALSE	0	FALSE	85.304	0	85.304	0	FALSE	TRUE
C	A	20080101	2008	52	2008	428	LVA	Latvia	M	Import	616	POL	Poland	0	W00	World	H3	HS	TRUE	282520	Lithium oxide and hydroxide	6	TRUE	C00	TOTAL CPC	0	9900	Other MOT	8	kg	100	FALSE	8	kg	100	FALSE	100	FALSE	0	FALSE	1154.543	0	1154.543	0	FALSE	TRUE
C	A	20080101	2008	52	2008	348	HUN	Hungary	M	Import	40	AUT	Austria	0	W00	World	H3	HS	TRUE	283691	Carbonates; lithium carbonate	6	TRUE	C00	TOTAL CPC	0	0	TOTAL MOT	8	kg	32500	FALSE	-1	N/A		FALSE	32500	FALSE		FALSE	280000		280000	0	TRUE	FALSE
C	A	20080101	2008	52	2008	348	HUN	Hungary	M	Import	616	POL	Poland	0	W00	World	H3	HS	TRUE	283691	Carbonates; lithium carbonate	6	TRUE	C00	TOTAL CPC	0	0	TOTAL MOT	8	kg	2500	FALSE	-1	N/A		FALSE	2500	FALSE		FALSE	19000		19000	0	TRUE	FALSE
C	A	20080101	2008	52	2008	348	HUN	Hungary	M	Import	705	SVN	Slovenia	0	W00	World	H3	HS	TRUE	283691	Carbonates; lithium carbonate	6	TRUE	C00	TOTAL CPC	0	0	TOTAL MOT	8	kg	200	FALSE	-1	N/A		FALSE	200	FALSE		FALSE	1000		1000	0	TRUE	FALSE
C	A	20080101	2008	52	2008	360	IDN	Indonesia	M	Import	152	CHL	Chile	0	W00	World	H1	HS	TRUE	283691	Carbonates; lithium carbonate	6	TRUE	C00	TOTAL CPC	0	0	TOTAL MOT	8	kg	41071	FALSE	-1	N/A		FALSE	41071	FALSE		FALSE	293400		293400	0	FALSE	FALSE
C	A	20080101	2008	52	2008	360	IDN	Indonesia	M	Import	156	CHN	China	0	W00	World	H1	HS	TRUE	283691	Carbonates; lithium carbonate	6	TRUE	C00	TOTAL CPC	0	0	TOTAL MOT	8	kg	5882	FALSE	-1	N/A		FALSE	5882	FALSE		FALSE	50500		50500	0	FALSE	FALSE
C	A	20080101	2008	52	2008	360	IDN	Indonesia	M	Import	702	SGP	Singapore	0	W00	World	H1	HS	TRUE	283691	Carbonates; lithium carbonate	6	TRUE	C00	TOTAL CPC	0	0	TOTAL MOT	8	kg	190	FALSE	-1	N/A		FALSE	190	FALSE		FALSE	4053		4053	0	FALSE	FALSE
C	A	20080101	2008	52	2008	360	IDN	Indonesia	M	Import	764	THA	Thailand	0	W00	World	H1	HS	TRUE	283691	Carbonates; lithium carbonate	6	TRUE	C00	TOTAL CPC	0	0	TOTAL MOT	8	kg	3245	FALSE	-1	N/A		FALSE	3245	FALSE		FALSE	1644		1644	0	FALSE	FALSE
C	A	20080101	2008	52	2008	380	ITA	Italy	M	Import	152	CHL	Chile	0	W00	World	H3	HS	TRUE	283691	Carbonates; lithium carbonate	6	TRUE	C00	TOTAL CPC	0	0	TOTAL MOT	8	kg	696000	FALSE	8	kg	696000	FALSE	696000	FALSE	0	FALSE	3841912.094	0	3841912.094	0	TRUE	FALSE
C	A	20080101	2008	52	2008	380	ITA	Italy	M	Import	156	CHN	China	0	W00	World	H3	HS	TRUE	283691	Carbonates; lithium carbonate	6	TRUE	C00	TOTAL CPC	0	0	TOTAL MOT	8	kg	576000	FALSE	8	kg	576000	FALSE	576000	FALSE	0	FALSE	2884306.455	0	2884306.455	0	TRUE	FALSE
C	A	20080101	2008	52	2008	380	ITA	Italy	M	Import	620	PRT	Portugal	0	W00	World	H3	HS	TRUE	283691	Carbonates; lithium carbonate	6	TRUE	C00	TOTAL CPC	0	0	TOTAL MOT	8	kg	22000	FALSE	8	kg	22000	FALSE	22000	FALSE	0	FALSE	121822.637	0	121822.637	0	TRUE	FALSE
C	A	20080101	2008	52	2008	380	ITA	Italy	M	Import	705	SVN	Slovenia	0	W00	World	H3	HS	TRUE	283691	Carbonates; lithium carbonate	6	TRUE	C00	TOTAL CPC	0	0	TOTAL MOT	8	kg	8800	FALSE	8	kg	8800	FALSE	8800	FALSE	0	FALSE	181197.016	0	181197.016	0	TRUE	FALSE
C	A	20080101	2008	52	2008	398	KAZ	Kazakhstan	M	Import	152	CHL	Chile	0	W00	World	H2	HS	TRUE	283691	Carbonates; lithium carbonate	6	TRUE	C00	TOTAL CPC	0	0	TOTAL MOT	8	kg	1600	FALSE	-1	N/A		FALSE	1600	FALSE		FALSE	18415		18415	0	TRUE	FALSE
C	A	20080101	2008	52	2008	398	KAZ	Kazakhstan	M	Import	643	RUS	Russian Federation	0	W00	World	H2	HS	TRUE	283691	Carbonates; lithium carbonate	6	TRUE	C00	TOTAL CPC	0	0	TOTAL MOT	8	kg	340	FALSE	-1	N/A		FALSE	340	FALSE		FALSE	15655		15655	0	TRUE	FALSE
C	A	20080101	2008	52	2008	404	KEN	Kenya	M	Import	710	ZAF	South Africa	0	W00	World	H3	HS	TRUE	283691	Carbonates; lithium carbonate	6	TRUE	C00	TOTAL CPC	0	0	TOTAL MOT	8	kg	15	FALSE	-1	N/A		FALSE	15	FALSE		FALSE	6		6	0	TRUE	FALSE
C	A	20080101	2008	52	2008	410	KOR	Rep. of Korea	M	Import	32	ARG	Argentina	0	W00	World	H3	HS	TRUE	283691	Carbonates; lithium carbonate	6	TRUE	C00	TOTAL CPC	0	0	TOTAL MOT	8	kg	1766	FALSE	-1	N/A		FALSE	1766	FALSE		FALSE	11788		11788	0	TRUE	FALSE
C	A	20080101	2008	52	2008	410	KOR	Rep. of Korea	M	Import	152	CHL	Chile	0	W00	World	H3	HS	TRUE	283691	Carbonates; lithium carbonate	6	TRUE	C00	TOTAL CPC	0	0	TOTAL MOT	8	kg	5078570	FALSE	-1	N/A		FALSE	5078570	FALSE		FALSE	30670541		30670541	0	TRUE	FALSE
C	A	20080101	2008	52	2008	410	KOR	Rep. of Korea	M	Import	156	CHN	China	0	W00	World	H3	HS	TRUE	283691	Carbonates; lithium carbonate	6	TRUE	C00	TOTAL CPC	0	0	TOTAL MOT	8	kg	140958	FALSE	-1	N/A		FALSE	140958	FALSE		FALSE	968278		968278	0	TRUE	FALSE
C	A	20080101	2008	52	2008	410	KOR	Rep. of Korea	M	Import	705	SVN	Slovenia	0	W00	World	H3	HS	TRUE	283691	Carbonates; lithium carbonate	6	TRUE	C00	TOTAL CPC	0	0	TOTAL MOT	8	kg	9300	FALSE	-1	N/A		FALSE	9300	FALSE		FALSE	193600		193600	0	TRUE	FALSE
C	A	20080101	2008	52	2008	414	KWT	Kuwait	M	Import	156	CHN	China	0	W00	World	H2	HS	TRUE	283691	Carbonates; lithium carbonate	6	TRUE	C00	TOTAL CPC	0	0	TOTAL MOT	8	kg	100	FALSE	-1	N/A		FALSE	100	FALSE		FALSE	1402		1402	0	TRUE	FALSE
C	A	20080101	2008	52	2008	414	KWT	Kuwait	M	Import	682	SAU	Saudi Arabia	0	W00	World	H2	HS	TRUE	283691	Carbonates; lithium carbonate	6	TRUE	C00	TOTAL CPC	0	0	TOTAL MOT	8	kg	42000	FALSE	-1	N/A		FALSE	42000	FALSE		FALSE	59757		59757	0	TRUE	FALSE
C	A	20080101	2008	52	2008	422	LBN	Lebanon	M	Import	784	ARE	United Arab Emirates	0	W00	World	H3	HS	TRUE	283691	Carbonates; lithium carbonate	6	TRUE	C00	TOTAL CPC	0	0	TOTAL MOT	8	kg	1	FALSE	-1	N/A		FALSE	1	FALSE		FALSE	15		15	0	TRUE	FALSE
C	A	20080101	2008	52	2008	458	MYS	Malaysia	M	Import	410	KOR	Rep. of Korea	0	W00	World	H2	HS	TRUE	283691	Carbonates; lithium carbonate	6	TRUE	C00	TOTAL CPC	0	0	TOTAL MOT	8	kg	200	FALSE	-1	N/A		FALSE	200	FALSE		FALSE	14095		14095	0	TRUE	FALSE
C	A	20080101	2008	52	2008	458	MYS	Malaysia	M	Import	705	SVN	Slovenia	0	W00	World	H2	HS	TRUE	283691	Carbonates; lithium carbonate	6	TRUE	C00	TOTAL CPC	0	0	TOTAL MOT	8	kg	700	FALSE	-1	N/A		FALSE	700	FALSE		FALSE	16743		16743	0	TRUE	FALSE
C	A	20080101	2008	52	2008	380	ITA	Italy	X	Export	40	AUT	Austria	0	W00	World	H3	HS	TRUE	282520	Lithium oxide and hydroxide	6	TRUE	C00	TOTAL CPC	0	0	TOTAL MOT	8	kg	10	FALSE	8	kg	10	FALSE	10	FALSE	0	FALSE	0	76.479	76.479	0	TRUE	FALSE
C	A	20080101	2008	52	2008	380	ITA	Italy	X	Export	192	CUB	Cuba	0	W00	World	H3	HS	TRUE	282520	Lithium oxide and hydroxide	6	TRUE	C00	TOTAL CPC	0	0	TOTAL MOT	8	kg	2000	FALSE	8	kg	2000	FALSE	2000	FALSE	0	FALSE	0	43446.103	43446.103	0	TRUE	FALSE
C	A	20080101	2008	52	2008	380	ITA	Italy	X	Export	642	ROU	Romania	0	W00	World	H3	HS	TRUE	282520	Lithium oxide and hydroxide	6	TRUE	C00	TOTAL CPC	0	0	TOTAL MOT	8	kg	1475	FALSE	8	kg	1475	FALSE	1475	FALSE	0	FALSE	0	13788.328	13788.328	0	TRUE	FALSE
C	A	20080101	2008	52	2008	380	ITA	Italy	X	Export	703	SVK	Slovakia	0	W00	World	H3	HS	TRUE	282520	Lithium oxide and hydroxide	6	TRUE	C00	TOTAL CPC	0	0	TOTAL MOT	8	kg	600	FALSE	8	kg	600	FALSE	600	FALSE	0	FALSE	0	5559.454	5559.454	0	TRUE	FALSE
C	A	20080101	2008	52	2008	380	ITA	Italy	X	Export	705	SVN	Slovenia	0	W00	World	H3	HS	TRUE	282520	Lithium oxide and hydroxide	6	TRUE	C00	TOTAL CPC	0	0	TOTAL MOT	8	kg	120	FALSE	8	kg	120	FALSE	120	FALSE	0	FALSE	0	294.151	294.151	0	TRUE	FALSE
C	A	20080101	2008	52	2008	380	ITA	Italy	X	Export	862	VEN	Venezuela	0	W00	World	H3	HS	TRUE	282520	Lithium oxide and hydroxide	6	TRUE	C00	TOTAL CPC	0	0	TOTAL MOT	8	kg	175	FALSE	8	kg	175	FALSE	175	FALSE	0	FALSE	0	2316.439	2316.439	0	TRUE	FALSE
C	A	20080101	2008	52	2008	398	KAZ	Kazakhstan	X	Export	643	RUS	Russian Federation	0	W00	World	H2	HS	TRUE	282520	Lithium oxide and hydroxide	6	TRUE	C00	TOTAL CPC	0	0	TOTAL MOT	8	kg	1	FALSE	-1	N/A		FALSE	1	FALSE		FALSE		712	712	0	TRUE	FALSE
C	A	20080101	2008	52	2008	410	KOR	Rep. of Korea	X	Export	50	BGD	Bangladesh	0	W00	World	H3	HS	TRUE	282520	Lithium oxide and hydroxide	6	TRUE	C00	TOTAL CPC	0	0	TOTAL MOT	8	kg	22	FALSE	-1	N/A		FALSE	22	FALSE		FALSE		366	366	0	TRUE	FALSE
C	A	20080101	2008	52	2008	410	KOR	Rep. of Korea	X	Export	156	CHN	China	0	W00	World	H3	HS	TRUE	282520	Lithium oxide and hydroxide	6	TRUE	C00	TOTAL CPC	0	0	TOTAL MOT	8	kg	810	FALSE	-1	N/A		FALSE	810	FALSE		FALSE		36762	36762	0	TRUE	FALSE
C	A	20080101	2008	52	2008	458	MYS	Malaysia	X	Export	156	CHN	China	0	W00	World	H2	HS	TRUE	282520	Lithium oxide and hydroxide	6	TRUE	C00	TOTAL CPC	0	0	TOTAL MOT	8	kg	15925	FALSE	-1	N/A		FALSE	15925	FALSE		FALSE		46413	46413	0	TRUE	FALSE
C	A	20080101	2008	52	2008	380	ITA	Italy	X	Export	40	AUT	Austria	0	W00	World	H3	HS	TRUE	283691	Carbonates; lithium carbonate	6	TRUE	C00	TOTAL CPC	0	0	TOTAL MOT	8	kg	6500	FALSE	8	kg	6500	FALSE	6500	FALSE	0	FALSE	0	44209.425	44209.425	0	TRUE	FALSE
C	A	20080101	2008	52	2008	380	ITA	Italy	X	Export	470	MLT	Malta	0	W00	World	H3	HS	TRUE	283691	Carbonates; lithium carbonate	6	TRUE	C00	TOTAL CPC	0	0	TOTAL MOT	8	kg	2000	FALSE	8	kg	2000	FALSE	2000	FALSE	0	FALSE	0	4265.19	4265.19	0	TRUE	FALSE
C	A	20080101	2008	52	2008	380	ITA	Italy	X	Export	620	PRT	Portugal	0	W00	World	H3	HS	TRUE	283691	Carbonates; lithium carbonate	6	TRUE	C00	TOTAL CPC	0	0	TOTAL MOT	8	kg	29062	FALSE	8	kg	29062	FALSE	29062	FALSE	0	FALSE	0	25645.555	25645.555	0	TRUE	FALSE
C	A	20080101	2008	52	2008	380	ITA	Italy	X	Export	702	SGP	Singapore	0	W00	World	H3	HS	TRUE	283691	Carbonates; lithium carbonate	6	TRUE	C00	TOTAL CPC	0	0	TOTAL MOT	8	kg	18800	FALSE	8	kg	18800	FALSE	18800	FALSE	0	FALSE	0	53178.089	53178.089	0	TRUE	FALSE
C	A	20080101	2008	52	2008	380	ITA	Italy	X	Export	705	SVN	Slovenia	0	W00	World	H3	HS	TRUE	283691	Carbonates; lithium carbonate	6	TRUE	C00	TOTAL CPC	0	0	TOTAL MOT	8	kg	300	FALSE	8	kg	300	FALSE	300	FALSE	0	FALSE	0	2875.326	2875.326	0	TRUE	FALSE
C	A	20080101	2008	52	2008	380	ITA	Italy	X	Export	788	TUN	Tunisia	0	W00	World	H3	HS	TRUE	283691	Carbonates; lithium carbonate	6	TRUE	C00	TOTAL CPC	0	0	TOTAL MOT	8	kg	200	FALSE	8	kg	200	FALSE	200	FALSE	0	FALSE	0	2500.284	2500.284	0	TRUE	FALSE
C	A	20080101	2008	52	2008	380	ITA	Italy	X	Export	862	VEN	Venezuela	0	W00	World	H3	HS	TRUE	283691	Carbonates; lithium carbonate	6	TRUE	C00	TOTAL CPC	0	0	TOTAL MOT	8	kg	1000	FALSE	8	kg	1000	FALSE	1000	FALSE	0	FALSE	0	10710.038	10710.038	0	TRUE	FALSE
C	A	20080101	2008	52	2008	404	KEN	Kenya	X	Export	800	UGA	Uganda	0	W00	World	H3	HS	TRUE	283691	Carbonates; lithium carbonate	6	TRUE	C00	TOTAL CPC	0	0	TOTAL MOT	8	kg	270	FALSE	-1	N/A		FALSE	270	FALSE		FALSE		120	120	0	TRUE	FALSE
C	A	20080101	2008	52	2008	410	KOR	Rep. of Korea	X	Export	156	CHN	China	0	W00	World	H3	HS	TRUE	283691	Carbonates; lithium carbonate	6	TRUE	C00	TOTAL CPC	0	0	TOTAL MOT	8	kg	54000	FALSE	-1	N/A		FALSE	54000	FALSE		FALSE		354280	354280	0	TRUE	FALSE
C	A	20080101	2008	52	2008	440	LTU	Lithuania	X	Export	112	BLR	Belarus	0	W00	World	H3	HS	TRUE	283691	Carbonates; lithium carbonate	6	TRUE	C00	TOTAL CPC	0	0	TOTAL MOT	8	kg	23000	FALSE	8	kg	23000	FALSE	23000	FALSE	0	FALSE	0	210538	210538	0	TRUE	FALSE
C	A	20080101	2008	52	2008	512	OMN	Oman	M	Import	784	ARE	United Arab Emirates	0	W00	World	H2	HS	TRUE	282520	Lithium oxide and hydroxide	6	TRUE	C00	TOTAL CPC	0	0	TOTAL MOT	8	kg	1452	FALSE	-1	N/A		FALSE	1452	FALSE		FALSE	2887		2887	0	TRUE	FALSE
C	A	20080101	2008	52	2008	516	NAM	Namibia	M	Import	710	ZAF	South Africa	0	W00	World	H3	HS	TRUE	282520	Lithium oxide and hydroxide	6	TRUE	C00	TOTAL CPC	0	0	TOTAL MOT	8	kg	52	FALSE	-1	N/A		FALSE	52	FALSE		FALSE	1187		1187	0	TRUE	FALSE
C	A	20080101	2008	52	2008	554	NZL	New Zealand	M	Import	156	CHN	China	0	W00	World	H3	HS	TRUE	282520	Lithium oxide and hydroxide	6	TRUE	C00	TOTAL CPC	0	0	TOTAL MOT	8	kg	8036	FALSE	-1	N/A		FALSE	8036	FALSE		FALSE	22445		22445	0	TRUE	FALSE
C	A	20080101	2008	52	2008	586	PAK	Pakistan	M	Import	156	CHN	China	0	W00	World	H3	HS	TRUE	282520	Lithium oxide and hydroxide	6	TRUE	C00	TOTAL CPC	0	0	TOTAL MOT	8	kg	15469	TRUE	-1	N/A		FALSE	15469	TRUE		FALSE	117581		117581	6	TRUE	FALSE
C	A	20080101	2008	52	2008	604	PER	Peru	M	Import	152	CHL	Chile	0	W00	World	H3	HS	TRUE	282520	Lithium oxide and hydroxide	6	TRUE	C00	TOTAL CPC	0	0	TOTAL MOT	8	kg	10005	FALSE	-1	N/A		FALSE	10005	FALSE		FALSE	71246		71246	0	TRUE	FALSE
C	A	20080101	2008	52	2008	608	PHL	Philippines	M	Import	156	CHN	China	0	W00	World	H2	HS	TRUE	282520	Lithium oxide and hydroxide	6	TRUE	C00	TOTAL CPC	0	0	TOTAL MOT	8	kg	13209	FALSE	-1	N/A		FALSE	13209	FALSE		FALSE	99502		99502	0	TRUE	FALSE
C	A	20080101	2008	52	2008	616	POL	Poland	M	Import	152	CHL	Chile	0	W00	World	H3	HS	TRUE	282520	Lithium oxide and hydroxide	6	TRUE	C00	TOTAL CPC	0	0	TOTAL MOT	8	kg	32487	FALSE	8	kg	32487	FALSE	32487	FALSE	0	FALSE	248563	0	248563	0	TRUE	FALSE
C	A	20080101	2008	52	2008	616	POL	Poland	M	Import	156	CHN	China	0	W00	World	H3	HS	TRUE	282520	Lithium oxide and hydroxide	6	TRUE	C00	TOTAL CPC	0	0	TOTAL MOT	8	kg	9333	FALSE	8	kg	9333	FALSE	9333	FALSE	0	FALSE	72141	0	72141	0	TRUE	FALSE
C	A	20080101	2008	52	2008	616	POL	Poland	M	Import	643	RUS	Russian Federation	0	W00	World	H3	HS	TRUE	282520	Lithium oxide and hydroxide	6	TRUE	C00	TOTAL CPC	0	0	TOTAL MOT	8	kg	10	FALSE	8	kg	10	FALSE	10	FALSE	0	FALSE	1220	0	1220	0	TRUE	FALSE
C	A	20080101	2008	52	2008	642	ROU	Romania	M	Import	380	ITA	Italy	0	W00	World	H3	HS	TRUE	282520	Lithium oxide and hydroxide	6	TRUE	C00	TOTAL CPC	0	0	TOTAL MOT	8	kg	1495	FALSE	8	kg	1495	FALSE	1495	FALSE	0	FALSE	15147.45	0	15147.45	0	FALSE	TRUE
C	A	20080101	2008	52	2008	643	RUS	Russian Federation	M	Import	156	CHN	China	0	W00	World	H3	HS	TRUE	282520	Lithium oxide and hydroxide	6	TRUE	C00	TOTAL CPC	0	0	TOTAL MOT	8	kg	49193	TRUE	-1	N/A		FALSE	49193	TRUE		FALSE	373918		373918	6	TRUE	FALSE
C	A	20080101	2008	52	2008	682	SAU	Saudi Arabia	M	Import	152	CHL	Chile	0	W00	World	H3	HS	TRUE	282520	Lithium oxide and hydroxide	6	TRUE	C00	TOTAL CPC	0	0	TOTAL MOT	8	kg	83000	FALSE	-1	N/A		FALSE	83000	FALSE		FALSE	607734		607734	0	TRUE	FALSE
C	A	20080101	2008	52	2008	682	SAU	Saudi Arabia	M	Import	156	CHN	China	0	W00	World	H3	HS	TRUE	282520	Lithium oxide and hydroxide	6	TRUE	C00	TOTAL CPC	0	0	TOTAL MOT	8	kg	38000	FALSE	-1	N/A		FALSE	38000	FALSE		FALSE	241067		241067	0	TRUE	FALSE
C	A	20080101	2008	52	2008	642	ROU	Romania	M	Import	380	ITA	Italy	0	W00	World	H3	HS	TRUE	282520	Lithium oxide and hydroxide	6	TRUE	C00	TOTAL CPC	0	9900	Other MOT	8	kg	1495	FALSE	8	kg	1495	FALSE	1495	FALSE	0	FALSE	15147.45	0	15147.45	0	TRUE	FALSE
C	A	20080101	2008	52	2008	508	MOZ	Mozambique	M	Import	710	ZAF	South Africa	0	W00	World	H2	HS	TRUE	283691	Carbonates; lithium carbonate	6	TRUE	C00	TOTAL CPC	0	0	TOTAL MOT	8	kg	108	TRUE	-1	N/A		FALSE	108	TRUE		FALSE	709		709	6	TRUE	FALSE
C	A	20080101	2008	52	2008	516	NAM	Namibia	M	Import	710	ZAF	South Africa	0	W00	World	H3	HS	TRUE	283691	Carbonates; lithium carbonate	6	TRUE	C00	TOTAL CPC	0	0	TOTAL MOT	8	kg	23	FALSE	-1	N/A		FALSE	23	FALSE		FALSE	540		540	0	TRUE	FALSE
C	A	20080101	2008	52	2008	554	NZL	New Zealand	M	Import	694	SLE	Sierra Leone	0	W00	World	H3	HS	TRUE	283691	Carbonates; lithium carbonate	6	TRUE	C00	TOTAL CPC	0	0	TOTAL MOT	8	kg	224	FALSE	-1	N/A		FALSE	224	FALSE		FALSE	6226		6226	0	TRUE	FALSE
C	A	20080101	2008	52	2008	554	NZL	New Zealand	M	Import	705	SVN	Slovenia	0	W00	World	H3	HS	TRUE	283691	Carbonates; lithium carbonate	6	TRUE	C00	TOTAL CPC	0	0	TOTAL MOT	8	kg	903	FALSE	-1	N/A		FALSE	903	FALSE		FALSE	15990		15990	0	TRUE	FALSE
C	A	20080101	2008	52	2008	586	PAK	Pakistan	M	Import	156	CHN	China	0	W00	World	H3	HS	TRUE	283691	Carbonates; lithium carbonate	6	TRUE	C00	TOTAL CPC	0	0	TOTAL MOT	8	kg	19729	FALSE	-1	N/A		FALSE	19729	FALSE		FALSE	29654		29654	0	TRUE	FALSE
C	A	20080101	2008	52	2008	604	PER	Peru	M	Import	152	CHL	Chile	0	W00	World	H3	HS	TRUE	283691	Carbonates; lithium carbonate	6	TRUE	C00	TOTAL CPC	0	0	TOTAL MOT	8	kg	3	FALSE	-1	N/A		FALSE	3	FALSE		FALSE	168		168	0	TRUE	FALSE
C	A	20080101	2008	52	2008	604	PER	Peru	M	Import	156	CHN	China	0	W00	World	H3	HS	TRUE	283691	Carbonates; lithium carbonate	6	TRUE	C00	TOTAL CPC	0	0	TOTAL MOT	8	kg	830	FALSE	-1	N/A		FALSE	830	FALSE		FALSE	32370		32370	0	TRUE	FALSE
C	A	20080101	2008	52	2008	608	PHL	Philippines	M	Import	156	CHN	China	0	W00	World	H2	HS	TRUE	283691	Carbonates; lithium carbonate	6	TRUE	C00	TOTAL CPC	0	0	TOTAL MOT	8	kg	6050	FALSE	-1	N/A		FALSE	6050	FALSE		FALSE	8323		8323	0	TRUE	FALSE
C	A	20080101	2008	52	2008	616	POL	Poland	M	Import	152	CHL	Chile	0	W00	World	H3	HS	TRUE	283691	Carbonates; lithium carbonate	6	TRUE	C00	TOTAL CPC	0	0	TOTAL MOT	8	kg	108484	FALSE	8	kg	108484	FALSE	108484	FALSE	0	FALSE	776520	0	776520	0	TRUE	FALSE
C	A	20080101	2008	52	2008	616	POL	Poland	M	Import	156	CHN	China	0	W00	World	H3	HS	TRUE	283691	Carbonates; lithium carbonate	6	TRUE	C00	TOTAL CPC	0	0	TOTAL MOT	8	kg	100	FALSE	8	kg	100	FALSE	100	FALSE	0	FALSE	1000	0	1000	0	TRUE	FALSE
C	A	20080101	2008	52	2008	642	ROU	Romania	M	Import	40	AUT	Austria	0	W00	World	H3	HS	TRUE	283691	Carbonates; lithium carbonate	6	TRUE	C00	TOTAL CPC	0	0	TOTAL MOT	8	kg	3	FALSE	8	kg	3	FALSE	3	FALSE	0	FALSE	807.72	0	807.72	0	FALSE	TRUE
C	A	20080101	2008	52	2008	642	ROU	Romania	M	Import	203	CZE	Czechia	0	W00	World	H3	HS	TRUE	283691	Carbonates; lithium carbonate	6	TRUE	C00	TOTAL CPC	0	0	TOTAL MOT	8	kg	91	FALSE	8	kg	91	FALSE	91	FALSE	0	FALSE	1675.44	0	1675.44	0	FALSE	TRUE
C	A	20080101	2008	52	2008	642	ROU	Romania	M	Import	616	POL	Poland	0	W00	World	H3	HS	TRUE	283691	Carbonates; lithium carbonate	6	TRUE	C00	TOTAL CPC	0	0	TOTAL MOT	8	kg	1900	FALSE	8	kg	1900	FALSE	1900	FALSE	0	FALSE	20744.67	0	20744.67	0	FALSE	TRUE
C	A	20080101	2008	52	2008	643	RUS	Russian Federation	M	Import	152	CHL	Chile	0	W00	World	H3	HS	TRUE	283691	Carbonates; lithium carbonate	6	TRUE	C00	TOTAL CPC	0	0	TOTAL MOT	8	kg	820000	FALSE	-1	N/A		FALSE	820000	FALSE		FALSE	3860279		3860279	0	TRUE	FALSE
C	A	20080101	2008	52	2008	643	RUS	Russian Federation	M	Import	156	CHN	China	0	W00	World	H3	HS	TRUE	283691	Carbonates; lithium carbonate	6	TRUE	C00	TOTAL CPC	0	0	TOTAL MOT	8	kg	36010	FALSE	-1	N/A		FALSE	36010	FALSE		FALSE	342354		342354	0	TRUE	FALSE
C	A	20080101	2008	52	2008	643	RUS	Russian Federation	M	Import	860	UZB	Uzbekistan	0	W00	World	H3	HS	TRUE	283691	Carbonates; lithium carbonate	6	TRUE	C00	TOTAL CPC	0	0	TOTAL MOT	8	kg	31500	FALSE	-1	N/A		FALSE	31500	FALSE		FALSE	53108		53108	0	TRUE	FALSE
C	A	20080101	2008	52	2008	642	ROU	Romania	M	Import	40	AUT	Austria	0	W00	World	H3	HS	TRUE	283691	Carbonates; lithium carbonate	6	TRUE	C00	TOTAL CPC	0	9900	Other MOT	8	kg	3	FALSE	8	kg	3	FALSE	3	FALSE	0	FALSE	807.72	0	807.72	0	TRUE	FALSE
C	A	20080101	2008	52	2008	642	ROU	Romania	M	Import	203	CZE	Czechia	0	W00	World	H3	HS	TRUE	283691	Carbonates; lithium carbonate	6	TRUE	C00	TOTAL CPC	0	9900	Other MOT	8	kg	91	FALSE	8	kg	91	FALSE	91	FALSE	0	FALSE	1675.44	0	1675.44	0	TRUE	FALSE
C	A	20080101	2008	52	2008	642	ROU	Romania	M	Import	616	POL	Poland	0	W00	World	H3	HS	TRUE	283691	Carbonates; lithium carbonate	6	TRUE	C00	TOTAL CPC	0	9900	Other MOT	8	kg	1900	FALSE	8	kg	1900	FALSE	1900	FALSE	0	FALSE	20744.67	0	20744.67	0	TRUE	FALSE
C	A	20080101	2008	52	2008	616	POL	Poland	X	Export	100	BGR	Bulgaria	0	W00	World	H3	HS	TRUE	282520	Lithium oxide and hydroxide	6	TRUE	C00	TOTAL CPC	0	0	TOTAL MOT	8	kg	170	FALSE	8	kg	170	FALSE	170	FALSE	0	FALSE	0	1388	1388	0	TRUE	FALSE
C	A	20080101	2008	52	2008	616	POL	Poland	X	Export	112	BLR	Belarus	0	W00	World	H3	HS	TRUE	282520	Lithium oxide and hydroxide	6	TRUE	C00	TOTAL CPC	0	0	TOTAL MOT	8	kg	3050	FALSE	8	kg	3050	FALSE	3050	FALSE	0	FALSE	0	25238	25238	0	TRUE	FALSE
C	A	20080101	2008	52	2008	616	POL	Poland	X	Export	428	LVA	Latvia	0	W00	World	H3	HS	TRUE	282520	Lithium oxide and hydroxide	6	TRUE	C00	TOTAL CPC	0	0	TOTAL MOT	8	kg	385	FALSE	8	kg	385	FALSE	385	FALSE	0	FALSE	0	2533	2533	0	TRUE	FALSE
C	A	20080101	2008	52	2008	616	POL	Poland	X	Export	440	LTU	Lithuania	0	W00	World	H3	HS	TRUE	282520	Lithium oxide and hydroxide	6	TRUE	C00	TOTAL CPC	0	0	TOTAL MOT	8	kg	365	FALSE	8	kg	365	FALSE	365	FALSE	0	FALSE	0	3029	3029	0	TRUE	FALSE
C	A	20080101	2008	52	2008	616	POL	Poland	X	Export	643	RUS	Russian Federation	0	W00	World	H3	HS	TRUE	282520	Lithium oxide and hydroxide	6	TRUE	C00	TOTAL CPC	0	0	TOTAL MOT	8	kg	700	FALSE	8	kg	700	FALSE	700	FALSE	0	FALSE	0	5910	5910	0	TRUE	FALSE
C	A	20080101	2008	52	2008	616	POL	Poland	X	Export	804	UKR	Ukraine	0	W00	World	H3	HS	TRUE	282520	Lithium oxide and hydroxide	6	TRUE	C00	TOTAL CPC	0	0	TOTAL MOT	8	kg	3000	FALSE	8	kg	3000	FALSE	3000	FALSE	0	FALSE	0	26400	26400	0	TRUE	FALSE
C	A	20080101	2008	52	2008	643	RUS	Russian Federation	X	Export	203	CZE	Czechia	0	W00	World	H3	HS	TRUE	282520	Lithium oxide and hydroxide	6	TRUE	C00	TOTAL CPC	0	0	TOTAL MOT	8	kg	0	FALSE	-1	N/A		FALSE		FALSE		FALSE		4	4	0	TRUE	FALSE
C	A	20080101	2008	52	2008	643	RUS	Russian Federation	X	Export	398	KAZ	Kazakhstan	0	W00	World	H3	HS	TRUE	282520	Lithium oxide and hydroxide	6	TRUE	C00	TOTAL CPC	0	0	TOTAL MOT	8	kg	377	FALSE	-1	N/A		FALSE	377	FALSE		FALSE		7759	7759	0	TRUE	FALSE
C	A	20080101	2008	52	2008	643	RUS	Russian Federation	X	Export	616	POL	Poland	0	W00	World	H3	HS	TRUE	282520	Lithium oxide and hydroxide	6	TRUE	C00	TOTAL CPC	0	0	TOTAL MOT	8	kg	11	FALSE	-1	N/A		FALSE	11	FALSE		FALSE		1269	1269	0	TRUE	FALSE
C	A	20080101	2008	52	2008	604	PER	Peru	X	Export	218	ECU	Ecuador	0	W00	World	H3	HS	TRUE	283691	Carbonates; lithium carbonate	6	TRUE	C00	TOTAL CPC	0	0	TOTAL MOT	8	kg	1450	FALSE	-1	N/A		FALSE	1450	FALSE		FALSE		8278	8278	0	TRUE	FALSE
C	A	20080101	2008	52	2008	616	POL	Poland	X	Export	40	AUT	Austria	0	W00	World	H3	HS	TRUE	283691	Carbonates; lithium carbonate	6	TRUE	C00	TOTAL CPC	0	0	TOTAL MOT	8	kg	1010	FALSE	8	kg	1010	FALSE	1010	FALSE	0	FALSE	0	9586	9586	0	TRUE	FALSE
C	A	20080101	2008	52	2008	616	POL	Poland	X	Export	112	BLR	Belarus	0	W00	World	H3	HS	TRUE	283691	Carbonates; lithium carbonate	6	TRUE	C00	TOTAL CPC	0	0	TOTAL MOT	8	kg	2000	FALSE	8	kg	2000	FALSE	2000	FALSE	0	FALSE	0	20438	20438	0	TRUE	FALSE
C	A	20080101	2008	52	2008	616	POL	Poland	X	Export	203	CZE	Czechia	0	W00	World	H3	HS	TRUE	283691	Carbonates; lithium carbonate	6	TRUE	C00	TOTAL CPC	0	0	TOTAL MOT	8	kg	200	FALSE	8	kg	200	FALSE	200	FALSE	0	FALSE	0	9854	9854	0	TRUE	FALSE
C	A	20080101	2008	52	2008	616	POL	Poland	X	Export	348	HUN	Hungary	0	W00	World	H3	HS	TRUE	283691	Carbonates; lithium carbonate	6	TRUE	C00	TOTAL CPC	0	0	TOTAL MOT	8	kg	2520	FALSE	8	kg	2520	FALSE	2520	FALSE	0	FALSE	0	22019	22019	0	TRUE	FALSE
C	A	20080101	2008	52	2008	616	POL	Poland	X	Export	642	ROU	Romania	0	W00	World	H3	HS	TRUE	283691	Carbonates; lithium carbonate	6	TRUE	C00	TOTAL CPC	0	0	TOTAL MOT	8	kg	1920	FALSE	8	kg	1920	FALSE	1920	FALSE	0	FALSE	0	19261	19261	0	TRUE	FALSE
C	A	20080101	2008	52	2008	616	POL	Poland	X	Export	804	UKR	Ukraine	0	W00	World	H3	HS	TRUE	283691	Carbonates; lithium carbonate	6	TRUE	C00	TOTAL CPC	0	0	TOTAL MOT	8	kg	6000	FALSE	8	kg	6000	FALSE	6000	FALSE	0	FALSE	0	53540	53540	0	TRUE	FALSE
C	A	20080101	2008	52	2008	643	RUS	Russian Federation	X	Export	398	KAZ	Kazakhstan	0	W00	World	H3	HS	TRUE	283691	Carbonates; lithium carbonate	6	TRUE	C00	TOTAL CPC	0	0	TOTAL MOT	8	kg	220	FALSE	-1	N/A		FALSE	220	FALSE		FALSE		6609	6609	0	TRUE	FALSE
C	A	20080101	2008	52	2008	702	SGP	Singapore	M	Import	152	CHL	Chile	0	W00	World	H3	HS	TRUE	282520	Lithium oxide and hydroxide	6	TRUE	C00	TOTAL CPC	0	0	TOTAL MOT	8	kg	50000	FALSE	-1	N/A		FALSE	50000	FALSE		FALSE	395282		395282	0	TRUE	FALSE
C	A	20080101	2008	52	2008	702	SGP	Singapore	M	Import	156	CHN	China	0	W00	World	H3	HS	TRUE	282520	Lithium oxide and hydroxide	6	TRUE	C00	TOTAL CPC	0	0	TOTAL MOT	8	kg	3005	FALSE	-1	N/A		FALSE	3005	FALSE		FALSE	25820		25820	0	TRUE	FALSE
C	A	20080101	2008	52	2008	704	VNM	Viet Nam	M	Import	156	CHN	China	0	W00	World	H3	HS	TRUE	282520	Lithium oxide and hydroxide	6	TRUE	C00	TOTAL CPC	0	0	TOTAL MOT	8	kg	3883	TRUE	-1	N/A		FALSE	3883	TRUE		FALSE	29514		29514	6	TRUE	FALSE
C	A	20080101	2008	52	2008	704	VNM	Viet Nam	M	Import	702	SGP	Singapore	0	W00	World	H3	HS	TRUE	282520	Lithium oxide and hydroxide	6	TRUE	C00	TOTAL CPC	0	0	TOTAL MOT	8	kg	3700	TRUE	-1	N/A		FALSE	3700	TRUE		FALSE	28123		28123	6	TRUE	FALSE
C	A	20080101	2008	52	2008	705	SVN	Slovenia	M	Import	191	HRV	Croatia	0	W00	World	H3	HS	TRUE	282520	Lithium oxide and hydroxide	6	TRUE	C00	TOTAL CPC	0	0	TOTAL MOT	8	kg	4	FALSE	-1	N/A		FALSE	4	FALSE		FALSE	215		215	0	TRUE	FALSE
C	A	20080101	2008	52	2008	710	ZAF	South Africa	M	Import	152	CHL	Chile	0	W00	World	H3	HS	TRUE	282520	Lithium oxide and hydroxide	6	TRUE	C00	TOTAL CPC	0	0	TOTAL MOT	8	kg	87500	FALSE	-1	N/A		FALSE	87500	FALSE		FALSE		609424	609424	0	TRUE	FALSE
C	A	20080101	2008	52	2008	710	ZAF	South Africa	M	Import	156	CHN	China	0	W00	World	H3	HS	TRUE	282520	Lithium oxide and hydroxide	6	TRUE	C00	TOTAL CPC	0	0	TOTAL MOT	8	kg	20020	FALSE	-1	N/A		FALSE	20020	FALSE		FALSE		124832	124832	0	TRUE	FALSE
C	A	20080101	2008	52	2008	710	ZAF	South Africa	M	Import	203	CZE	Czechia	0	W00	World	H3	HS	TRUE	282520	Lithium oxide and hydroxide	6	TRUE	C00	TOTAL CPC	0	0	TOTAL MOT	8	kg	400	FALSE	-1	N/A		FALSE	400	FALSE		FALSE		7305	7305	0	TRUE	FALSE
C	A	20080101	2008	52	2008	716	ZWE	Zimbabwe	M	Import	710	ZAF	South Africa	0	W00	World	H3	HS	TRUE	282520	Lithium oxide and hydroxide	6	TRUE	C00	TOTAL CPC	0	0	TOTAL MOT	8	kg	730	FALSE	8	kg	730	FALSE	730	FALSE	0	FALSE	8019.36		8019.36	0	FALSE	TRUE
C	A	20080101	2008	52	2008	716	ZWE	Zimbabwe	M	Import	710	ZAF	South Africa	0	W00	World	H3	HS	TRUE	282520	Lithium oxide and hydroxide	6	TRUE	C00	TOTAL CPC	0	3200	Road	8	kg	730	FALSE	8	kg	730	FALSE	730	FALSE	0	FALSE	8019.36		8019.36	0	TRUE	FALSE
C	A	20080101	2008	52	2008	688	SRB	Serbia	M	Import	40	AUT	Austria	0	W00	World	H3	HS	TRUE	283691	Carbonates; lithium carbonate	6	TRUE	C00	TOTAL CPC	0	0	TOTAL MOT	8	kg	400	FALSE	-1	N/A		FALSE	400	FALSE		FALSE	3554		3554	0	TRUE	FALSE
C	A	20080101	2008	52	2008	702	SGP	Singapore	M	Import	32	ARG	Argentina	0	W00	World	H3	HS	TRUE	283691	Carbonates; lithium carbonate	6	TRUE	C00	TOTAL CPC	0	0	TOTAL MOT	8	kg	5998	FALSE	-1	N/A		FALSE	5998	FALSE		FALSE	48439		48439	0	TRUE	FALSE
C	A	20080101	2008	52	2008	702	SGP	Singapore	M	Import	380	ITA	Italy	0	W00	World	H3	HS	TRUE	283691	Carbonates; lithium carbonate	6	TRUE	C00	TOTAL CPC	0	0	TOTAL MOT	8	kg	7800	FALSE	-1	N/A		FALSE	7800	FALSE		FALSE	77529		77529	0	TRUE	FALSE
C	A	20080101	2008	52	2008	702	SGP	Singapore	M	Import	705	SVN	Slovenia	0	W00	World	H3	HS	TRUE	283691	Carbonates; lithium carbonate	6	TRUE	C00	TOTAL CPC	0	0	TOTAL MOT	8	kg	2000	FALSE	-1	N/A		FALSE	2000	FALSE		FALSE	42517		42517	0	TRUE	FALSE
C	A	20080101	2008	52	2008	704	VNM	Viet Nam	M	Import	156	CHN	China	0	W00	World	H3	HS	TRUE	283691	Carbonates; lithium carbonate	6	TRUE	C00	TOTAL CPC	0	0	TOTAL MOT	8	kg	23931	TRUE	-1	N/A		FALSE	23931	TRUE		FALSE	156677		156677	6	TRUE	FALSE
C	A	20080101	2008	52	2008	705	SVN	Slovenia	M	Import	40	AUT	Austria	0	W00	World	H3	HS	TRUE	283691	Carbonates; lithium carbonate	6	TRUE	C00	TOTAL CPC	0	0	TOTAL MOT	8	kg	875	FALSE	-1	N/A		FALSE	875	FALSE		FALSE	6223		6223	0	TRUE	FALSE
C	A	20080101	2008	52	2008	705	SVN	Slovenia	M	Import	152	CHL	Chile	0	W00	World	H3	HS	TRUE	283691	Carbonates; lithium carbonate	6	TRUE	C00	TOTAL CPC	0	0	TOTAL MOT	8	kg	72000	FALSE	-1	N/A		FALSE	72000	FALSE		FALSE	450717		450717	0	TRUE	FALSE
C	A	20080101	2008	52	2008	705	SVN	Slovenia	M	Import	380	ITA	Italy	0	W00	World	H3	HS	TRUE	283691	Carbonates; lithium carbonate	6	TRUE	C00	TOTAL CPC	0	0	TOTAL MOT	8	kg	301	FALSE	-1	N/A		FALSE	301	FALSE		FALSE	3000		3000	0	TRUE	FALSE
C	A	20080101	2008	52	2008	710	ZAF	South Africa	M	Import	32	ARG	Argentina	0	W00	World	H3	HS	TRUE	283691	Carbonates; lithium carbonate	6	TRUE	C00	TOTAL CPC	0	0	TOTAL MOT	8	kg	16000	FALSE	-1	N/A		FALSE	16000	FALSE		FALSE		108039	108039	0	TRUE	FALSE
C	A	20080101	2008	52	2008	710	ZAF	South Africa	M	Import	152	CHL	Chile	0	W00	World	H3	HS	TRUE	283691	Carbonates; lithium carbonate	6	TRUE	C00	TOTAL CPC	0	0	TOTAL MOT	8	kg	70607	FALSE	-1	N/A		FALSE	70607	FALSE		FALSE		442007	442007	0	TRUE	FALSE
C	A	20080101	2008	52	2008	710	ZAF	South Africa	M	Import	156	CHN	China	0	W00	World	H3	HS	TRUE	283691	Carbonates; lithium carbonate	6	TRUE	C00	TOTAL CPC	0	0	TOTAL MOT	8	kg	56807	FALSE	-1	N/A		FALSE	56807	FALSE		FALSE		901413	901413	0	TRUE	FALSE
C	A	20080101	2008	52	2008	702	SGP	Singapore	X	Export	360	IDN	Indonesia	0	W00	World	H3	HS	TRUE	282520	Lithium oxide and hydroxide	6	TRUE	C00	TOTAL CPC	0	0	TOTAL MOT	8	kg	2001	FALSE	-1	N/A		FALSE	2001	FALSE		FALSE		22160	22160	0	TRUE	FALSE
C	A	20080101	2008	52	2008	702	SGP	Singapore	X	Export	458	MYS	Malaysia	0	W00	World	H3	HS	TRUE	282520	Lithium oxide and hydroxide	6	TRUE	C00	TOTAL CPC	0	0	TOTAL MOT	8	kg	2774	FALSE	-1	N/A		FALSE	2774	FALSE		FALSE		23447	23447	0	TRUE	FALSE
C	A	20080101	2008	52	2008	702	SGP	Singapore	X	Export	608	PHL	Philippines	0	W00	World	H3	HS	TRUE	282520	Lithium oxide and hydroxide	6	TRUE	C00	TOTAL CPC	0	0	TOTAL MOT	8	kg	3	FALSE	-1	N/A		FALSE	3	FALSE		FALSE		177	177	0	TRUE	FALSE
C	A	20080101	2008	52	2008	702	SGP	Singapore	X	Export	704	VNM	Viet Nam	0	W00	World	H3	HS	TRUE	282520	Lithium oxide and hydroxide	6	TRUE	C00	TOTAL CPC	0	0	TOTAL MOT	8	kg	3629	FALSE	-1	N/A		FALSE	3629	FALSE		FALSE		27070	27070	0	TRUE	FALSE
C	A	20080101	2008	52	2008	702	SGP	Singapore	X	Export	764	THA	Thailand	0	W00	World	H3	HS	TRUE	282520	Lithium oxide and hydroxide	6	TRUE	C00	TOTAL CPC	0	0	TOTAL MOT	8	kg	4362	FALSE	-1	N/A		FALSE	4362	FALSE		FALSE		32176	32176	0	TRUE	FALSE
C	A	20080101	2008	52	2008	705	SVN	Slovenia	X	Export	191	HRV	Croatia	0	W00	World	H3	HS	TRUE	282520	Lithium oxide and hydroxide	6	TRUE	C00	TOTAL CPC	0	0	TOTAL MOT	8	kg	2	FALSE	-1	N/A		FALSE	2	FALSE		FALSE		36	36	0	TRUE	FALSE
C	A	20080101	2008	52	2008	710	ZAF	South Africa	X	Export	404	KEN	Kenya	0	W00	World	H3	HS	TRUE	282520	Lithium oxide and hydroxide	6	TRUE	C00	TOTAL CPC	0	0	TOTAL MOT	8	kg	1779	FALSE	-1	N/A		FALSE	1779	FALSE		FALSE		14457	14457	0	TRUE	FALSE
C	A	20080101	2008	52	2008	710	ZAF	South Africa	X	Export	454	MWI	Malawi	0	W00	World	H3	HS	TRUE	282520	Lithium oxide and hydroxide	6	TRUE	C00	TOTAL CPC	0	0	TOTAL MOT	8	kg	30	FALSE	-1	N/A		FALSE	30	FALSE		FALSE		147	147	0	TRUE	FALSE
C	A	20080101	2008	52	2008	710	ZAF	South Africa	X	Export	466	MLI	Mali	0	W00	World	H3	HS	TRUE	282520	Lithium oxide and hydroxide	6	TRUE	C00	TOTAL CPC	0	0	TOTAL MOT	8	kg	1	FALSE	-1	N/A		FALSE	1	FALSE		FALSE		750	750	0	TRUE	FALSE
C	A	20080101	2008	52	2008	710	ZAF	South Africa	X	Export	508	MOZ	Mozambique	0	W00	World	H3	HS	TRUE	282520	Lithium oxide and hydroxide	6	TRUE	C00	TOTAL CPC	0	0	TOTAL MOT	8	kg	164	FALSE	-1	N/A		FALSE	164	FALSE		FALSE		13818	13818	0	TRUE	FALSE
C	A	20080101	2008	52	2008	710	ZAF	South Africa	X	Export	566	NGA	Nigeria	0	W00	World	H3	HS	TRUE	282520	Lithium oxide and hydroxide	6	TRUE	C00	TOTAL CPC	0	0	TOTAL MOT	8	kg	5	FALSE	-1	N/A		FALSE	5	FALSE		FALSE		403	403	0	TRUE	FALSE
C	A	20080101	2008	52	2008	710	ZAF	South Africa	X	Export	716	ZWE	Zimbabwe	0	W00	World	H3	HS	TRUE	282520	Lithium oxide and hydroxide	6	TRUE	C00	TOTAL CPC	0	0	TOTAL MOT	8	kg	1849	FALSE	-1	N/A		FALSE	1849	FALSE		FALSE		17144	17144	0	TRUE	FALSE
C	A	20080101	2008	52	2008	702	SGP	Singapore	X	Export	360	IDN	Indonesia	0	W00	World	H3	HS	TRUE	283691	Carbonates; lithium carbonate	6	TRUE	C00	TOTAL CPC	0	0	TOTAL MOT	8	kg	9690	FALSE	-1	N/A		FALSE	9690	FALSE		FALSE		63548	63548	0	TRUE	FALSE
C	A	20080101	2008	52	2008	702	SGP	Singapore	X	Export	458	MYS	Malaysia	0	W00	World	H3	HS	TRUE	283691	Carbonates; lithium carbonate	6	TRUE	C00	TOTAL CPC	0	0	TOTAL MOT	8	kg	4094	FALSE	-1	N/A		FALSE	4094	FALSE		FALSE		45770	45770	0	TRUE	FALSE
C	A	20080101	2008	52	2008	702	SGP	Singapore	X	Export	462	MDV	Maldives	0	W00	World	H3	HS	TRUE	283691	Carbonates; lithium carbonate	6	TRUE	C00	TOTAL CPC	0	0	TOTAL MOT	8	kg	3000	FALSE	-1	N/A		FALSE	3000	FALSE		FALSE		1277	1277	0	TRUE	FALSE
C	A	20080101	2008	52	2008	702	SGP	Singapore	X	Export	554	NZL	New Zealand	0	W00	World	H3	HS	TRUE	283691	Carbonates; lithium carbonate	6	TRUE	C00	TOTAL CPC	0	0	TOTAL MOT	8	kg	700	FALSE	-1	N/A		FALSE	700	FALSE		FALSE		15697	15697	0	TRUE	FALSE
C	A	20080101	2008	52	2008	705	SVN	Slovenia	X	Export	348	HUN	Hungary	0	W00	World	H3	HS	TRUE	283691	Carbonates; lithium carbonate	6	TRUE	C00	TOTAL CPC	0	0	TOTAL MOT	8	kg	152	FALSE	-1	N/A		FALSE	152	FALSE		FALSE		1352	1352	0	TRUE	FALSE
C	A	20080101	2008	52	2008	705	SVN	Slovenia	X	Export	380	ITA	Italy	0	W00	World	H3	HS	TRUE	283691	Carbonates; lithium carbonate	6	TRUE	C00	TOTAL CPC	0	0	TOTAL MOT	8	kg	9944	FALSE	-1	N/A		FALSE	9944	FALSE		FALSE		188110	188110	0	TRUE	FALSE
C	A	20080101	2008	52	2008	705	SVN	Slovenia	X	Export	410	KOR	Rep. of Korea	0	W00	World	H3	HS	TRUE	283691	Carbonates; lithium carbonate	6	TRUE	C00	TOTAL CPC	0	0	TOTAL MOT	8	kg	7300	FALSE	-1	N/A		FALSE	7300	FALSE		FALSE		154094	154094	0	TRUE	FALSE
C	A	20080101	2008	52	2008	705	SVN	Slovenia	X	Export	688	SRB	Serbia	0	W00	World	H3	HS	TRUE	283691	Carbonates; lithium carbonate	6	TRUE	C00	TOTAL CPC	0	0	TOTAL MOT	8	kg	5	FALSE	-1	N/A		FALSE	5	FALSE		FALSE		93	93	0	TRUE	FALSE
C	A	20080101	2008	52	2008	705	SVN	Slovenia	X	Export	702	SGP	Singapore	0	W00	World	H3	HS	TRUE	283691	Carbonates; lithium carbonate	6	TRUE	C00	TOTAL CPC	0	0	TOTAL MOT	8	kg	2000	FALSE	-1	N/A		FALSE	2000	FALSE		FALSE		41051	41051	0	TRUE	FALSE
C	A	20080101	2008	52	2008	705	SVN	Slovenia	X	Export	764	THA	Thailand	0	W00	World	H3	HS	TRUE	283691	Carbonates; lithium carbonate	6	TRUE	C00	TOTAL CPC	0	0	TOTAL MOT	8	kg	1250	FALSE	-1	N/A		FALSE	1250	FALSE		FALSE		25671	25671	0	TRUE	FALSE
C	A	20080101	2008	52	2008	705	SVN	Slovenia	X	Export	818	EGY	Egypt	0	W00	World	H3	HS	TRUE	283691	Carbonates; lithium carbonate	6	TRUE	C00	TOTAL CPC	0	0	TOTAL MOT	8	kg	4000	FALSE	-1	N/A		FALSE	4000	FALSE		FALSE		74392	74392	0	TRUE	FALSE
C	A	20080101	2008	52	2008	710	ZAF	South Africa	X	Export	140	CAF	Central African Rep.	0	W00	World	H3	HS	TRUE	283691	Carbonates; lithium carbonate	6	TRUE	C00	TOTAL CPC	0	0	TOTAL MOT	8	kg	13	FALSE	-1	N/A		FALSE	13	FALSE		FALSE		146	146	0	TRUE	FALSE
C	A	20080101	2008	52	2008	710	ZAF	South Africa	X	Export	180	COD	Dem. Rep. of the Congo	0	W00	World	H3	HS	TRUE	283691	Carbonates; lithium carbonate	6	TRUE	C00	TOTAL CPC	0	0	TOTAL MOT	8	kg	2	FALSE	-1	N/A		FALSE	2	FALSE		FALSE		53	53	0	TRUE	FALSE
C	A	20080101	2008	52	2008	710	ZAF	South Africa	X	Export	682	SAU	Saudi Arabia	0	W00	World	H3	HS	TRUE	283691	Carbonates; lithium carbonate	6	TRUE	C00	TOTAL CPC	0	0	TOTAL MOT	8	kg	57	FALSE	-1	N/A		FALSE	57	FALSE		FALSE		1749	1749	0	TRUE	FALSE
C	A	20080101	2008	52	2008	764	THA	Thailand	M	Import	156	CHN	China	0	W00	World	H3	HS	TRUE	282520	Lithium oxide and hydroxide	6	TRUE	C00	TOTAL CPC	0	0	TOTAL MOT	8	kg	38400	FALSE	-1	N/A		FALSE	38400	FALSE		FALSE	230767		230767	0	TRUE	FALSE
C	A	20080101	2008	52	2008	764	THA	Thailand	M	Import	702	SGP	Singapore	0	W00	World	H3	HS	TRUE	282520	Lithium oxide and hydroxide	6	TRUE	C00	TOTAL CPC	0	0	TOTAL MOT	8	kg	1	FALSE	-1	N/A		FALSE	1	FALSE		FALSE	885		885	0	TRUE	FALSE
C	A	20080101	2008	52	2008	784	ARE	United Arab Emirates	M	Import	152	CHL	Chile	0	W00	World	H3	HS	TRUE	282520	Lithium oxide and hydroxide	6	TRUE	C00	TOTAL CPC	0	0	TOTAL MOT	8	kg	34083	FALSE	-1	N/A		FALSE	34083	FALSE		FALSE	237917		237917	0	TRUE	FALSE
C	A	20080101	2008	52	2008	784	ARE	United Arab Emirates	M	Import	156	CHN	China	0	W00	World	H3	HS	TRUE	282520	Lithium oxide and hydroxide	6	TRUE	C00	TOTAL CPC	0	0	TOTAL MOT	8	kg	119874	FALSE	-1	N/A		FALSE	119874	FALSE		FALSE	802585		802585	0	TRUE	FALSE
C	A	20080101	2008	52	2008	788	TUN	Tunisia	M	Import	156	CHN	China	0	W00	World	H3	HS	TRUE	282520	Lithium oxide and hydroxide	6	TRUE	C00	TOTAL CPC	0	0	TOTAL MOT	8	kg	17000	FALSE	-1	N/A		FALSE	17000	FALSE		FALSE	135779		135779	0	TRUE	FALSE
C	A	20080101	2008	52	2008	764	THA	Thailand	M	Import	32	ARG	Argentina	0	W00	World	H3	HS	TRUE	283691	Carbonates; lithium carbonate	6	TRUE	C00	TOTAL CPC	0	0	TOTAL MOT	8	kg	5986	FALSE	-1	N/A		FALSE	5986	FALSE		FALSE	37662		37662	0	TRUE	FALSE
C	A	20080101	2008	52	2008	764	THA	Thailand	M	Import	152	CHL	Chile	0	W00	World	H3	HS	TRUE	283691	Carbonates; lithium carbonate	6	TRUE	C00	TOTAL CPC	0	0	TOTAL MOT	8	kg	545000	FALSE	-1	N/A		FALSE	545000	FALSE		FALSE	3382035		3382035	0	TRUE	FALSE
C	A	20080101	2008	52	2008	764	THA	Thailand	M	Import	156	CHN	China	0	W00	World	H3	HS	TRUE	283691	Carbonates; lithium carbonate	6	TRUE	C00	TOTAL CPC	0	0	TOTAL MOT	8	kg	266600	FALSE	-1	N/A		FALSE	266600	FALSE		FALSE	1541587		1541587	0	TRUE	FALSE
C	A	20080101	2008	52	2008	764	THA	Thailand	M	Import	705	SVN	Slovenia	0	W00	World	H3	HS	TRUE	283691	Carbonates; lithium carbonate	6	TRUE	C00	TOTAL CPC	0	0	TOTAL MOT	8	kg	750	FALSE	-1	N/A		FALSE	750	FALSE		FALSE	14304		14304	0	TRUE	FALSE
C	A	20080101	2008	52	2008	784	ARE	United Arab Emirates	M	Import	152	CHL	Chile	0	W00	World	H3	HS	TRUE	283691	Carbonates; lithium carbonate	6	TRUE	C00	TOTAL CPC	0	0	TOTAL MOT	8	kg	2084	FALSE	-1	N/A		FALSE	2084	FALSE		FALSE	16989		16989	0	TRUE	FALSE
C	A	20080101	2008	52	2008	784	ARE	United Arab Emirates	M	Import	156	CHN	China	0	W00	World	H3	HS	TRUE	283691	Carbonates; lithium carbonate	6	TRUE	C00	TOTAL CPC	0	0	TOTAL MOT	8	kg	3160	FALSE	-1	N/A		FALSE	3160	FALSE		FALSE	22989		22989	0	TRUE	FALSE
C	A	20080101	2008	52	2008	788	TUN	Tunisia	M	Import	380	ITA	Italy	0	W00	World	H3	HS	TRUE	283691	Carbonates; lithium carbonate	6	TRUE	C00	TOTAL CPC	0	0	TOTAL MOT	8	kg	200	FALSE	-1	N/A		FALSE	200	FALSE		FALSE	2735		2735	0	TRUE	FALSE
C	A	20080101	2008	52	2008	764	THA	Thailand	X	Export	410	KOR	Rep. of Korea	0	W00	World	H3	HS	TRUE	283691	Carbonates; lithium carbonate	6	TRUE	C00	TOTAL CPC	0	0	TOTAL MOT	8	kg	5000	FALSE	-1	N/A		FALSE	5000	FALSE		FALSE		11128	11128	0	TRUE	FALSE
C	A	20080101	2008	52	2008	764	THA	Thailand	X	Export	586	PAK	Pakistan	0	W00	World	H3	HS	TRUE	283691	Carbonates; lithium carbonate	6	TRUE	C00	TOTAL CPC	0	0	TOTAL MOT	8	kg	46	FALSE	-1	N/A		FALSE	46	FALSE		FALSE		1	1	0	TRUE	FALSE
C	A	20080101	2008	52	2008	764	THA	Thailand	X	Export	682	SAU	Saudi Arabia	0	W00	World	H3	HS	TRUE	283691	Carbonates; lithium carbonate	6	TRUE	C00	TOTAL CPC	0	0	TOTAL MOT	8	kg	1000	FALSE	-1	N/A		FALSE	1000	FALSE		FALSE		2148	2148	0	TRUE	FALSE
C	A	20080101	2008	52	2008	792	TUR	T�rkiye	M	Import	152	CHL	Chile	0	W00	World	H3	HS	TRUE	282520	Lithium oxide and hydroxide	6	TRUE	C00	TOTAL CPC	0	0	TOTAL MOT	8	kg	221375	FALSE	8	kg	221375	FALSE	221375	FALSE	0	FALSE	1759726	0	1759726	0	FALSE	TRUE
C	A	20080101	2008	52	2008	792	TUR	T�rkiye	M	Import	156	CHN	China	0	W00	World	H3	HS	TRUE	282520	Lithium oxide and hydroxide	6	TRUE	C00	TOTAL CPC	0	0	TOTAL MOT	8	kg	34000	FALSE	8	kg	34000	FALSE	34000	FALSE	0	FALSE	222299	0	222299	0	FALSE	TRUE
C	A	20080101	2008	52	2008	800	UGA	Uganda	M	Import	404	KEN	Kenya	0	W00	World	H3	HS	TRUE	282520	Lithium oxide and hydroxide	6	TRUE	C00	TOTAL CPC	0	0	TOTAL MOT	8	kg	4805	FALSE	-1	N/A		FALSE	4805	FALSE		FALSE	301		301	0	TRUE	FALSE
C	A	20080101	2008	52	2008	804	UKR	Ukraine	M	Import	152	CHL	Chile	0	W00	World	H2	HS	TRUE	282520	Lithium oxide and hydroxide	6	TRUE	C00	TOTAL CPC	0	0	TOTAL MOT	8	kg	29250	FALSE	-1	N/A		FALSE	29250	FALSE		FALSE	224340		224340	0	TRUE	FALSE
C	A	20080101	2008	52	2008	804	UKR	Ukraine	M	Import	156	CHN	China	0	W00	World	H2	HS	TRUE	282520	Lithium oxide and hydroxide	6	TRUE	C00	TOTAL CPC	0	0	TOTAL MOT	8	kg	60300	FALSE	-1	N/A		FALSE	60300	FALSE		FALSE	440660		440660	0	TRUE	FALSE
C	A	20080101	2008	52	2008	818	EGY	Egypt	M	Import	156	CHN	China	0	W00	World	H3	HS	TRUE	282520	Lithium oxide and hydroxide	6	TRUE	C00	TOTAL CPC	0	0	TOTAL MOT	8	kg	1828.128	TRUE	-1	N/A	0	FALSE	1828.128	TRUE	0	FALSE	13684.143	0	13684.143	6	TRUE	FALSE
C	A	20080101	2008	52	2008	862	VEN	Venezuela	M	Import	152	CHL	Chile	0	W00	World	H2	HS	TRUE	282520	Lithium oxide and hydroxide	6	TRUE	C00	TOTAL CPC	0	0	TOTAL MOT	8	kg	1	FALSE	-1	N/A		FALSE	1	FALSE		FALSE		185	185	0	TRUE	FALSE
C	A	20080101	2008	52	2008	862	VEN	Venezuela	M	Import	380	ITA	Italy	0	W00	World	H2	HS	TRUE	282520	Lithium oxide and hydroxide	6	TRUE	C00	TOTAL CPC	0	0	TOTAL MOT	8	kg	275	FALSE	-1	N/A		FALSE	275	FALSE		FALSE		1972	1972	0	TRUE	FALSE
C	A	20080101	2008	52	2008	862	VEN	Venezuela	M	Import	591	PAN	Panama	0	W00	World	H2	HS	TRUE	282520	Lithium oxide and hydroxide	6	TRUE	C00	TOTAL CPC	0	0	TOTAL MOT	8	kg	5	TRUE	-1	N/A		FALSE	5	TRUE		FALSE		55	55	6	TRUE	FALSE
C	A	20080101	2008	52	2008	894	ZMB	Zambia	M	Import	710	ZAF	South Africa	0	W00	World	H3	HS	TRUE	282520	Lithium oxide and hydroxide	6	TRUE	C00	TOTAL CPC	0	0	TOTAL MOT	8	kg	11	FALSE	8	kg	11	FALSE	11	FALSE	0	FALSE	846	0	846	0	FALSE	TRUE
C	A	20080101	2008	52	2008	894	ZMB	Zambia	M	Import	710	ZAF	South Africa	0	W00	World	H3	HS	TRUE	282520	Lithium oxide and hydroxide	6	TRUE	C00	TOTAL CPC	0	1000	Air	8	kg	11	FALSE	8	kg	11	FALSE	11	FALSE	0	FALSE	846	0	846	0	FALSE	TRUE
C	A	20080101	2008	52	2008	792	TUR	T�rkiye	M	Import	152	CHL	Chile	0	W00	World	H3	HS	TRUE	282520	Lithium oxide and hydroxide	6	TRUE	C00	TOTAL CPC	0	2100	Sea	8	kg	177625	FALSE	8	kg	177625	FALSE	177625	FALSE	0	FALSE	1424193	0	1424193	0	FALSE	TRUE
C	A	20080101	2008	52	2008	792	TUR	T�rkiye	M	Import	156	CHN	China	0	W00	World	H3	HS	TRUE	282520	Lithium oxide and hydroxide	6	TRUE	C00	TOTAL CPC	0	2100	Sea	8	kg	34000	FALSE	8	kg	34000	FALSE	34000	FALSE	0	FALSE	222299	0	222299	0	FALSE	TRUE
C	A	20080101	2008	52	2008	792	TUR	T�rkiye	M	Import	152	CHL	Chile	0	W00	World	H3	HS	TRUE	282520	Lithium oxide and hydroxide	6	TRUE	C00	TOTAL CPC	0	3200	Road	8	kg	43750	FALSE	8	kg	43750	FALSE	43750	FALSE	0	FALSE	335533	0	335533	0	FALSE	TRUE
C	A	20080101	2008	52	2008	792	TUR	T�rkiye	M	Import	152	CHL	Chile	0	W00	World	H3	HS	TRUE	282520	Lithium oxide and hydroxide	6	TRUE	C01	Clearance for home use	0	0	TOTAL MOT	8	kg	221375	FALSE	8	kg	221375	FALSE	221375	FALSE	0	FALSE	1759726	0	1759726	0	FALSE	TRUE
C	A	20080101	2008	52	2008	792	TUR	T�rkiye	M	Import	156	CHN	China	0	W00	World	H3	HS	TRUE	282520	Lithium oxide and hydroxide	6	TRUE	C01	Clearance for home use	0	0	TOTAL MOT	8	kg	34000	FALSE	8	kg	34000	FALSE	34000	FALSE	0	FALSE	222299	0	222299	0	FALSE	TRUE
C	A	20080101	2008	52	2008	894	ZMB	Zambia	M	Import	710	ZAF	South Africa	0	W00	World	H3	HS	TRUE	282520	Lithium oxide and hydroxide	6	TRUE	C01	Clearance for home use	0	0	TOTAL MOT	8	kg	11	FALSE	8	kg	11	FALSE	11	FALSE	0	FALSE	846	0	846	0	FALSE	TRUE
C	A	20080101	2008	52	2008	894	ZMB	Zambia	M	Import	710	ZAF	South Africa	0	W00	World	H3	HS	TRUE	282520	Lithium oxide and hydroxide	6	TRUE	C01	Clearance for home use	0	1000	Air	8	kg	11	FALSE	8	kg	11	FALSE	11	FALSE	0	FALSE	846	0	846	0	TRUE	FALSE
C	A	20080101	2008	52	2008	792	TUR	T�rkiye	M	Import	152	CHL	Chile	0	W00	World	H3	HS	TRUE	282520	Lithium oxide and hydroxide	6	TRUE	C01	Clearance for home use	0	2100	Sea	8	kg	177625	FALSE	8	kg	177625	FALSE	177625	FALSE	0	FALSE	1424193	0	1424193	0	FALSE	TRUE
C	A	20080101	2008	52	2008	792	TUR	T�rkiye	M	Import	156	CHN	China	0	W00	World	H3	HS	TRUE	282520	Lithium oxide and hydroxide	6	TRUE	C01	Clearance for home use	0	2100	Sea	8	kg	34000	FALSE	8	kg	34000	FALSE	34000	FALSE	0	FALSE	222299	0	222299	0	FALSE	TRUE
C	A	20080101	2008	52	2008	792	TUR	T�rkiye	M	Import	152	CHL	Chile	0	W00	World	H3	HS	TRUE	282520	Lithium oxide and hydroxide	6	TRUE	C01	Clearance for home use	0	3200	Road	8	kg	43750	FALSE	8	kg	43750	FALSE	43750	FALSE	0	FALSE	335533	0	335533	0	FALSE	TRUE
C	A	20080101	2008	52	2008	792	TUR	T�rkiye	M	Import	152	CHL	Chile	0	W00	World	H3	HS	TRUE	283691	Carbonates; lithium carbonate	6	TRUE	C00	TOTAL CPC	0	0	TOTAL MOT	8	kg	480000	FALSE	8	kg	480000	FALSE	480000	FALSE	0	FALSE	2925489	0	2925489	0	FALSE	TRUE
C	A	20080101	2008	52	2008	792	TUR	T�rkiye	M	Import	156	CHN	China	0	W00	World	H3	HS	TRUE	283691	Carbonates; lithium carbonate	6	TRUE	C00	TOTAL CPC	0	0	TOTAL MOT	8	kg	126000	FALSE	8	kg	126000	FALSE	126000	FALSE	0	FALSE	718350	0	718350	0	FALSE	TRUE
C	A	20080101	2008	52	2008	792	TUR	T�rkiye	M	Import	705	SVN	Slovenia	0	W00	World	H3	HS	TRUE	283691	Carbonates; lithium carbonate	6	TRUE	C00	TOTAL CPC	0	0	TOTAL MOT	8	kg	11000	FALSE	8	kg	11000	FALSE	11000	FALSE	0	FALSE	331019	0	331019	0	FALSE	TRUE
C	A	20080101	2008	52	2008	800	UGA	Uganda	M	Import	404	KEN	Kenya	0	W00	World	H3	HS	TRUE	283691	Carbonates; lithium carbonate	6	TRUE	C00	TOTAL CPC	0	0	TOTAL MOT	8	kg	520	FALSE	-1	N/A		FALSE	520	FALSE		FALSE	134		134	0	TRUE	FALSE
C	A	20080101	2008	52	2008	804	UKR	Ukraine	M	Import	156	CHN	China	0	W00	World	H2	HS	TRUE	283691	Carbonates; lithium carbonate	6	TRUE	C00	TOTAL CPC	0	0	TOTAL MOT	8	kg	8028	FALSE	-1	N/A		FALSE	8028	FALSE		FALSE	65960		65960	0	TRUE	FALSE
C	A	20080101	2008	52	2008	807	MKD	North Macedonia	M	Import	156	CHN	China	0	W00	World	H3	HS	TRUE	283691	Carbonates; lithium carbonate	6	TRUE	C00	TOTAL CPC	0	0	TOTAL MOT	8	kg	225	FALSE	8	kg	225	FALSE	225	FALSE	0	FALSE	9794.2	0	9794.2	0	TRUE	FALSE
C	A	20080101	2008	52	2008	818	EGY	Egypt	M	Import	156	CHN	China	0	W00	World	H3	HS	TRUE	283691	Carbonates; lithium carbonate	6	TRUE	C00	TOTAL CPC	0	0	TOTAL MOT	8	kg	1799.065	TRUE	-1	N/A	0	FALSE	1799.065	TRUE	0	FALSE	11354.349	0	11354.349	6	TRUE	FALSE
C	A	20080101	2008	52	2008	818	EGY	Egypt	M	Import	705	SVN	Slovenia	0	W00	World	H3	HS	TRUE	283691	Carbonates; lithium carbonate	6	TRUE	C00	TOTAL CPC	0	0	TOTAL MOT	8	kg	3164.744	TRUE	-1	N/A	0	FALSE	3164.744	TRUE	0	FALSE	19973.489	0	19973.489	6	TRUE	FALSE
C	A	20080101	2008	52	2008	818	EGY	Egypt	M	Import	792	TUR	T�rkiye	0	W00	World	H3	HS	TRUE	283691	Carbonates; lithium carbonate	6	TRUE	C00	TOTAL CPC	0	0	TOTAL MOT	8	kg	1202.495	TRUE	-1	N/A	0	FALSE	1202.495	TRUE	0	FALSE	7589.246	0	7589.246	6	TRUE	FALSE
C	A	20080101	2008	52	2008	858	URY	Uruguay	M	Import	156	CHN	China	0	W00	World	H3	HS	TRUE	283691	Carbonates; lithium carbonate	6	TRUE	C00	TOTAL CPC	0	0	TOTAL MOT	8	kg	860	FALSE	-1	N/A		FALSE	860	FALSE		FALSE	29331		29331	0	TRUE	FALSE
C	A	20080101	2008	52	2008	862	VEN	Venezuela	M	Import	152	CHL	Chile	0	W00	World	H2	HS	TRUE	283691	Carbonates; lithium carbonate	6	TRUE	C00	TOTAL CPC	0	0	TOTAL MOT	8	kg	65640	FALSE	-1	N/A		FALSE	65640	FALSE		FALSE		447969	447969	0	TRUE	FALSE
C	A	20080101	2008	52	2008	862	VEN	Venezuela	M	Import	380	ITA	Italy	0	W00	World	H2	HS	TRUE	283691	Carbonates; lithium carbonate	6	TRUE	C00	TOTAL CPC	0	0	TOTAL MOT	8	kg	400	FALSE	-1	N/A		FALSE	400	FALSE		FALSE		4560	4560	0	TRUE	FALSE
C	A	20080101	2008	52	2008	792	TUR	T�rkiye	M	Import	152	CHL	Chile	0	W00	World	H3	HS	TRUE	283691	Carbonates; lithium carbonate	6	TRUE	C00	TOTAL CPC	0	2100	Sea	8	kg	343000	FALSE	8	kg	343000	FALSE	343000	FALSE	0	FALSE	2126753	0	2126753	0	FALSE	TRUE
C	A	20080101	2008	52	2008	792	TUR	T�rkiye	M	Import	156	CHN	China	0	W00	World	H3	HS	TRUE	283691	Carbonates; lithium carbonate	6	TRUE	C00	TOTAL CPC	0	2100	Sea	8	kg	126000	FALSE	8	kg	126000	FALSE	126000	FALSE	0	FALSE	718350	0	718350	0	FALSE	TRUE
C	A	20080101	2008	52	2008	792	TUR	T�rkiye	M	Import	152	CHL	Chile	0	W00	World	H3	HS	TRUE	283691	Carbonates; lithium carbonate	6	TRUE	C00	TOTAL CPC	0	3200	Road	8	kg	137000	FALSE	8	kg	137000	FALSE	137000	FALSE	0	FALSE	798736	0	798736	0	FALSE	TRUE
C	A	20080101	2008	52	2008	792	TUR	T�rkiye	M	Import	705	SVN	Slovenia	0	W00	World	H3	HS	TRUE	283691	Carbonates; lithium carbonate	6	TRUE	C00	TOTAL CPC	0	3200	Road	8	kg	11000	FALSE	8	kg	11000	FALSE	11000	FALSE	0	FALSE	331019	0	331019	0	FALSE	TRUE
C	A	20080101	2008	52	2008	792	TUR	T�rkiye	M	Import	152	CHL	Chile	0	W00	World	H3	HS	TRUE	283691	Carbonates; lithium carbonate	6	TRUE	C01	Clearance for home use	0	0	TOTAL MOT	8	kg	105000	FALSE	8	kg	105000	FALSE	105000	FALSE	0	FALSE	796389	0	796389	0	FALSE	TRUE
C	A	20080101	2008	52	2008	792	TUR	T�rkiye	M	Import	156	CHN	China	0	W00	World	H3	HS	TRUE	283691	Carbonates; lithium carbonate	6	TRUE	C01	Clearance for home use	0	0	TOTAL MOT	8	kg	81000	FALSE	8	kg	81000	FALSE	81000	FALSE	0	FALSE	467100	0	467100	0	FALSE	TRUE
C	A	20080101	2008	52	2008	792	TUR	T�rkiye	M	Import	705	SVN	Slovenia	0	W00	World	H3	HS	TRUE	283691	Carbonates; lithium carbonate	6	TRUE	C01	Clearance for home use	0	0	TOTAL MOT	8	kg	11000	FALSE	8	kg	11000	FALSE	11000	FALSE	0	FALSE	331019	0	331019	0	FALSE	TRUE
C	A	20080101	2008	52	2008	792	TUR	T�rkiye	M	Import	152	CHL	Chile	0	W00	World	H3	HS	TRUE	283691	Carbonates; lithium carbonate	6	TRUE	C01	Clearance for home use	0	2100	Sea	8	kg	88000	FALSE	8	kg	88000	FALSE	88000	FALSE	0	FALSE	660653	0	660653	0	FALSE	TRUE
C	A	20080101	2008	52	2008	792	TUR	T�rkiye	M	Import	156	CHN	China	0	W00	World	H3	HS	TRUE	283691	Carbonates; lithium carbonate	6	TRUE	C01	Clearance for home use	0	2100	Sea	8	kg	81000	FALSE	8	kg	81000	FALSE	81000	FALSE	0	FALSE	467100	0	467100	0	FALSE	TRUE
C	A	20080101	2008	52	2008	792	TUR	T�rkiye	M	Import	152	CHL	Chile	0	W00	World	H3	HS	TRUE	283691	Carbonates; lithium carbonate	6	TRUE	C01	Clearance for home use	0	3200	Road	8	kg	17000	FALSE	8	kg	17000	FALSE	17000	FALSE	0	FALSE	135736	0	135736	0	FALSE	TRUE
C	A	20080101	2008	52	2008	792	TUR	T�rkiye	M	Import	705	SVN	Slovenia	0	W00	World	H3	HS	TRUE	283691	Carbonates; lithium carbonate	6	TRUE	C01	Clearance for home use	0	3200	Road	8	kg	11000	FALSE	8	kg	11000	FALSE	11000	FALSE	0	FALSE	331019	0	331019	0	FALSE	TRUE
C	A	20080101	2008	52	2008	792	TUR	T�rkiye	M	Import	152	CHL	Chile	0	W00	World	H3	HS	TRUE	283691	Carbonates; lithium carbonate	6	TRUE	C06	Inward processing	0	0	TOTAL MOT	8	kg	375000	FALSE	8	kg	375000	FALSE	375000	FALSE	0	FALSE	2129100	0	2129100	0	FALSE	TRUE
C	A	20080101	2008	52	2008	792	TUR	T�rkiye	M	Import	156	CHN	China	0	W00	World	H3	HS	TRUE	283691	Carbonates; lithium carbonate	6	TRUE	C06	Inward processing	0	0	TOTAL MOT	8	kg	45000	FALSE	8	kg	45000	FALSE	45000	FALSE	0	FALSE	251250	0	251250	0	FALSE	TRUE
C	A	20080101	2008	52	2008	792	TUR	T�rkiye	M	Import	152	CHL	Chile	0	W00	World	H3	HS	TRUE	283691	Carbonates; lithium carbonate	6	TRUE	C06	Inward processing	0	2100	Sea	8	kg	255000	FALSE	8	kg	255000	FALSE	255000	FALSE	0	FALSE	1466100	0	1466100	0	FALSE	TRUE
C	A	20080101	2008	52	2008	792	TUR	T�rkiye	M	Import	156	CHN	China	0	W00	World	H3	HS	TRUE	283691	Carbonates; lithium carbonate	6	TRUE	C06	Inward processing	0	2100	Sea	8	kg	45000	FALSE	8	kg	45000	FALSE	45000	FALSE	0	FALSE	251250	0	251250	0	FALSE	TRUE
C	A	20080101	2008	52	2008	792	TUR	T�rkiye	M	Import	152	CHL	Chile	0	W00	World	H3	HS	TRUE	283691	Carbonates; lithium carbonate	6	TRUE	C06	Inward processing	0	3200	Road	8	kg	120000	FALSE	8	kg	120000	FALSE	120000	FALSE	0	FALSE	663000	0	663000	0	FALSE	TRUE
C	A	20080101	2008	52	2008	792	TUR	T�rkiye	X	Export	31	AZE	Azerbaijan	0	W00	World	H3	HS	TRUE	282520	Lithium oxide and hydroxide	6	TRUE	C00	TOTAL CPC	0	0	TOTAL MOT	8	kg	500	FALSE	8	kg	500	FALSE	500	FALSE	0	FALSE	0	6250	6250	0	FALSE	TRUE
C	A	20080101	2008	52	2008	792	TUR	T�rkiye	X	Export	760	SYR	Syria	0	W00	World	H3	HS	TRUE	282520	Lithium oxide and hydroxide	6	TRUE	C00	TOTAL CPC	0	0	TOTAL MOT	8	kg	4680	FALSE	8	kg	4680	FALSE	4680	FALSE	0	FALSE	0	4726	4726	0	FALSE	TRUE
C	A	20080101	2008	52	2008	792	TUR	T�rkiye	X	Export	795	TKM	Turkmenistan	0	W00	World	H3	HS	TRUE	282520	Lithium oxide and hydroxide	6	TRUE	C00	TOTAL CPC	0	0	TOTAL MOT	8	kg	4	FALSE	8	kg	4	FALSE	4	FALSE	0	FALSE	0	435	435	0	FALSE	TRUE
C	A	20080101	2008	52	2008	792	TUR	T�rkiye	X	Export	818	EGY	Egypt	0	W00	World	H3	HS	TRUE	282520	Lithium oxide and hydroxide	6	TRUE	C00	TOTAL CPC	0	0	TOTAL MOT	8	kg	5000	FALSE	8	kg	5000	FALSE	5000	FALSE	0	FALSE	0	5323	5323	0	FALSE	TRUE
C	A	20080101	2008	52	2008	792	TUR	T�rkiye	X	Export	818	EGY	Egypt	0	W00	World	H3	HS	TRUE	282520	Lithium oxide and hydroxide	6	TRUE	C00	TOTAL CPC	0	2100	Sea	8	kg	5000	FALSE	8	kg	5000	FALSE	5000	FALSE	0	FALSE	0	5323	5323	0	FALSE	TRUE
C	A	20080101	2008	52	2008	792	TUR	T�rkiye	X	Export	31	AZE	Azerbaijan	0	W00	World	H3	HS	TRUE	282520	Lithium oxide and hydroxide	6	TRUE	C00	TOTAL CPC	0	3200	Road	8	kg	500	FALSE	8	kg	500	FALSE	500	FALSE	0	FALSE	0	6250	6250	0	FALSE	TRUE
C	A	20080101	2008	52	2008	792	TUR	T�rkiye	X	Export	760	SYR	Syria	0	W00	World	H3	HS	TRUE	282520	Lithium oxide and hydroxide	6	TRUE	C00	TOTAL CPC	0	3200	Road	8	kg	4680	FALSE	8	kg	4680	FALSE	4680	FALSE	0	FALSE	0	4726	4726	0	FALSE	TRUE
C	A	20080101	2008	52	2008	792	TUR	T�rkiye	X	Export	795	TKM	Turkmenistan	0	W00	World	H3	HS	TRUE	282520	Lithium oxide and hydroxide	6	TRUE	C00	TOTAL CPC	0	3200	Road	8	kg	4	FALSE	8	kg	4	FALSE	4	FALSE	0	FALSE	0	435	435	0	FALSE	TRUE
C	A	20080101	2008	52	2008	792	TUR	T�rkiye	X	Export	31	AZE	Azerbaijan	0	W00	World	H3	HS	TRUE	282520	Lithium oxide and hydroxide	6	TRUE	C03	Outright exportation	0	0	TOTAL MOT	8	kg	500	FALSE	8	kg	500	FALSE	500	FALSE	0	FALSE	0	6250	6250	0	FALSE	TRUE
C	A	20080101	2008	52	2008	792	TUR	T�rkiye	X	Export	760	SYR	Syria	0	W00	World	H3	HS	TRUE	282520	Lithium oxide and hydroxide	6	TRUE	C03	Outright exportation	0	0	TOTAL MOT	8	kg	4680	FALSE	8	kg	4680	FALSE	4680	FALSE	0	FALSE	0	4726	4726	0	FALSE	TRUE
C	A	20080101	2008	52	2008	792	TUR	T�rkiye	X	Export	795	TKM	Turkmenistan	0	W00	World	H3	HS	TRUE	282520	Lithium oxide and hydroxide	6	TRUE	C03	Outright exportation	0	0	TOTAL MOT	8	kg	4	FALSE	8	kg	4	FALSE	4	FALSE	0	FALSE	0	435	435	0	FALSE	TRUE
C	A	20080101	2008	52	2008	792	TUR	T�rkiye	X	Export	818	EGY	Egypt	0	W00	World	H3	HS	TRUE	282520	Lithium oxide and hydroxide	6	TRUE	C03	Outright exportation	0	0	TOTAL MOT	8	kg	5000	FALSE	8	kg	5000	FALSE	5000	FALSE	0	FALSE	0	5323	5323	0	FALSE	TRUE
C	A	20080101	2008	52	2008	792	TUR	T�rkiye	X	Export	818	EGY	Egypt	0	W00	World	H3	HS	TRUE	282520	Lithium oxide and hydroxide	6	TRUE	C03	Outright exportation	0	2100	Sea	8	kg	5000	FALSE	8	kg	5000	FALSE	5000	FALSE	0	FALSE	0	5323	5323	0	FALSE	TRUE
C	A	20080101	2008	52	2008	792	TUR	T�rkiye	X	Export	31	AZE	Azerbaijan	0	W00	World	H3	HS	TRUE	282520	Lithium oxide and hydroxide	6	TRUE	C03	Outright exportation	0	3200	Road	8	kg	500	FALSE	8	kg	500	FALSE	500	FALSE	0	FALSE	0	6250	6250	0	FALSE	TRUE
C	A	20080101	2008	52	2008	792	TUR	T�rkiye	X	Export	760	SYR	Syria	0	W00	World	H3	HS	TRUE	282520	Lithium oxide and hydroxide	6	TRUE	C03	Outright exportation	0	3200	Road	8	kg	4680	FALSE	8	kg	4680	FALSE	4680	FALSE	0	FALSE	0	4726	4726	0	FALSE	TRUE
C	A	20080101	2008	52	2008	792	TUR	T�rkiye	X	Export	795	TKM	Turkmenistan	0	W00	World	H3	HS	TRUE	282520	Lithium oxide and hydroxide	6	TRUE	C03	Outright exportation	0	3200	Road	8	kg	4	FALSE	8	kg	4	FALSE	4	FALSE	0	FALSE	0	435	435	0	FALSE	TRUE
C	A	20080101	2008	52	2008	792	TUR	T�rkiye	X	Export	31	AZE	Azerbaijan	0	W00	World	H3	HS	TRUE	283691	Carbonates; lithium carbonate	6	TRUE	C00	TOTAL CPC	0	0	TOTAL MOT	8	kg	200	FALSE	8	kg	200	FALSE	200	FALSE	0	FALSE	0	2244	2244	0	FALSE	TRUE
C	A	20080101	2008	52	2008	792	TUR	T�rkiye	X	Export	31	AZE	Azerbaijan	0	W00	World	H3	HS	TRUE	283691	Carbonates; lithium carbonate	6	TRUE	C00	TOTAL CPC	0	3200	Road	8	kg	200	FALSE	8	kg	200	FALSE	200	FALSE	0	FALSE	0	2244	2244	0	FALSE	TRUE
C	A	20080101	2008	52	2008	792	TUR	T�rkiye	X	Export	31	AZE	Azerbaijan	0	W00	World	H3	HS	TRUE	283691	Carbonates; lithium carbonate	6	TRUE	C03	Outright exportation	0	0	TOTAL MOT	8	kg	200	FALSE	8	kg	200	FALSE	200	FALSE	0	FALSE	0	2244	2244	0	FALSE	TRUE
C	A	20080101	2008	52	2008	792	TUR	T�rkiye	X	Export	31	AZE	Azerbaijan	0	W00	World	H3	HS	TRUE	283691	Carbonates; lithium carbonate	6	TRUE	C03	Outright exportation	0	3200	Road	8	kg	200	FALSE	8	kg	200	FALSE	200	FALSE	0	FALSE	0	2244	2244	0	FALSE	TRUE
C	A	20130101	2013	52	2013	32	ARG	Argentina	M	Import	152	CHL	Chile	0	W00	World	H4	HS	TRUE	282520	Lithium oxide and hydroxide	6	TRUE	C00	TOTAL CPC	0	0	TOTAL MOT	8	kg	122125	FALSE	-1	N/A		FALSE	122125	FALSE		FALSE	909435		909435	0	TRUE	FALSE
C	A	20130101	2013	52	2013	40	AUT	Austria	M	Import	152	CHL	Chile	0	W00	World	H4	HS	TRUE	282520	Lithium oxide and hydroxide	6	TRUE	C00	TOTAL CPC	0	0	TOTAL MOT	8	kg	19500	FALSE	-1	N/A		FALSE	19500	FALSE		FALSE	159418		159418	0	TRUE	FALSE
C	A	20130101	2013	52	2013	50	BGD	Bangladesh	M	Import	156	CHN	China	0	W00	World	H4	HS	TRUE	282520	Lithium oxide and hydroxide	6	TRUE	C00	TOTAL CPC	0	0	TOTAL MOT	8	kg	500	FALSE	-1	N/A		FALSE	500	FALSE		FALSE	6602		6602	0	TRUE	FALSE
C	A	20130101	2013	52	2013	50	BGD	Bangladesh	M	Import	764	THA	Thailand	0	W00	World	H4	HS	TRUE	282520	Lithium oxide and hydroxide	6	TRUE	C00	TOTAL CPC	0	0	TOTAL MOT	8	kg	200	FALSE	-1	N/A		FALSE	200	FALSE		FALSE	1991		1991	0	TRUE	FALSE
C	A	20130101	2013	52	2013	72	BWA	Botswana	M	Import	710	ZAF	South Africa	0	W00	World	H2	HS	TRUE	282520	Lithium oxide and hydroxide	6	TRUE	C00	TOTAL CPC	0	0	TOTAL MOT	8	kg	1114.66	FALSE	8	kg	1114.66	FALSE	1114.66	FALSE	0	FALSE	10213.528		10213.528	0	FALSE	TRUE
C	A	20130101	2013	52	2013	112	BLR	Belarus	M	Import	152	CHL	Chile	0	W00	World	H4	HS	TRUE	282520	Lithium oxide and hydroxide	6	TRUE	C00	TOTAL CPC	0	0	TOTAL MOT	8	kg	1450	FALSE	-1	N/A		FALSE	1450	FALSE		FALSE	13600		13600	0	TRUE	FALSE
C	A	20130101	2013	52	2013	112	BLR	Belarus	M	Import	156	CHN	China	0	W00	World	H4	HS	TRUE	282520	Lithium oxide and hydroxide	6	TRUE	C00	TOTAL CPC	0	0	TOTAL MOT	8	kg	6425	FALSE	-1	N/A		FALSE	6425	FALSE		FALSE	52900		52900	0	TRUE	FALSE
C	A	20130101	2013	52	2013	112	BLR	Belarus	M	Import	643	RUS	Russian Federation	0	W00	World	H4	HS	TRUE	282520	Lithium oxide and hydroxide	6	TRUE	C00	TOTAL CPC	0	0	TOTAL MOT	8	kg	4778	FALSE	-1	N/A		FALSE	4778	FALSE		FALSE	38500		38500	0	TRUE	FALSE
C	A	20130101	2013	52	2013	72	BWA	Botswana	M	Import	710	ZAF	South Africa	0	W00	World	H2	HS	TRUE	282520	Lithium oxide and hydroxide	6	TRUE	C00	TOTAL CPC	0	3200	Road	8	kg	1114.66	FALSE	8	kg	1114.66	FALSE	1114.66	FALSE	0	FALSE	10213.528		10213.528	0	TRUE	FALSE
C	A	20130101	2013	52	2013	8	ALB	Albania	M	Import	300	GRC	Greece	0	W00	World	H4	HS	TRUE	283691	Carbonates; lithium carbonate	6	TRUE	C00	TOTAL CPC	0	0	TOTAL MOT	8	kg	250	FALSE	-1	N/A		FALSE	250	FALSE		FALSE	2373		2373	0	TRUE	FALSE
C	A	20130101	2013	52	2013	12	DZA	Algeria	M	Import	156	CHN	China	0	W00	World	H4	HS	TRUE	283691	Carbonates; lithium carbonate	6	TRUE	C00	TOTAL CPC	0	0	TOTAL MOT	8	kg	24	FALSE	-1	N/A		FALSE	24	FALSE		FALSE	617		617	0	TRUE	FALSE
C	A	20130101	2013	52	2013	24	AGO	Angola	M	Import	156	CHN	China	0	W00	World	H3	HS	TRUE	283691	Carbonates; lithium carbonate	6	TRUE	C00	TOTAL CPC	0	0	TOTAL MOT	8	kg	438	FALSE	-1	N/A		FALSE	438	FALSE		FALSE	1232		1232	0	TRUE	FALSE
C	A	20130101	2013	52	2013	32	ARG	Argentina	M	Import	152	CHL	Chile	0	W00	World	H4	HS	TRUE	283691	Carbonates; lithium carbonate	6	TRUE	C00	TOTAL CPC	0	0	TOTAL MOT	8	kg	73702	FALSE	-1	N/A		FALSE	73702	FALSE		FALSE	445191		445191	0	TRUE	FALSE
C	A	20130101	2013	52	2013	40	AUT	Austria	M	Import	152	CHL	Chile	0	W00	World	H4	HS	TRUE	283691	Carbonates; lithium carbonate	6	TRUE	C00	TOTAL CPC	0	0	TOTAL MOT	8	kg	73200	FALSE	-1	N/A		FALSE	73200	FALSE		FALSE	556344		556344	0	TRUE	FALSE
C	A	20130101	2013	52	2013	40	AUT	Austria	M	Import	380	ITA	Italy	0	W00	World	H4	HS	TRUE	283691	Carbonates; lithium carbonate	6	TRUE	C00	TOTAL CPC	0	0	TOTAL MOT	8	kg	10400	FALSE	-1	N/A		FALSE	10400	FALSE		FALSE	63411		63411	0	TRUE	FALSE
C	A	20130101	2013	52	2013	40	AUT	Austria	M	Import	705	SVN	Slovenia	0	W00	World	H4	HS	TRUE	283691	Carbonates; lithium carbonate	6	TRUE	C00	TOTAL CPC	0	0	TOTAL MOT	8	kg	5000	FALSE	-1	N/A		FALSE	5000	FALSE		FALSE	97774		97774	0	TRUE	FALSE
C	A	20130101	2013	52	2013	68	BOL	Bolivia (Plurinational State of)	M	Import	156	CHN	China	0	W00	World	H4	HS	TRUE	283691	Carbonates; lithium carbonate	6	TRUE	C00	TOTAL CPC	0	0	TOTAL MOT	8	kg	101	FALSE	8	kg	101	FALSE	102.53	FALSE		FALSE	1476.43	890.52	1476.43	0	FALSE	TRUE
C	A	20130101	2013	52	2013	72	BWA	Botswana	M	Import	710	ZAF	South Africa	0	W00	World	H2	HS	TRUE	283691	Carbonates; lithium carbonate	6	TRUE	C00	TOTAL CPC	0	0	TOTAL MOT	8	kg	10.5	FALSE	8	kg	10.5	FALSE	10.5	FALSE	0	FALSE	141.142		141.142	0	FALSE	TRUE
C	A	20130101	2013	52	2013	100	BGR	Bulgaria	M	Import	380	ITA	Italy	0	W00	World	H4	HS	TRUE	283691	Carbonates; lithium carbonate	6	TRUE	C00	TOTAL CPC	0	0	TOTAL MOT	8	kg	100	FALSE	-1	N/A		FALSE	100	FALSE		FALSE	654		654	0	TRUE	FALSE
C	A	20130101	2013	52	2013	112	BLR	Belarus	M	Import	152	CHL	Chile	0	W00	World	H4	HS	TRUE	283691	Carbonates; lithium carbonate	6	TRUE	C00	TOTAL CPC	0	0	TOTAL MOT	8	kg	400	FALSE	-1	N/A		FALSE	400	FALSE		FALSE	3100		3100	0	TRUE	FALSE
C	A	20130101	2013	52	2013	112	BLR	Belarus	M	Import	156	CHN	China	0	W00	World	H4	HS	TRUE	283691	Carbonates; lithium carbonate	6	TRUE	C00	TOTAL CPC	0	0	TOTAL MOT	8	kg	200	FALSE	-1	N/A		FALSE	200	FALSE		FALSE	1600		1600	0	TRUE	FALSE
C	A	20130101	2013	52	2013	112	BLR	Belarus	M	Import	616	POL	Poland	0	W00	World	H4	HS	TRUE	283691	Carbonates; lithium carbonate	6	TRUE	C00	TOTAL CPC	0	0	TOTAL MOT	8	kg	1360	FALSE	-1	N/A		FALSE	1360	FALSE		FALSE	11400		11400	0	TRUE	FALSE
C	A	20130101	2013	52	2013	112	BLR	Belarus	M	Import	643	RUS	Russian Federation	0	W00	World	H4	HS	TRUE	283691	Carbonates; lithium carbonate	6	TRUE	C00	TOTAL CPC	0	0	TOTAL MOT	8	kg	994	FALSE	-1	N/A		FALSE	994	FALSE		FALSE	10600		10600	0	TRUE	FALSE
C	A	20130101	2013	52	2013	68	BOL	Bolivia (Plurinational State of)	M	Import	156	CHN	China	0	W00	World	H4	HS	TRUE	283691	Carbonates; lithium carbonate	6	TRUE	C00	TOTAL CPC	0	1000	Air	8	kg	101	FALSE	8	kg	101	FALSE	102.53	FALSE		FALSE	1476.43	890.52	1476.43	0	TRUE	FALSE
C	A	20130101	2013	52	2013	72	BWA	Botswana	M	Import	710	ZAF	South Africa	0	W00	World	H2	HS	TRUE	283691	Carbonates; lithium carbonate	6	TRUE	C00	TOTAL CPC	0	3200	Road	8	kg	10.5	FALSE	8	kg	10.5	FALSE	10.5	FALSE	0	FALSE	141.142		141.142	0	TRUE	FALSE
C	A	20130101	2013	52	2013	72	BWA	Botswana	X	Export	716	ZWE	Zimbabwe	0	W00	World	H2	HS	TRUE	282520	Lithium oxide and hydroxide	6	TRUE	C00	TOTAL CPC	0	0	TOTAL MOT	8	kg	15	FALSE	8	kg	15	FALSE	15	FALSE	0	FALSE		112.476	112.476	0	FALSE	TRUE
C	A	20130101	2013	52	2013	72	BWA	Botswana	X	Export	894	ZMB	Zambia	0	W00	World	H2	HS	TRUE	282520	Lithium oxide and hydroxide	6	TRUE	C00	TOTAL CPC	0	0	TOTAL MOT	8	kg	5500	FALSE	8	kg	5500	FALSE	5500	FALSE	0	FALSE		9665.514	9665.514	0	FALSE	TRUE
C	A	20130101	2013	52	2013	72	BWA	Botswana	X	Export	716	ZWE	Zimbabwe	0	W00	World	H2	HS	TRUE	282520	Lithium oxide and hydroxide	6	TRUE	C00	TOTAL CPC	0	3100	Railway	8	kg	15	FALSE	8	kg	15	FALSE	15	FALSE	0	FALSE		112.476	112.476	0	TRUE	FALSE
C	A	20130101	2013	52	2013	72	BWA	Botswana	X	Export	894	ZMB	Zambia	0	W00	World	H2	HS	TRUE	282520	Lithium oxide and hydroxide	6	TRUE	C00	TOTAL CPC	0	3200	Road	8	kg	5500	FALSE	8	kg	5500	FALSE	5500	FALSE	0	FALSE		9665.514	9665.514	0	TRUE	FALSE
C	A	20130101	2013	52	2013	32	ARG	Argentina	X	Export	152	CHL	Chile	0	W00	World	H4	HS	TRUE	283691	Carbonates; lithium carbonate	6	TRUE	C00	TOTAL CPC	0	0	TOTAL MOT	8	kg	300	FALSE	-1	N/A		FALSE	300	FALSE		FALSE		7392	7392	0	TRUE	FALSE
C	A	20130101	2013	52	2013	32	ARG	Argentina	X	Export	156	CHN	China	0	W00	World	H4	HS	TRUE	283691	Carbonates; lithium carbonate	6	TRUE	C00	TOTAL CPC	0	0	TOTAL MOT	8	kg	2889000	FALSE	-1	N/A		FALSE	2889000	FALSE		FALSE		12746949	12746949	0	TRUE	FALSE
C	A	20130101	2013	52	2013	32	ARG	Argentina	X	Export	410	KOR	Rep. of Korea	0	W00	World	H4	HS	TRUE	283691	Carbonates; lithium carbonate	6	TRUE	C00	TOTAL CPC	0	0	TOTAL MOT	8	kg	404600	FALSE	-1	N/A		FALSE	404600	FALSE		FALSE		1789710	1789710	0	TRUE	FALSE
C	A	20130101	2013	52	2013	32	ARG	Argentina	X	Export	764	THA	Thailand	0	W00	World	H4	HS	TRUE	283691	Carbonates; lithium carbonate	6	TRUE	C00	TOTAL CPC	0	0	TOTAL MOT	8	kg	90000	FALSE	-1	N/A		FALSE	90000	FALSE		FALSE		397901	397901	0	TRUE	FALSE
C	A	20130101	2013	52	2013	32	ARG	Argentina	X	Export	792	TUR	T�rkiye	0	W00	World	H4	HS	TRUE	283691	Carbonates; lithium carbonate	6	TRUE	C00	TOTAL CPC	0	0	TOTAL MOT	8	kg	96000	FALSE	-1	N/A		FALSE	96000	FALSE		FALSE		446020	446020	0	TRUE	FALSE
C	A	20130101	2013	52	2013	40	AUT	Austria	X	Export	156	CHN	China	0	W00	World	H4	HS	TRUE	283691	Carbonates; lithium carbonate	6	TRUE	C00	TOTAL CPC	0	0	TOTAL MOT	8	kg	1500	FALSE	-1	N/A		FALSE	1500	FALSE		FALSE		12483	12483	0	TRUE	FALSE
C	A	20130101	2013	52	2013	40	AUT	Austria	X	Export	348	HUN	Hungary	0	W00	World	H4	HS	TRUE	283691	Carbonates; lithium carbonate	6	TRUE	C00	TOTAL CPC	0	0	TOTAL MOT	8	kg	4400	FALSE	-1	N/A		FALSE	4400	FALSE		FALSE		33336	33336	0	TRUE	FALSE
C	A	20130101	2013	52	2013	40	AUT	Austria	X	Export	360	IDN	Indonesia	0	W00	World	H4	HS	TRUE	283691	Carbonates; lithium carbonate	6	TRUE	C00	TOTAL CPC	0	0	TOTAL MOT	8	kg	300	FALSE	-1	N/A		FALSE	300	FALSE		FALSE		2058	2058	0	TRUE	FALSE
C	A	20130101	2013	52	2013	40	AUT	Austria	X	Export	380	ITA	Italy	0	W00	World	H4	HS	TRUE	283691	Carbonates; lithium carbonate	6	TRUE	C00	TOTAL CPC	0	0	TOTAL MOT	8	kg	5000	FALSE	-1	N/A		FALSE	5000	FALSE		FALSE		112878	112878	0	TRUE	FALSE
C	A	20130101	2013	52	2013	40	AUT	Austria	X	Export	428	LVA	Latvia	0	W00	World	H4	HS	TRUE	283691	Carbonates; lithium carbonate	6	TRUE	C00	TOTAL CPC	0	0	TOTAL MOT	8	kg	5	TRUE	-1	N/A		FALSE	5	TRUE		FALSE		66	66	6	TRUE	FALSE
C	A	20130101	2013	52	2013	40	AUT	Austria	X	Export	643	RUS	Russian Federation	0	W00	World	H4	HS	TRUE	283691	Carbonates; lithium carbonate	6	TRUE	C00	TOTAL CPC	0	0	TOTAL MOT	8	kg	15	TRUE	-1	N/A		FALSE	15	TRUE		FALSE		208	208	6	TRUE	FALSE
C	A	20130101	2013	52	2013	144	LKA	Sri Lanka	M	Import	410	KOR	Rep. of Korea	0	W00	World	H4	HS	TRUE	282520	Lithium oxide and hydroxide	6	TRUE	C00	TOTAL CPC	0	0	TOTAL MOT	8	kg	1	TRUE	-1	N/A		FALSE	1	TRUE		FALSE	4		4	6	TRUE	FALSE
C	A	20130101	2013	52	2013	144	LKA	Sri Lanka	M	Import	702	SGP	Singapore	0	W00	World	H4	HS	TRUE	282520	Lithium oxide and hydroxide	6	TRUE	C00	TOTAL CPC	0	0	TOTAL MOT	8	kg	150	TRUE	-1	N/A		FALSE	150	TRUE		FALSE	981		981	6	TRUE	FALSE
C	A	20130101	2013	52	2013	156	CHN	China	M	Import	152	CHL	Chile	0	W00	World	H4	HS	TRUE	282520	Lithium oxide and hydroxide	6	TRUE	C00	TOTAL CPC	0	0	TOTAL MOT	8	kg	194515	FALSE	-1	N/A		FALSE	194515	FALSE		FALSE	1005961		1005961	0	TRUE	FALSE
C	A	20130101	2013	52	2013	156	CHN	China	M	Import	380	ITA	Italy	0	W00	World	H4	HS	TRUE	282520	Lithium oxide and hydroxide	6	TRUE	C00	TOTAL CPC	0	0	TOTAL MOT	8	kg	600	FALSE	-1	N/A		FALSE	600	FALSE		FALSE	3120		3120	0	TRUE	FALSE
C	A	20130101	2013	52	2013	178	COG	Congo	M	Import	422	LBN	Lebanon	0	W00	World	H2	HS	TRUE	282520	Lithium oxide and hydroxide	6	TRUE	C00	TOTAL CPC	0	0	TOTAL MOT	8	kg	141	FALSE	-1	N/A		FALSE	141	FALSE		FALSE	157		157	0	TRUE	FALSE
C	A	20130101	2013	52	2013	191	HRV	Croatia	M	Import	616	POL	Poland	0	W00	World	H4	HS	TRUE	282520	Lithium oxide and hydroxide	6	TRUE	C00	TOTAL CPC	0	0	TOTAL MOT	8	kg	6125	FALSE	-1	N/A		FALSE	6125	FALSE		FALSE	48630		48630	0	TRUE	FALSE
C	A	20130101	2013	52	2013	203	CZE	Czechia	M	Import	152	CHL	Chile	0	W00	World	H4	HS	TRUE	282520	Lithium oxide and hydroxide	6	TRUE	C00	TOTAL CPC	0	0	TOTAL MOT	8	kg	18375	FALSE	-1	N/A		FALSE	18375	FALSE		FALSE	141391		141391	0	TRUE	FALSE
C	A	20130101	2013	52	2013	203	CZE	Czechia	M	Import	616	POL	Poland	0	W00	World	H4	HS	TRUE	282520	Lithium oxide and hydroxide	6	TRUE	C00	TOTAL CPC	0	0	TOTAL MOT	8	kg	525	FALSE	-1	N/A		FALSE	525	FALSE		FALSE	4169		4169	0	TRUE	FALSE
C	A	20130101	2013	52	2013	152	CHL	Chile	M	Import	32	ARG	Argentina	0	W00	World	H4	HS	TRUE	283691	Carbonates; lithium carbonate	6	TRUE	C00	TOTAL CPC	0	0	TOTAL MOT	8	kg	320	FALSE	8	kg	320	FALSE	320	FALSE	0	FALSE	7810	7367.1	7810	0	TRUE	FALSE
C	A	20130101	2013	52	2013	152	CHL	Chile	M	Import	156	CHN	China	0	W00	World	H4	HS	TRUE	283691	Carbonates; lithium carbonate	6	TRUE	C00	TOTAL CPC	0	0	TOTAL MOT	8	kg	0.26	FALSE	8	kg	0.26	FALSE	0.26	FALSE	0	FALSE	66.86	2	66.86	0	TRUE	FALSE
C	A	20130101	2013	52	2013	156	CHN	China	M	Import	32	ARG	Argentina	0	W00	World	H4	HS	TRUE	283691	Carbonates; lithium carbonate	6	TRUE	C00	TOTAL CPC	0	0	TOTAL MOT	8	kg	2339380	FALSE	-1	N/A		FALSE	2339380	FALSE		FALSE	12230734		12230734	0	TRUE	FALSE
C	A	20130101	2013	52	2013	156	CHN	China	M	Import	152	CHL	Chile	0	W00	World	H4	HS	TRUE	283691	Carbonates; lithium carbonate	6	TRUE	C00	TOTAL CPC	0	0	TOTAL MOT	8	kg	10994610	FALSE	-1	N/A		FALSE	10994610	FALSE		FALSE	54546288		54546288	0	TRUE	FALSE
C	A	20130101	2013	52	2013	156	CHN	China	M	Import	380	ITA	Italy	0	W00	World	H4	HS	TRUE	283691	Carbonates; lithium carbonate	6	TRUE	C00	TOTAL CPC	0	0	TOTAL MOT	8	kg	1000	FALSE	-1	N/A		FALSE	1000	FALSE		FALSE	6513		6513	0	TRUE	FALSE
C	A	20130101	2013	52	2013	156	CHN	China	M	Import	410	KOR	Rep. of Korea	0	W00	World	H4	HS	TRUE	283691	Carbonates; lithium carbonate	6	TRUE	C00	TOTAL CPC	0	0	TOTAL MOT	8	kg	96200	FALSE	-1	N/A		FALSE	96200	FALSE		FALSE	473220		473220	0	TRUE	FALSE
C	A	20130101	2013	52	2013	156	CHN	China	M	Import	604	PER	Peru	0	W00	World	H4	HS	TRUE	283691	Carbonates; lithium carbonate	6	TRUE	C00	TOTAL CPC	0	0	TOTAL MOT	8	kg	150490	FALSE	-1	N/A		FALSE	150490	FALSE		FALSE	654675		654675	0	TRUE	FALSE
C	A	20130101	2013	52	2013	188	CRI	Costa Rica	M	Import	380	ITA	Italy	0	W00	World	H4	HS	TRUE	283691	Carbonates; lithium carbonate	6	TRUE	C00	TOTAL CPC	0	0	TOTAL MOT	8	kg	310	FALSE	-1	N/A		FALSE	310	FALSE		FALSE	5600		5600	0	TRUE	FALSE
C	A	20130101	2013	52	2013	203	CZE	Czechia	M	Import	32	ARG	Argentina	0	W00	World	H4	HS	TRUE	283691	Carbonates; lithium carbonate	6	TRUE	C00	TOTAL CPC	0	0	TOTAL MOT	8	kg	376	FALSE	-1	N/A		FALSE	376	FALSE		FALSE	3270		3270	0	TRUE	FALSE
C	A	20130101	2013	52	2013	203	CZE	Czechia	M	Import	40	AUT	Austria	0	W00	World	H4	HS	TRUE	283691	Carbonates; lithium carbonate	6	TRUE	C00	TOTAL CPC	0	0	TOTAL MOT	8	kg	10400	FALSE	-1	N/A		FALSE	10400	FALSE		FALSE	555		555	0	TRUE	FALSE
C	A	20130101	2013	52	2013	203	CZE	Czechia	M	Import	152	CHL	Chile	0	W00	World	H4	HS	TRUE	283691	Carbonates; lithium carbonate	6	TRUE	C00	TOTAL CPC	0	0	TOTAL MOT	8	kg	37802	FALSE	-1	N/A		FALSE	37802	FALSE		FALSE	252105		252105	0	TRUE	FALSE
C	A	20130101	2013	52	2013	203	CZE	Czechia	M	Import	156	CHN	China	0	W00	World	H4	HS	TRUE	283691	Carbonates; lithium carbonate	6	TRUE	C00	TOTAL CPC	0	0	TOTAL MOT	8	kg	11450	FALSE	-1	N/A		FALSE	11450	FALSE		FALSE	82966		82966	0	TRUE	FALSE
C	A	20130101	2013	52	2013	203	CZE	Czechia	M	Import	616	POL	Poland	0	W00	World	H4	HS	TRUE	283691	Carbonates; lithium carbonate	6	TRUE	C00	TOTAL CPC	0	0	TOTAL MOT	8	kg	6040	FALSE	-1	N/A		FALSE	6040	FALSE		FALSE	42598		42598	0	TRUE	FALSE
C	A	20130101	2013	52	2013	152	CHL	Chile	X	Export	32	ARG	Argentina	0	W00	World	H4	HS	TRUE	282520	Lithium oxide and hydroxide	6	TRUE	C00	TOTAL CPC	0	0	TOTAL MOT	8	kg	119500	FALSE	8	kg	119500	FALSE	119500	FALSE	0	FALSE	0	825831.9	825831.9	0	TRUE	FALSE
C	A	20130101	2013	52	2013	152	CHL	Chile	X	Export	156	CHN	China	0	W00	World	H4	HS	TRUE	282520	Lithium oxide and hydroxide	6	TRUE	C00	TOTAL CPC	0	0	TOTAL MOT	8	kg	172015	FALSE	8	kg	172015	FALSE	172015	FALSE	0	FALSE	0	774782.25	774782.25	0	TRUE	FALSE
C	A	20130101	2013	52	2013	152	CHL	Chile	X	Export	410	KOR	Rep. of Korea	0	W00	World	H4	HS	TRUE	282520	Lithium oxide and hydroxide	6	TRUE	C00	TOTAL CPC	0	0	TOTAL MOT	8	kg	318125	FALSE	8	kg	318125	FALSE	318125	FALSE	0	FALSE	0	1764447.3	1764447.3	0	TRUE	FALSE
C	A	20130101	2013	52	2013	152	CHL	Chile	X	Export	604	PER	Peru	0	W00	World	H4	HS	TRUE	282520	Lithium oxide and hydroxide	6	TRUE	C00	TOTAL CPC	0	0	TOTAL MOT	8	kg	1750	FALSE	8	kg	1750	FALSE	1750	FALSE	0	FALSE	0	11903.55	11903.55	0	TRUE	FALSE
C	A	20130101	2013	52	2013	152	CHL	Chile	X	Export	702	SGP	Singapore	0	W00	World	H4	HS	TRUE	282520	Lithium oxide and hydroxide	6	TRUE	C00	TOTAL CPC	0	0	TOTAL MOT	8	kg	37500	FALSE	8	kg	37500	FALSE	37500	FALSE	0	FALSE	0	194475	194475	0	TRUE	FALSE
C	A	20130101	2013	52	2013	152	CHL	Chile	X	Export	710	ZAF	South Africa	0	W00	World	H4	HS	TRUE	282520	Lithium oxide and hydroxide	6	TRUE	C00	TOTAL CPC	0	0	TOTAL MOT	8	kg	98000	FALSE	8	kg	98000	FALSE	98000	FALSE	0	FALSE	0	545250	545250	0	TRUE	FALSE
C	A	20130101	2013	52	2013	152	CHL	Chile	X	Export	862	VEN	Venezuela	0	W00	World	H4	HS	TRUE	282520	Lithium oxide and hydroxide	6	TRUE	C00	TOTAL CPC	0	0	TOTAL MOT	8	kg	17500	FALSE	8	kg	17500	FALSE	17500	FALSE	0	FALSE	0	124949.93	124949.93	0	TRUE	FALSE
C	A	20130101	2013	52	2013	156	CHN	China	X	Export	50	BGD	Bangladesh	0	W00	World	H4	HS	TRUE	282520	Lithium oxide and hydroxide	6	TRUE	C00	TOTAL CPC	0	0	TOTAL MOT	8	kg	1000	FALSE	-1	N/A		FALSE	1000	FALSE		FALSE		7745	7745	0	TRUE	FALSE
C	A	20130101	2013	52	2013	156	CHN	China	X	Export	360	IDN	Indonesia	0	W00	World	H4	HS	TRUE	282520	Lithium oxide and hydroxide	6	TRUE	C00	TOTAL CPC	0	0	TOTAL MOT	8	kg	168500	FALSE	-1	N/A		FALSE	168500	FALSE		FALSE		1216279	1216279	0	TRUE	FALSE
C	A	20130101	2013	52	2013	156	CHN	China	X	Export	364	IRN	Iran	0	W00	World	H4	HS	TRUE	282520	Lithium oxide and hydroxide	6	TRUE	C00	TOTAL CPC	0	0	TOTAL MOT	8	kg	136000	FALSE	-1	N/A		FALSE	136000	FALSE		FALSE		961581	961581	0	TRUE	FALSE
C	A	20130101	2013	52	2013	156	CHN	China	X	Export	380	ITA	Italy	0	W00	World	H4	HS	TRUE	282520	Lithium oxide and hydroxide	6	TRUE	C00	TOTAL CPC	0	0	TOTAL MOT	8	kg	68000	FALSE	-1	N/A		FALSE	68000	FALSE		FALSE		506389	506389	0	TRUE	FALSE
C	A	20130101	2013	52	2013	156	CHN	China	X	Export	398	KAZ	Kazakhstan	0	W00	World	H4	HS	TRUE	282520	Lithium oxide and hydroxide	6	TRUE	C00	TOTAL CPC	0	0	TOTAL MOT	8	kg	9000	FALSE	-1	N/A		FALSE	9000	FALSE		FALSE		65700	65700	0	TRUE	FALSE
C	A	20130101	2013	52	2013	156	CHN	China	X	Export	410	KOR	Rep. of Korea	0	W00	World	H4	HS	TRUE	282520	Lithium oxide and hydroxide	6	TRUE	C00	TOTAL CPC	0	0	TOTAL MOT	8	kg	456229	FALSE	-1	N/A		FALSE	456229	FALSE		FALSE		5495648	5495648	0	TRUE	FALSE
C	A	20130101	2013	52	2013	156	CHN	China	X	Export	440	LTU	Lithuania	0	W00	World	H4	HS	TRUE	282520	Lithium oxide and hydroxide	6	TRUE	C00	TOTAL CPC	0	0	TOTAL MOT	8	kg	22000	FALSE	-1	N/A		FALSE	22000	FALSE		FALSE		153120	153120	0	TRUE	FALSE
C	A	20130101	2013	52	2013	156	CHN	China	X	Export	458	MYS	Malaysia	0	W00	World	H4	HS	TRUE	282520	Lithium oxide and hydroxide	6	TRUE	C00	TOTAL CPC	0	0	TOTAL MOT	8	kg	7000	FALSE	-1	N/A		FALSE	7000	FALSE		FALSE		50032	50032	0	TRUE	FALSE
C	A	20130101	2013	52	2013	156	CHN	China	X	Export	504	MAR	Morocco	0	W00	World	H4	HS	TRUE	282520	Lithium oxide and hydroxide	6	TRUE	C00	TOTAL CPC	0	0	TOTAL MOT	8	kg	22000	FALSE	-1	N/A		FALSE	22000	FALSE		FALSE		150520	150520	0	TRUE	FALSE
C	A	20130101	2013	52	2013	156	CHN	China	X	Export	554	NZL	New Zealand	0	W00	World	H4	HS	TRUE	282520	Lithium oxide and hydroxide	6	TRUE	C00	TOTAL CPC	0	0	TOTAL MOT	8	kg	4000	FALSE	-1	N/A		FALSE	4000	FALSE		FALSE		32450	32450	0	TRUE	FALSE
C	A	20130101	2013	52	2013	156	CHN	China	X	Export	586	PAK	Pakistan	0	W00	World	H4	HS	TRUE	282520	Lithium oxide and hydroxide	6	TRUE	C00	TOTAL CPC	0	0	TOTAL MOT	8	kg	27000	FALSE	-1	N/A		FALSE	27000	FALSE		FALSE		205905	205905	0	TRUE	FALSE
C	A	20130101	2013	52	2013	156	CHN	China	X	Export	604	PER	Peru	0	W00	World	H4	HS	TRUE	282520	Lithium oxide and hydroxide	6	TRUE	C00	TOTAL CPC	0	0	TOTAL MOT	8	kg	21000	FALSE	-1	N/A		FALSE	21000	FALSE		FALSE		140925	140925	0	TRUE	FALSE
C	A	20130101	2013	52	2013	156	CHN	China	X	Export	608	PHL	Philippines	0	W00	World	H4	HS	TRUE	282520	Lithium oxide and hydroxide	6	TRUE	C00	TOTAL CPC	0	0	TOTAL MOT	8	kg	45750	FALSE	-1	N/A		FALSE	45750	FALSE		FALSE		329239	329239	0	TRUE	FALSE
C	A	20130101	2013	52	2013	156	CHN	China	X	Export	643	RUS	Russian Federation	0	W00	World	H4	HS	TRUE	282520	Lithium oxide and hydroxide	6	TRUE	C00	TOTAL CPC	0	0	TOTAL MOT	8	kg	150000	FALSE	-1	N/A		FALSE	150000	FALSE		FALSE		1048116	1048116	0	TRUE	FALSE
C	A	20130101	2013	52	2013	156	CHN	China	X	Export	682	SAU	Saudi Arabia	0	W00	World	H4	HS	TRUE	282520	Lithium oxide and hydroxide	6	TRUE	C00	TOTAL CPC	0	0	TOTAL MOT	8	kg	24000	FALSE	-1	N/A		FALSE	24000	FALSE		FALSE		176867	176867	0	TRUE	FALSE
C	A	20130101	2013	52	2013	156	CHN	China	X	Export	702	SGP	Singapore	0	W00	World	H4	HS	TRUE	282520	Lithium oxide and hydroxide	6	TRUE	C00	TOTAL CPC	0	0	TOTAL MOT	8	kg	56000	FALSE	-1	N/A		FALSE	56000	FALSE		FALSE		404529	404529	0	TRUE	FALSE
C	A	20130101	2013	52	2013	156	CHN	China	X	Export	704	VNM	Viet Nam	0	W00	World	H4	HS	TRUE	282520	Lithium oxide and hydroxide	6	TRUE	C00	TOTAL CPC	0	0	TOTAL MOT	8	kg	5100	FALSE	-1	N/A		FALSE	5100	FALSE		FALSE		37081	37081	0	TRUE	FALSE
C	A	20130101	2013	52	2013	156	CHN	China	X	Export	705	SVN	Slovenia	0	W00	World	H4	HS	TRUE	282520	Lithium oxide and hydroxide	6	TRUE	C00	TOTAL CPC	0	0	TOTAL MOT	8	kg	16000	FALSE	-1	N/A		FALSE	16000	FALSE		FALSE		102560	102560	0	TRUE	FALSE
C	A	20130101	2013	52	2013	156	CHN	China	X	Export	710	ZAF	South Africa	0	W00	World	H4	HS	TRUE	282520	Lithium oxide and hydroxide	6	TRUE	C00	TOTAL CPC	0	0	TOTAL MOT	8	kg	52000	FALSE	-1	N/A		FALSE	52000	FALSE		FALSE		354100	354100	0	TRUE	FALSE
C	A	20130101	2013	52	2013	156	CHN	China	X	Export	764	THA	Thailand	0	W00	World	H4	HS	TRUE	282520	Lithium oxide and hydroxide	6	TRUE	C00	TOTAL CPC	0	0	TOTAL MOT	8	kg	115000	FALSE	-1	N/A		FALSE	115000	FALSE		FALSE		828776	828776	0	TRUE	FALSE
C	A	20130101	2013	52	2013	156	CHN	China	X	Export	784	ARE	United Arab Emirates	0	W00	World	H4	HS	TRUE	282520	Lithium oxide and hydroxide	6	TRUE	C00	TOTAL CPC	0	0	TOTAL MOT	8	kg	130250	FALSE	-1	N/A		FALSE	130250	FALSE		FALSE		884396	884396	0	TRUE	FALSE
C	A	20130101	2013	52	2013	156	CHN	China	X	Export	792	TUR	T�rkiye	0	W00	World	H4	HS	TRUE	282520	Lithium oxide and hydroxide	6	TRUE	C00	TOTAL CPC	0	0	TOTAL MOT	8	kg	41000	FALSE	-1	N/A		FALSE	41000	FALSE		FALSE		290140	290140	0	TRUE	FALSE
C	A	20130101	2013	52	2013	156	CHN	China	X	Export	804	UKR	Ukraine	0	W00	World	H4	HS	TRUE	282520	Lithium oxide and hydroxide	6	TRUE	C00	TOTAL CPC	0	0	TOTAL MOT	8	kg	80000	FALSE	-1	N/A		FALSE	80000	FALSE		FALSE		561289	561289	0	TRUE	FALSE
C	A	20130101	2013	52	2013	156	CHN	China	X	Export	818	EGY	Egypt	0	W00	World	H4	HS	TRUE	282520	Lithium oxide and hydroxide	6	TRUE	C00	TOTAL CPC	0	0	TOTAL MOT	8	kg	12000	FALSE	-1	N/A		FALSE	12000	FALSE		FALSE		74165	74165	0	TRUE	FALSE
C	A	20130101	2013	52	2013	156	CHN	China	X	Export	862	VEN	Venezuela	0	W00	World	H4	HS	TRUE	282520	Lithium oxide and hydroxide	6	TRUE	C00	TOTAL CPC	0	0	TOTAL MOT	8	kg	36000	FALSE	-1	N/A		FALSE	36000	FALSE		FALSE		252965	252965	0	TRUE	FALSE
C	A	20130101	2013	52	2013	203	CZE	Czechia	X	Export	616	POL	Poland	0	W00	World	H4	HS	TRUE	282520	Lithium oxide and hydroxide	6	TRUE	C00	TOTAL CPC	0	0	TOTAL MOT	8	kg	100	FALSE	-1	N/A		FALSE	100	FALSE		FALSE		880	880	0	TRUE	FALSE
C	A	20130101	2013	52	2013	203	CZE	Czechia	X	Export	703	SVK	Slovakia	0	W00	World	H4	HS	TRUE	282520	Lithium oxide and hydroxide	6	TRUE	C00	TOTAL CPC	0	0	TOTAL MOT	8	kg	75	FALSE	-1	N/A		FALSE	75	FALSE		FALSE		2332	2332	0	TRUE	FALSE
C	A	20130101	2013	52	2013	203	CZE	Czechia	X	Export	710	ZAF	South Africa	0	W00	World	H4	HS	TRUE	282520	Lithium oxide and hydroxide	6	TRUE	C00	TOTAL CPC	0	0	TOTAL MOT	8	kg	625	FALSE	-1	N/A		FALSE	625	FALSE		FALSE		9582	9582	0	TRUE	FALSE
C	A	20130101	2013	52	2013	152	CHL	Chile	X	Export	32	ARG	Argentina	0	W00	World	H4	HS	TRUE	283691	Carbonates; lithium carbonate	6	TRUE	C00	TOTAL CPC	0	0	TOTAL MOT	8	kg	77300	FALSE	8	kg	77300	FALSE	77300	FALSE	0	FALSE	0	453102.05	453102.05	0	TRUE	FALSE
C	A	20130101	2013	52	2013	152	CHL	Chile	X	Export	156	CHN	China	0	W00	World	H4	HS	TRUE	283691	Carbonates; lithium carbonate	6	TRUE	C00	TOTAL CPC	0	0	TOTAL MOT	8	kg	9555960	FALSE	8	kg	9555960	FALSE	9555960	FALSE	0	FALSE	0	45923610.16	45923610.16	0	TRUE	FALSE
C	A	20130101	2013	52	2013	152	CHL	Chile	X	Export	380	ITA	Italy	0	W00	World	H4	HS	TRUE	283691	Carbonates; lithium carbonate	6	TRUE	C00	TOTAL CPC	0	0	TOTAL MOT	8	kg	604000	FALSE	8	kg	604000	FALSE	604000	FALSE	0	FALSE	0	2913610	2913610	0	TRUE	FALSE
C	A	20130101	2013	52	2013	152	CHL	Chile	X	Export	388	JAM	Jamaica	0	W00	World	H4	HS	TRUE	283691	Carbonates; lithium carbonate	6	TRUE	C00	TOTAL CPC	0	0	TOTAL MOT	8	kg	48000	FALSE	8	kg	48000	FALSE	48000	FALSE	0	FALSE	0	245259.28	245259.28	0	TRUE	FALSE
C	A	20130101	2013	52	2013	152	CHL	Chile	X	Export	410	KOR	Rep. of Korea	0	W00	World	H4	HS	TRUE	283691	Carbonates; lithium carbonate	6	TRUE	C00	TOTAL CPC	0	0	TOTAL MOT	8	kg	12542770	FALSE	8	kg	12542770	FALSE	12542770	FALSE	0	FALSE	0	61693108.56	61693108.56	0	TRUE	FALSE
C	A	20130101	2013	52	2013	152	CHL	Chile	X	Export	704	VNM	Viet Nam	0	W00	World	H4	HS	TRUE	283691	Carbonates; lithium carbonate	6	TRUE	C00	TOTAL CPC	0	0	TOTAL MOT	8	kg	120000	FALSE	8	kg	120000	FALSE	120000	FALSE	0	FALSE	0	652124.12	652124.12	0	TRUE	FALSE
C	A	20130101	2013	52	2013	152	CHL	Chile	X	Export	710	ZAF	South Africa	0	W00	World	H4	HS	TRUE	283691	Carbonates; lithium carbonate	6	TRUE	C00	TOTAL CPC	0	0	TOTAL MOT	8	kg	120000	FALSE	8	kg	120000	FALSE	120000	FALSE	0	FALSE	0	644200	644200	0	TRUE	FALSE
C	A	20130101	2013	52	2013	152	CHL	Chile	X	Export	764	THA	Thailand	0	W00	World	H4	HS	TRUE	283691	Carbonates; lithium carbonate	6	TRUE	C00	TOTAL CPC	0	0	TOTAL MOT	8	kg	96000	FALSE	8	kg	96000	FALSE	96000	FALSE	0	FALSE	0	472200	472200	0	TRUE	FALSE
C	A	20130101	2013	52	2013	156	CHN	China	X	Export	32	ARG	Argentina	0	W00	World	H4	HS	TRUE	283691	Carbonates; lithium carbonate	6	TRUE	C00	TOTAL CPC	0	0	TOTAL MOT	8	kg	100	FALSE	-1	N/A		FALSE	100	FALSE		FALSE		1494	1494	0	TRUE	FALSE
C	A	20130101	2013	52	2013	156	CHN	China	X	Export	68	BOL	Bolivia (Plurinational State of)	0	W00	World	H4	HS	TRUE	283691	Carbonates; lithium carbonate	6	TRUE	C00	TOTAL CPC	0	0	TOTAL MOT	8	kg	195	FALSE	-1	N/A		FALSE	195	FALSE		FALSE		1600	1600	0	TRUE	FALSE
C	A	20130101	2013	52	2013	156	CHN	China	X	Export	218	ECU	Ecuador	0	W00	World	H4	HS	TRUE	283691	Carbonates; lithium carbonate	6	TRUE	C00	TOTAL CPC	0	0	TOTAL MOT	8	kg	100	FALSE	-1	N/A		FALSE	100	FALSE		FALSE		1660	1660	0	TRUE	FALSE
C	A	20130101	2013	52	2013	156	CHN	China	X	Export	360	IDN	Indonesia	0	W00	World	H4	HS	TRUE	283691	Carbonates; lithium carbonate	6	TRUE	C00	TOTAL CPC	0	0	TOTAL MOT	8	kg	7951	FALSE	-1	N/A		FALSE	7951	FALSE		FALSE		61320	61320	0	TRUE	FALSE
C	A	20130101	2013	52	2013	156	CHN	China	X	Export	410	KOR	Rep. of Korea	0	W00	World	H4	HS	TRUE	283691	Carbonates; lithium carbonate	6	TRUE	C00	TOTAL CPC	0	0	TOTAL MOT	8	kg	198402	FALSE	-1	N/A		FALSE	198402	FALSE		FALSE		1334805	1334805	0	TRUE	FALSE
C	A	20130101	2013	52	2013	156	CHN	China	X	Export	422	LBN	Lebanon	0	W00	World	H4	HS	TRUE	283691	Carbonates; lithium carbonate	6	TRUE	C00	TOTAL CPC	0	0	TOTAL MOT	8	kg	100	FALSE	-1	N/A		FALSE	100	FALSE		FALSE		1700	1700	0	TRUE	FALSE
C	A	20130101	2013	52	2013	156	CHN	China	X	Export	458	MYS	Malaysia	0	W00	World	H4	HS	TRUE	283691	Carbonates; lithium carbonate	6	TRUE	C00	TOTAL CPC	0	0	TOTAL MOT	8	kg	72625	FALSE	-1	N/A		FALSE	72625	FALSE		FALSE		384734	384734	0	TRUE	FALSE
C	A	20130101	2013	52	2013	156	CHN	China	X	Export	554	NZL	New Zealand	0	W00	World	H4	HS	TRUE	283691	Carbonates; lithium carbonate	6	TRUE	C00	TOTAL CPC	0	0	TOTAL MOT	8	kg	875	FALSE	-1	N/A		FALSE	875	FALSE		FALSE		7340	7340	0	TRUE	FALSE
C	A	20130101	2013	52	2013	156	CHN	China	X	Export	586	PAK	Pakistan	0	W00	World	H4	HS	TRUE	283691	Carbonates; lithium carbonate	6	TRUE	C00	TOTAL CPC	0	0	TOTAL MOT	8	kg	3000	FALSE	-1	N/A		FALSE	3000	FALSE		FALSE		32085	32085	0	TRUE	FALSE
C	A	20130101	2013	52	2013	156	CHN	China	X	Export	604	PER	Peru	0	W00	World	H4	HS	TRUE	283691	Carbonates; lithium carbonate	6	TRUE	C00	TOTAL CPC	0	0	TOTAL MOT	8	kg	1250	FALSE	-1	N/A		FALSE	1250	FALSE		FALSE		17143	17143	0	TRUE	FALSE
C	A	20130101	2013	52	2013	156	CHN	China	X	Export	608	PHL	Philippines	0	W00	World	H4	HS	TRUE	283691	Carbonates; lithium carbonate	6	TRUE	C00	TOTAL CPC	0	0	TOTAL MOT	8	kg	10500	FALSE	-1	N/A		FALSE	10500	FALSE		FALSE		77968	77968	0	TRUE	FALSE
C	A	20130101	2013	52	2013	156	CHN	China	X	Export	643	RUS	Russian Federation	0	W00	World	H4	HS	TRUE	283691	Carbonates; lithium carbonate	6	TRUE	C00	TOTAL CPC	0	0	TOTAL MOT	8	kg	4100	FALSE	-1	N/A		FALSE	4100	FALSE		FALSE		27352	27352	0	TRUE	FALSE
C	A	20130101	2013	52	2013	156	CHN	China	X	Export	704	VNM	Viet Nam	0	W00	World	H4	HS	TRUE	283691	Carbonates; lithium carbonate	6	TRUE	C00	TOTAL CPC	0	0	TOTAL MOT	8	kg	34700	FALSE	-1	N/A		FALSE	34700	FALSE		FALSE		257305	257305	0	TRUE	FALSE
C	A	20130101	2013	52	2013	156	CHN	China	X	Export	710	ZAF	South Africa	0	W00	World	H4	HS	TRUE	283691	Carbonates; lithium carbonate	6	TRUE	C00	TOTAL CPC	0	0	TOTAL MOT	8	kg	10000	FALSE	-1	N/A		FALSE	10000	FALSE		FALSE		69912	69912	0	TRUE	FALSE
C	A	20130101	2013	52	2013	156	CHN	China	X	Export	764	THA	Thailand	0	W00	World	H4	HS	TRUE	283691	Carbonates; lithium carbonate	6	TRUE	C00	TOTAL CPC	0	0	TOTAL MOT	8	kg	28075	FALSE	-1	N/A		FALSE	28075	FALSE		FALSE		220009	220009	0	TRUE	FALSE
C	A	20130101	2013	52	2013	156	CHN	China	X	Export	784	ARE	United Arab Emirates	0	W00	World	H4	HS	TRUE	283691	Carbonates; lithium carbonate	6	TRUE	C00	TOTAL CPC	0	0	TOTAL MOT	8	kg	6800	FALSE	-1	N/A		FALSE	6800	FALSE		FALSE		35625	35625	0	TRUE	FALSE
C	A	20130101	2013	52	2013	156	CHN	China	X	Export	792	TUR	T�rkiye	0	W00	World	H4	HS	TRUE	283691	Carbonates; lithium carbonate	6	TRUE	C00	TOTAL CPC	0	0	TOTAL MOT	8	kg	4000	FALSE	-1	N/A		FALSE	4000	FALSE		FALSE		16138	16138	0	TRUE	FALSE
C	A	20130101	2013	52	2013	156	CHN	China	X	Export	804	UKR	Ukraine	0	W00	World	H4	HS	TRUE	283691	Carbonates; lithium carbonate	6	TRUE	C00	TOTAL CPC	0	0	TOTAL MOT	8	kg	500	FALSE	-1	N/A		FALSE	500	FALSE		FALSE		3750	3750	0	TRUE	FALSE
C	A	20130101	2013	52	2013	191	HRV	Croatia	X	Export	380	ITA	Italy	0	W00	World	H4	HS	TRUE	283691	Carbonates; lithium carbonate	6	TRUE	C00	TOTAL CPC	0	0	TOTAL MOT	8	kg	3600	FALSE	-1	N/A		FALSE	3600	FALSE		FALSE		18828	18828	0	TRUE	FALSE
C	A	20130101	2013	52	2013	203	CZE	Czechia	X	Export	642	ROU	Romania	0	W00	World	H4	HS	TRUE	283691	Carbonates; lithium carbonate	6	TRUE	C00	TOTAL CPC	0	0	TOTAL MOT	8	kg	19	FALSE	-1	N/A		FALSE	19	FALSE		FALSE		525	525	0	TRUE	FALSE
C	A	20130101	2013	52	2013	203	CZE	Czechia	X	Export	703	SVK	Slovakia	0	W00	World	H4	HS	TRUE	283691	Carbonates; lithium carbonate	6	TRUE	C00	TOTAL CPC	0	0	TOTAL MOT	8	kg	3720	FALSE	-1	N/A		FALSE	3720	FALSE		FALSE		120337	120337	0	TRUE	FALSE
C	A	20130101	2013	52	2013	218	ECU	Ecuador	M	Import	156	CHN	China	0	W00	World	H4	HS	TRUE	282520	Lithium oxide and hydroxide	6	TRUE	C00	TOTAL CPC	0	0	TOTAL MOT	8	kg	200	FALSE	-1	N/A		FALSE	200	FALSE		FALSE	2740		2740	0	TRUE	FALSE
C	A	20130101	2013	52	2013	218	ECU	Ecuador	M	Import	643	RUS	Russian Federation	0	W00	World	H4	HS	TRUE	282520	Lithium oxide and hydroxide	6	TRUE	C00	TOTAL CPC	0	0	TOTAL MOT	8	kg	1001	FALSE	-1	N/A		FALSE	1001	FALSE		FALSE	30837		30837	0	TRUE	FALSE
C	A	20130101	2013	52	2013	242	FJI	Fiji	M	Import	554	NZL	New Zealand	0	W00	World	H4	HS	TRUE	282520	Lithium oxide and hydroxide	6	TRUE	C00	TOTAL CPC	0	0	TOTAL MOT	8	kg	1863	FALSE	-1	N/A		FALSE	1863	FALSE		FALSE	717		717	0	TRUE	FALSE
C	A	20130101	2013	52	2013	268	GEO	Georgia	M	Import	792	TUR	T�rkiye	0	W00	World	H4	HS	TRUE	282520	Lithium oxide and hydroxide	6	TRUE	C00	TOTAL CPC	0	0	TOTAL MOT	8	kg	1	FALSE	-1	N/A		FALSE	1	FALSE		FALSE	36		36	0	TRUE	FALSE
C	A	20130101	2013	52	2013	218	ECU	Ecuador	M	Import	156	CHN	China	0	W00	World	H4	HS	TRUE	283691	Carbonates; lithium carbonate	6	TRUE	C00	TOTAL CPC	0	0	TOTAL MOT	8	kg	316	FALSE	-1	N/A		FALSE	316	FALSE		FALSE	10266		10266	0	TRUE	FALSE
C	A	20130101	2013	52	2013	222	SLV	El Salvador	M	Import	32	ARG	Argentina	0	W00	World	H4	HS	TRUE	283691	Carbonates; lithium carbonate	6	TRUE	C00	TOTAL CPC	0	0	TOTAL MOT	8	kg	1	FALSE	8	kg	1	FALSE	1	FALSE		FALSE	80.15		80.15	0	TRUE	FALSE
C	A	20130101	2013	52	2013	233	EST	Estonia	X	Export	643	RUS	Russian Federation	0	W00	World	H4	HS	TRUE	282520	Lithium oxide and hydroxide	6	TRUE	C00	TOTAL CPC	0	0	TOTAL MOT	8	kg	160000	FALSE	-1	N/A		FALSE	160000	FALSE		FALSE		245839	245839	0	TRUE	FALSE
C	A	20130101	2013	52	2013	300	GRC	Greece	M	Import	380	ITA	Italy	0	W00	World	H4	HS	TRUE	282520	Lithium oxide and hydroxide	6	TRUE	C00	TOTAL CPC	0	0	TOTAL MOT	8	kg	500	FALSE	-1	N/A		FALSE	500	FALSE		FALSE	6774		6774	0	TRUE	FALSE
C	A	20130101	2013	52	2013	300	GRC	Greece	M	Import	616	POL	Poland	0	W00	World	H4	HS	TRUE	282520	Lithium oxide and hydroxide	6	TRUE	C00	TOTAL CPC	0	0	TOTAL MOT	8	kg	1000	FALSE	-1	N/A		FALSE	1000	FALSE		FALSE	8872		8872	0	TRUE	FALSE
C	A	20130101	2013	52	2013	300	GRC	Greece	M	Import	380	ITA	Italy	0	W00	World	H4	HS	TRUE	283691	Carbonates; lithium carbonate	6	TRUE	C00	TOTAL CPC	0	0	TOTAL MOT	8	kg	420	FALSE	-1	N/A		FALSE	420	FALSE		FALSE	2545		2545	0	TRUE	FALSE
C	A	20130101	2013	52	2013	288	GHA	Ghana	X	Export	384	CIV	C�te d'Ivoire	0	W00	World	H4	HS	TRUE	282520	Lithium oxide and hydroxide	6	TRUE	C00	TOTAL CPC	0	0	TOTAL MOT	8	kg	150	FALSE	-1	N/A		FALSE	150	FALSE		FALSE		384	384	0	TRUE	FALSE
C	A	20130101	2013	52	2013	300	GRC	Greece	X	Export	196	CYP	Cyprus	0	W00	World	H4	HS	TRUE	282520	Lithium oxide and hydroxide	6	TRUE	C00	TOTAL CPC	0	0	TOTAL MOT	8	kg	1	FALSE	-1	N/A		FALSE	1	FALSE		FALSE		64	64	0	TRUE	FALSE
C	A	20130101	2013	52	2013	300	GRC	Greece	X	Export	8	ALB	Albania	0	W00	World	H4	HS	TRUE	283691	Carbonates; lithium carbonate	6	TRUE	C00	TOTAL CPC	0	0	TOTAL MOT	8	kg	250	FALSE	-1	N/A		FALSE	250	FALSE		FALSE		2158	2158	0	TRUE	FALSE
C	A	20130101	2013	52	2013	348	HUN	Hungary	M	Import	616	POL	Poland	0	W00	World	H4	HS	TRUE	282520	Lithium oxide and hydroxide	6	TRUE	C00	TOTAL CPC	0	0	TOTAL MOT	8	kg	25	FALSE	-1	N/A		FALSE	25	FALSE		FALSE	355		355	0	TRUE	FALSE
C	A	20130101	2013	52	2013	360	IDN	Indonesia	M	Import	156	CHN	China	0	W00	World	H4	HS	TRUE	282520	Lithium oxide and hydroxide	6	TRUE	C00	TOTAL CPC	0	0	TOTAL MOT	8	kg	143147	FALSE	-1	N/A		FALSE	143147	FALSE		FALSE	1072435		1072435	0	TRUE	FALSE
C	A	20130101	2013	52	2013	360	IDN	Indonesia	M	Import	702	SGP	Singapore	0	W00	World	H4	HS	TRUE	282520	Lithium oxide and hydroxide	6	TRUE	C00	TOTAL CPC	0	0	TOTAL MOT	8	kg	291	FALSE	-1	N/A		FALSE	291	FALSE		FALSE	23542		23542	0	TRUE	FALSE
C	A	20130101	2013	52	2013	364	IRN	Iran	M	Import	156	CHN	China	0	W00	World	H4	HS	TRUE	282520	Lithium oxide and hydroxide	6	TRUE	C00	TOTAL CPC	0	0	TOTAL MOT	8	kg	64000	FALSE	8	kg	64000	FALSE	64000	FALSE	0	FALSE	633181.32		633181.32	0	TRUE	FALSE
C	A	20130101	2013	52	2013	364	IRN	Iran	M	Import	784	ARE	United Arab Emirates	0	W00	World	H4	HS	TRUE	282520	Lithium oxide and hydroxide	6	TRUE	C00	TOTAL CPC	0	0	TOTAL MOT	8	kg	97000	FALSE	8	kg	97000	FALSE	97000	FALSE	0	FALSE	987401.81		987401.81	0	TRUE	FALSE
C	A	20130101	2013	52	2013	364	IRN	Iran	M	Import	792	TUR	T�rkiye	0	W00	World	H4	HS	TRUE	282520	Lithium oxide and hydroxide	6	TRUE	C00	TOTAL CPC	0	0	TOTAL MOT	8	kg	20400	FALSE	8	kg	20400	FALSE	20400	FALSE	0	FALSE	151759.08		151759.08	0	TRUE	FALSE
C	A	20130101	2013	52	2013	380	ITA	Italy	M	Import	156	CHN	China	0	W00	World	H4	HS	TRUE	282520	Lithium oxide and hydroxide	6	TRUE	C00	TOTAL CPC	0	0	TOTAL MOT	8	kg	68018	FALSE	-1	N/A		TRUE	68018	FALSE		FALSE	520723		520723	0	FALSE	FALSE
C	A	20130101	2013	52	2013	384	CIV	C�te d'Ivoire	M	Import	156	CHN	China	0	W00	World	H3	HS	TRUE	282520	Lithium oxide and hydroxide	6	TRUE	C00	TOTAL CPC	0	0	TOTAL MOT	8	kg	380	FALSE	8	kg	380	FALSE	380	FALSE	0	FALSE	1734.327		1734.327	0	FALSE	TRUE
C	A	20130101	2013	52	2013	398	KAZ	Kazakhstan	M	Import	156	CHN	China	0	W00	World	H4	HS	TRUE	282520	Lithium oxide and hydroxide	6	TRUE	C00	TOTAL CPC	0	0	TOTAL MOT	8	kg	9000	FALSE	-1	N/A		FALSE	9000	FALSE		FALSE	69073		69073	0	TRUE	FALSE
C	A	20130101	2013	52	2013	398	KAZ	Kazakhstan	M	Import	643	RUS	Russian Federation	0	W00	World	H4	HS	TRUE	282520	Lithium oxide and hydroxide	6	TRUE	C00	TOTAL CPC	0	0	TOTAL MOT	8	kg	8380	FALSE	-1	N/A		FALSE	8380	FALSE		FALSE	84877		84877	0	TRUE	FALSE
C	A	20130101	2013	52	2013	404	KEN	Kenya	M	Import	156	CHN	China	0	W00	World	H3	HS	TRUE	282520	Lithium oxide and hydroxide	6	TRUE	C00	TOTAL CPC	0	0	TOTAL MOT	8	kg	20	FALSE	-1	N/A		FALSE	20	FALSE		FALSE	214		214	0	TRUE	FALSE
C	A	20130101	2013	52	2013	404	KEN	Kenya	M	Import	643	RUS	Russian Federation	0	W00	World	H3	HS	TRUE	282520	Lithium oxide and hydroxide	6	TRUE	C00	TOTAL CPC	0	0	TOTAL MOT	8	kg	1000	FALSE	-1	N/A		FALSE	1000	FALSE		FALSE	8063		8063	0	TRUE	FALSE
C	A	20130101	2013	52	2013	404	KEN	Kenya	M	Import	784	ARE	United Arab Emirates	0	W00	World	H3	HS	TRUE	282520	Lithium oxide and hydroxide	6	TRUE	C00	TOTAL CPC	0	0	TOTAL MOT	8	kg	750	FALSE	-1	N/A		FALSE	750	FALSE		FALSE	7475		7475	0	TRUE	FALSE
C	A	20130101	2013	52	2013	410	KOR	Rep. of Korea	M	Import	152	CHL	Chile	0	W00	World	H4	HS	TRUE	282520	Lithium oxide and hydroxide	6	TRUE	C00	TOTAL CPC	0	0	TOTAL MOT	8	kg	390767	FALSE	-1	N/A		FALSE	390767	FALSE		FALSE	2984947		2984947	0	TRUE	FALSE
C	A	20130101	2013	52	2013	410	KOR	Rep. of Korea	M	Import	156	CHN	China	0	W00	World	H4	HS	TRUE	282520	Lithium oxide and hydroxide	6	TRUE	C00	TOTAL CPC	0	0	TOTAL MOT	8	kg	483289	FALSE	-1	N/A		FALSE	483289	FALSE		FALSE	6233159		6233159	0	TRUE	FALSE
C	A	20130101	2013	52	2013	410	KOR	Rep. of Korea	M	Import	643	RUS	Russian Federation	0	W00	World	H4	HS	TRUE	282520	Lithium oxide and hydroxide	6	TRUE	C00	TOTAL CPC	0	0	TOTAL MOT	8	kg	250	FALSE	-1	N/A		FALSE	250	FALSE		FALSE	1675		1675	0	TRUE	FALSE
C	A	20130101	2013	52	2013	414	KWT	Kuwait	M	Import	152	CHL	Chile	0	W00	World	H4	HS	TRUE	282520	Lithium oxide and hydroxide	6	TRUE	C00	TOTAL CPC	0	0	TOTAL MOT	8	kg	5250	FALSE	-1	N/A		FALSE	5250	FALSE		FALSE	40100		40100	0	TRUE	FALSE
C	A	20130101	2013	52	2013	440	LTU	Lithuania	M	Import	616	POL	Poland	0	W00	World	H4	HS	TRUE	282520	Lithium oxide and hydroxide	6	TRUE	C00	TOTAL CPC	0	0	TOTAL MOT	8	kg	75	FALSE	-1	N/A		FALSE	75	FALSE		FALSE	738		738	0	TRUE	FALSE
C	A	20130101	2013	52	2013	458	MYS	Malaysia	M	Import	156	CHN	China	0	W00	World	H4	HS	TRUE	282520	Lithium oxide and hydroxide	6	TRUE	C00	TOTAL CPC	0	0	TOTAL MOT	8	kg	7000	FALSE	-1	N/A		FALSE	7000	FALSE		FALSE	49215		49215	0	TRUE	FALSE
C	A	20130101	2013	52	2013	458	MYS	Malaysia	M	Import	410	KOR	Rep. of Korea	0	W00	World	H4	HS	TRUE	282520	Lithium oxide and hydroxide	6	TRUE	C00	TOTAL CPC	0	0	TOTAL MOT	8	kg	7696	FALSE	-1	N/A		FALSE	7696	FALSE		FALSE	240793		240793	0	TRUE	FALSE
C	A	20130101	2013	52	2013	458	MYS	Malaysia	M	Import	702	SGP	Singapore	0	W00	World	H4	HS	TRUE	282520	Lithium oxide and hydroxide	6	TRUE	C00	TOTAL CPC	0	0	TOTAL MOT	8	kg	6000	FALSE	-1	N/A		FALSE	6000	FALSE		FALSE	49962		49962	0	TRUE	FALSE
C	A	20130101	2013	52	2013	384	CIV	C�te d'Ivoire	M	Import	156	CHN	China	0	W00	World	H3	HS	TRUE	282520	Lithium oxide and hydroxide	6	TRUE	C00	TOTAL CPC	0	9900	Other MOT	8	kg	380	FALSE	8	kg	380	FALSE	380	FALSE	0	FALSE	1734.327		1734.327	0	TRUE	FALSE
C	A	20130101	2013	52	2013	348	HUN	Hungary	M	Import	40	AUT	Austria	0	W00	World	H4	HS	TRUE	283691	Carbonates; lithium carbonate	6	TRUE	C00	TOTAL CPC	0	0	TOTAL MOT	8	kg	3600	FALSE	-1	N/A		FALSE	3600	FALSE		FALSE	26791		26791	0	TRUE	FALSE
C	A	20130101	2013	52	2013	348	HUN	Hungary	M	Import	100	BGR	Bulgaria	0	W00	World	H4	HS	TRUE	283691	Carbonates; lithium carbonate	6	TRUE	C00	TOTAL CPC	0	0	TOTAL MOT	8	kg	460	FALSE	-1	N/A		FALSE	460	FALSE		FALSE	3041		3041	0	TRUE	FALSE
C	A	20130101	2013	52	2013	348	HUN	Hungary	M	Import	156	CHN	China	0	W00	World	H4	HS	TRUE	283691	Carbonates; lithium carbonate	6	TRUE	C00	TOTAL CPC	0	0	TOTAL MOT	8	kg	2868	FALSE	-1	N/A		FALSE	2868	FALSE		FALSE	18341		18341	0	TRUE	FALSE
C	A	20130101	2013	52	2013	348	HUN	Hungary	M	Import	380	ITA	Italy	0	W00	World	H4	HS	TRUE	283691	Carbonates; lithium carbonate	6	TRUE	C00	TOTAL CPC	0	0	TOTAL MOT	8	kg	725	FALSE	-1	N/A		FALSE	725	FALSE		FALSE	6676		6676	0	TRUE	FALSE
C	A	20130101	2013	52	2013	348	HUN	Hungary	M	Import	616	POL	Poland	0	W00	World	H4	HS	TRUE	283691	Carbonates; lithium carbonate	6	TRUE	C00	TOTAL CPC	0	0	TOTAL MOT	8	kg	200	FALSE	-1	N/A		FALSE	200	FALSE		FALSE	1405		1405	0	TRUE	FALSE
C	A	20130101	2013	52	2013	360	IDN	Indonesia	M	Import	40	AUT	Austria	0	W00	World	H4	HS	TRUE	283691	Carbonates; lithium carbonate	6	TRUE	C00	TOTAL CPC	0	0	TOTAL MOT	8	kg	242	FALSE	-1	N/A		FALSE	242	FALSE		FALSE	2417		2417	0	TRUE	FALSE
C	A	20130101	2013	52	2013	360	IDN	Indonesia	M	Import	156	CHN	China	0	W00	World	H4	HS	TRUE	283691	Carbonates; lithium carbonate	6	TRUE	C00	TOTAL CPC	0	0	TOTAL MOT	8	kg	6375	FALSE	-1	N/A		FALSE	6375	FALSE		FALSE	52211		52211	0	TRUE	FALSE
C	A	20130101	2013	52	2013	360	IDN	Indonesia	M	Import	410	KOR	Rep. of Korea	0	W00	World	H4	HS	TRUE	283691	Carbonates; lithium carbonate	6	TRUE	C00	TOTAL CPC	0	0	TOTAL MOT	8	kg	49060	FALSE	-1	N/A		FALSE	49060	FALSE		FALSE	37046		37046	0	TRUE	FALSE
C	A	20130101	2013	52	2013	360	IDN	Indonesia	M	Import	702	SGP	Singapore	0	W00	World	H4	HS	TRUE	283691	Carbonates; lithium carbonate	6	TRUE	C00	TOTAL CPC	0	0	TOTAL MOT	8	kg	612	FALSE	-1	N/A		FALSE	612	FALSE		FALSE	6797		6797	0	TRUE	FALSE
C	A	20130101	2013	52	2013	364	IRN	Iran	M	Import	156	CHN	China	0	W00	World	H4	HS	TRUE	283691	Carbonates; lithium carbonate	6	TRUE	C00	TOTAL CPC	0	0	TOTAL MOT	8	kg	16000	FALSE	8	kg	16000	FALSE	16000	FALSE	0	FALSE	10452		10452	0	TRUE	FALSE
C	A	20130101	2013	52	2013	380	ITA	Italy	M	Import	40	AUT	Austria	0	W00	World	H4	HS	TRUE	283691	Carbonates; lithium carbonate	6	TRUE	C00	TOTAL CPC	0	0	TOTAL MOT	8	kg	11089	FALSE	-1	N/A		TRUE	11089	FALSE		FALSE	256951		256951	0	FALSE	FALSE
C	A	20130101	2013	52	2013	380	ITA	Italy	M	Import	152	CHL	Chile	0	W00	World	H4	HS	TRUE	283691	Carbonates; lithium carbonate	6	TRUE	C00	TOTAL CPC	0	0	TOTAL MOT	8	kg	612000	FALSE	-1	N/A		TRUE	612000	FALSE		FALSE	2810694		2810694	0	FALSE	FALSE
C	A	20130101	2013	52	2013	380	ITA	Italy	M	Import	191	HRV	Croatia	0	W00	World	H4	HS	TRUE	283691	Carbonates; lithium carbonate	6	TRUE	C00	TOTAL CPC	0	0	TOTAL MOT	8	kg	3600	FALSE	-1	N/A		TRUE	3600	FALSE		FALSE	18165		18165	0	FALSE	FALSE
C	A	20130101	2013	52	2013	398	KAZ	Kazakhstan	M	Import	152	CHL	Chile	0	W00	World	H4	HS	TRUE	283691	Carbonates; lithium carbonate	6	TRUE	C00	TOTAL CPC	0	0	TOTAL MOT	8	kg	1	FALSE	-1	N/A		FALSE	1	FALSE		FALSE	125		125	0	TRUE	FALSE
C	A	20130101	2013	52	2013	398	KAZ	Kazakhstan	M	Import	643	RUS	Russian Federation	0	W00	World	H4	HS	TRUE	283691	Carbonates; lithium carbonate	6	TRUE	C00	TOTAL CPC	0	0	TOTAL MOT	8	kg	89	FALSE	-1	N/A		FALSE	89	FALSE		FALSE	2141		2141	0	TRUE	FALSE
C	A	20130101	2013	52	2013	410	KOR	Rep. of Korea	M	Import	32	ARG	Argentina	0	W00	World	H4	HS	TRUE	283691	Carbonates; lithium carbonate	6	TRUE	C00	TOTAL CPC	0	0	TOTAL MOT	8	kg	118141	FALSE	-1	N/A		FALSE	118141	FALSE		FALSE	692146		692146	0	TRUE	FALSE
C	A	20130101	2013	52	2013	410	KOR	Rep. of Korea	M	Import	152	CHL	Chile	0	W00	World	H4	HS	TRUE	283691	Carbonates; lithium carbonate	6	TRUE	C00	TOTAL CPC	0	0	TOTAL MOT	8	kg	12698666	FALSE	-1	N/A		FALSE	12698666	FALSE		FALSE	66717143		66717143	0	TRUE	FALSE
C	A	20130101	2013	52	2013	410	KOR	Rep. of Korea	M	Import	156	CHN	China	0	W00	World	H4	HS	TRUE	283691	Carbonates; lithium carbonate	6	TRUE	C00	TOTAL CPC	0	0	TOTAL MOT	8	kg	204459	FALSE	-1	N/A		FALSE	204459	FALSE		FALSE	1471194		1471194	0	TRUE	FALSE
C	A	20130101	2013	52	2013	410	KOR	Rep. of Korea	M	Import	458	MYS	Malaysia	0	W00	World	H4	HS	TRUE	283691	Carbonates; lithium carbonate	6	TRUE	C00	TOTAL CPC	0	0	TOTAL MOT	8	kg	1728	FALSE	-1	N/A		FALSE	1728	FALSE		FALSE	32572		32572	0	TRUE	FALSE
C	A	20130101	2013	52	2013	410	KOR	Rep. of Korea	M	Import	705	SVN	Slovenia	0	W00	World	H4	HS	TRUE	283691	Carbonates; lithium carbonate	6	TRUE	C00	TOTAL CPC	0	0	TOTAL MOT	8	kg	8000	FALSE	-1	N/A		FALSE	8000	FALSE		FALSE	184045		184045	0	TRUE	FALSE
C	A	20130101	2013	52	2013	414	KWT	Kuwait	M	Import	682	SAU	Saudi Arabia	0	W00	World	H4	HS	TRUE	283691	Carbonates; lithium carbonate	6	TRUE	C00	TOTAL CPC	0	0	TOTAL MOT	8	kg	48000	FALSE	-1	N/A		FALSE	48000	FALSE		FALSE	5307		5307	0	TRUE	FALSE
C	A	20130101	2013	52	2013	417	KGZ	Kyrgyzstan	M	Import	643	RUS	Russian Federation	0	W00	World	H3	HS	TRUE	283691	Carbonates; lithium carbonate	6	TRUE	C00	TOTAL CPC	0	0	TOTAL MOT	8	kg	1	FALSE	-1	N/A		FALSE	1	FALSE		FALSE	26		26	0	TRUE	FALSE
C	A	20130101	2013	52	2013	422	LBN	Lebanon	M	Import	152	CHL	Chile	0	W00	World	H4	HS	TRUE	283691	Carbonates; lithium carbonate	6	TRUE	C00	TOTAL CPC	0	0	TOTAL MOT	8	kg	40	FALSE	-1	N/A		FALSE	40	FALSE		FALSE	597		597	0	TRUE	FALSE
C	A	20130101	2013	52	2013	422	LBN	Lebanon	M	Import	156	CHN	China	0	W00	World	H4	HS	TRUE	283691	Carbonates; lithium carbonate	6	TRUE	C00	TOTAL CPC	0	0	TOTAL MOT	8	kg	100	FALSE	-1	N/A		FALSE	100	FALSE		FALSE	1409		1409	0	TRUE	FALSE
C	A	20130101	2013	52	2013	428	LVA	Latvia	M	Import	40	AUT	Austria	0	W00	World	H4	HS	TRUE	283691	Carbonates; lithium carbonate	6	TRUE	C00	TOTAL CPC	0	0	TOTAL MOT	8	kg	1	FALSE	-1	N/A		FALSE	1	FALSE		FALSE	91		91	0	TRUE	FALSE
C	A	20130101	2013	52	2013	442	LUX	Luxembourg	M	Import	152	CHL	Chile	0	W00	World	H4	HS	TRUE	283691	Carbonates; lithium carbonate	6	TRUE	C00	TOTAL CPC	0	0	TOTAL MOT	8	kg	1	FALSE	-1	N/A		FALSE	1	FALSE		FALSE	110		110	0	TRUE	FALSE
C	A	20130101	2013	52	2013	458	MYS	Malaysia	M	Import	32	ARG	Argentina	0	W00	World	H4	HS	TRUE	283691	Carbonates; lithium carbonate	6	TRUE	C00	TOTAL CPC	0	0	TOTAL MOT	8	kg	1135	FALSE	-1	N/A		FALSE	1135	FALSE		FALSE	10682		10682	0	TRUE	FALSE
C	A	20130101	2013	52	2013	458	MYS	Malaysia	M	Import	152	CHL	Chile	0	W00	World	H4	HS	TRUE	283691	Carbonates; lithium carbonate	6	TRUE	C00	TOTAL CPC	0	0	TOTAL MOT	8	kg	96000	FALSE	-1	N/A		FALSE	96000	FALSE		FALSE	511813		511813	0	TRUE	FALSE
C	A	20130101	2013	52	2013	458	MYS	Malaysia	M	Import	410	KOR	Rep. of Korea	0	W00	World	H4	HS	TRUE	283691	Carbonates; lithium carbonate	6	TRUE	C00	TOTAL CPC	0	0	TOTAL MOT	8	kg	13842	FALSE	-1	N/A		FALSE	13842	FALSE		FALSE	249681		249681	0	TRUE	FALSE
C	A	20130101	2013	52	2013	458	MYS	Malaysia	M	Import	705	SVN	Slovenia	0	W00	World	H4	HS	TRUE	283691	Carbonates; lithium carbonate	6	TRUE	C00	TOTAL CPC	0	0	TOTAL MOT	8	kg	499	FALSE	-1	N/A		FALSE	499	FALSE		FALSE	16037		16037	0	TRUE	FALSE
C	A	20130101	2013	52	2013	364	IRN	Iran	X	Export	51	ARM	Armenia	0	W00	World	H4	HS	TRUE	282520	Lithium oxide and hydroxide	6	TRUE	C00	TOTAL CPC	0	0	TOTAL MOT	8	kg	200	FALSE	8	kg	200	FALSE	200	FALSE	0	FALSE		36	36	0	TRUE	FALSE
C	A	20130101	2013	52	2013	410	KOR	Rep. of Korea	X	Export	156	CHN	China	0	W00	World	H4	HS	TRUE	282520	Lithium oxide and hydroxide	6	TRUE	C00	TOTAL CPC	0	0	TOTAL MOT	8	kg	1000	FALSE	-1	N/A		FALSE	1000	FALSE		FALSE		9950	9950	0	TRUE	FALSE
C	A	20130101	2013	52	2013	348	HUN	Hungary	X	Export	616	POL	Poland	0	W00	World	H4	HS	TRUE	283691	Carbonates; lithium carbonate	6	TRUE	C00	TOTAL CPC	0	0	TOTAL MOT	8	kg	300	FALSE	-1	N/A		FALSE	300	FALSE		FALSE		2135	2135	0	TRUE	FALSE
C	A	20130101	2013	52	2013	380	ITA	Italy	X	Export	40	AUT	Austria	0	W00	World	H4	HS	TRUE	283691	Carbonates; lithium carbonate	6	TRUE	C00	TOTAL CPC	0	0	TOTAL MOT	8	kg	10400	FALSE	-1	N/A		TRUE	10400	FALSE		FALSE		64285	64285	0	FALSE	FALSE
C	A	20130101	2013	52	2013	380	ITA	Italy	X	Export	100	BGR	Bulgaria	0	W00	World	H4	HS	TRUE	283691	Carbonates; lithium carbonate	6	TRUE	C00	TOTAL CPC	0	0	TOTAL MOT	8	kg	100	FALSE	-1	N/A		TRUE	100	FALSE		FALSE		632	632	0	FALSE	FALSE
C	A	20130101	2013	52	2013	380	ITA	Italy	X	Export	156	CHN	China	0	W00	World	H4	HS	TRUE	283691	Carbonates; lithium carbonate	6	TRUE	C00	TOTAL CPC	0	0	TOTAL MOT	8	kg	1025	FALSE	-1	N/A		TRUE	1025	FALSE		FALSE		6551	6551	0	FALSE	FALSE
C	A	20130101	2013	52	2013	380	ITA	Italy	X	Export	188	CRI	Costa Rica	0	W00	World	H4	HS	TRUE	283691	Carbonates; lithium carbonate	6	TRUE	C00	TOTAL CPC	0	0	TOTAL MOT	8	kg	280	FALSE	-1	N/A		TRUE	280	FALSE		FALSE		5663	5663	0	FALSE	FALSE
C	A	20130101	2013	52	2013	380	ITA	Italy	X	Export	300	GRC	Greece	0	W00	World	H4	HS	TRUE	283691	Carbonates; lithium carbonate	6	TRUE	C00	TOTAL CPC	0	0	TOTAL MOT	8	kg	420	FALSE	-1	N/A		TRUE	420	FALSE		FALSE		2629	2629	0	FALSE	FALSE
C	A	20130101	2013	52	2013	380	ITA	Italy	X	Export	410	KOR	Rep. of Korea	0	W00	World	H4	HS	TRUE	283691	Carbonates; lithium carbonate	6	TRUE	C00	TOTAL CPC	0	0	TOTAL MOT	8	kg	1000	FALSE	-1	N/A		TRUE	1000	FALSE		FALSE		5789	5789	0	FALSE	FALSE
C	A	20130101	2013	52	2013	380	ITA	Italy	X	Export	440	LTU	Lithuania	0	W00	World	H4	HS	TRUE	283691	Carbonates; lithium carbonate	6	TRUE	C00	TOTAL CPC	0	0	TOTAL MOT	8	kg	200	FALSE	-1	N/A		TRUE	200	FALSE		FALSE		535	535	0	FALSE	FALSE
C	A	20130101	2013	52	2013	380	ITA	Italy	X	Export	470	MLT	Malta	0	W00	World	H4	HS	TRUE	283691	Carbonates; lithium carbonate	6	TRUE	C00	TOTAL CPC	0	0	TOTAL MOT	8	kg	2075	FALSE	-1	N/A		TRUE	2075	FALSE		FALSE		4003	4003	0	FALSE	FALSE
C	A	20130101	2013	52	2013	380	ITA	Italy	X	Export	616	POL	Poland	0	W00	World	H4	HS	TRUE	283691	Carbonates; lithium carbonate	6	TRUE	C00	TOTAL CPC	0	0	TOTAL MOT	8	kg	8650	FALSE	-1	N/A		TRUE	8650	FALSE		FALSE		10372	10372	0	FALSE	FALSE
C	A	20130101	2013	52	2013	380	ITA	Italy	X	Export	620	PRT	Portugal	0	W00	World	H4	HS	TRUE	283691	Carbonates; lithium carbonate	6	TRUE	C00	TOTAL CPC	0	0	TOTAL MOT	8	kg	1600	FALSE	-1	N/A		TRUE	1600	FALSE		FALSE		9938	9938	0	FALSE	FALSE
C	A	20130101	2013	52	2013	380	ITA	Italy	X	Export	643	RUS	Russian Federation	0	W00	World	H4	HS	TRUE	283691	Carbonates; lithium carbonate	6	TRUE	C00	TOTAL CPC	0	0	TOTAL MOT	8	kg	14800	FALSE	-1	N/A		TRUE	14800	FALSE		FALSE		91979	91979	0	FALSE	FALSE
C	A	20130101	2013	52	2013	380	ITA	Italy	X	Export	702	SGP	Singapore	0	W00	World	H4	HS	TRUE	283691	Carbonates; lithium carbonate	6	TRUE	C00	TOTAL CPC	0	0	TOTAL MOT	8	kg	3600	FALSE	-1	N/A		TRUE	3600	FALSE		FALSE		21342	21342	0	FALSE	FALSE
C	A	20130101	2013	52	2013	380	ITA	Italy	X	Export	705	SVN	Slovenia	0	W00	World	H4	HS	TRUE	283691	Carbonates; lithium carbonate	6	TRUE	C00	TOTAL CPC	0	0	TOTAL MOT	8	kg	250	FALSE	-1	N/A		TRUE	250	FALSE		FALSE		2640	2640	0	FALSE	FALSE
C	A	20130101	2013	52	2013	380	ITA	Italy	X	Export	784	ARE	United Arab Emirates	0	W00	World	H4	HS	TRUE	283691	Carbonates; lithium carbonate	6	TRUE	C00	TOTAL CPC	0	0	TOTAL MOT	8	kg	9600	FALSE	-1	N/A		TRUE	9600	FALSE		FALSE		57800	57800	0	FALSE	FALSE
C	A	20130101	2013	52	2013	380	ITA	Italy	X	Export	862	VEN	Venezuela	0	W00	World	H4	HS	TRUE	283691	Carbonates; lithium carbonate	6	TRUE	C00	TOTAL CPC	0	0	TOTAL MOT	8	kg	750	FALSE	-1	N/A		TRUE	750	FALSE		FALSE		8645	8645	0	FALSE	FALSE
C	A	20130101	2013	52	2013	398	KAZ	Kazakhstan	X	Export	792	TUR	T�rkiye	0	W00	World	H4	HS	TRUE	283691	Carbonates; lithium carbonate	6	TRUE	C00	TOTAL CPC	0	0	TOTAL MOT	8	kg	0	FALSE	-1	N/A		FALSE		FALSE		FALSE		1	1	0	TRUE	FALSE
C	A	20130101	2013	52	2013	404	KEN	Kenya	X	Export	646	RWA	Rwanda	0	W00	World	H3	HS	TRUE	283691	Carbonates; lithium carbonate	6	TRUE	C00	TOTAL CPC	0	0	TOTAL MOT	8	kg	250	FALSE	-1	N/A		FALSE	250	FALSE		FALSE		914	914	0	TRUE	FALSE
C	A	20130101	2013	52	2013	404	KEN	Kenya	X	Export	800	UGA	Uganda	0	W00	World	H3	HS	TRUE	283691	Carbonates; lithium carbonate	6	TRUE	C00	TOTAL CPC	0	0	TOTAL MOT	8	kg	250	FALSE	-1	N/A		FALSE	250	FALSE		FALSE		914	914	0	TRUE	FALSE
C	A	20130101	2013	52	2013	410	KOR	Rep. of Korea	X	Export	156	CHN	China	0	W00	World	H4	HS	TRUE	283691	Carbonates; lithium carbonate	6	TRUE	C00	TOTAL CPC	0	0	TOTAL MOT	8	kg	130200	FALSE	-1	N/A		FALSE	130200	FALSE		FALSE		714843	714843	0	TRUE	FALSE
C	A	20130101	2013	52	2013	410	KOR	Rep. of Korea	X	Export	360	IDN	Indonesia	0	W00	World	H4	HS	TRUE	283691	Carbonates; lithium carbonate	6	TRUE	C00	TOTAL CPC	0	0	TOTAL MOT	8	kg	5000	FALSE	-1	N/A		FALSE	5000	FALSE		FALSE		35425	35425	0	TRUE	FALSE
C	A	20130101	2013	52	2013	410	KOR	Rep. of Korea	X	Export	364	IRN	Iran	0	W00	World	H4	HS	TRUE	283691	Carbonates; lithium carbonate	6	TRUE	C00	TOTAL CPC	0	0	TOTAL MOT	8	kg	15	FALSE	-1	N/A		FALSE	15	FALSE		FALSE		197	197	0	TRUE	FALSE
C	A	20130101	2013	52	2013	410	KOR	Rep. of Korea	X	Export	458	MYS	Malaysia	0	W00	World	H4	HS	TRUE	283691	Carbonates; lithium carbonate	6	TRUE	C00	TOTAL CPC	0	0	TOTAL MOT	8	kg	14325	FALSE	-1	N/A		FALSE	14325	FALSE		FALSE		238113	238113	0	TRUE	FALSE
C	A	20130101	2013	52	2013	458	MYS	Malaysia	X	Export	702	SGP	Singapore	0	W00	World	H4	HS	TRUE	283691	Carbonates; lithium carbonate	6	TRUE	C00	TOTAL CPC	0	0	TOTAL MOT	8	kg	1000	FALSE	-1	N/A		FALSE	1000	FALSE		FALSE		4059	4059	0	TRUE	FALSE
C	A	20130101	2013	52	2013	504	MAR	Morocco	M	Import	156	CHN	China	0	W00	World	H2	HS	TRUE	282520	Lithium oxide and hydroxide	6	TRUE	C00	TOTAL CPC	0	0	TOTAL MOT	8	kg	37000	FALSE	-1	N/A		FALSE	37000	FALSE		FALSE	281947		281947	0	TRUE	FALSE
C	A	20130101	2013	52	2013	512	OMN	Oman	M	Import	784	ARE	United Arab Emirates	0	W00	World	H4	HS	TRUE	282520	Lithium oxide and hydroxide	6	TRUE	C00	TOTAL CPC	0	0	TOTAL MOT	8	kg	523	FALSE	-1	N/A		FALSE	523	FALSE		FALSE	1620		1620	0	TRUE	FALSE
C	A	20130101	2013	52	2013	516	NAM	Namibia	M	Import	710	ZAF	South Africa	0	W00	World	H4	HS	TRUE	282520	Lithium oxide and hydroxide	6	TRUE	C00	TOTAL CPC	0	0	TOTAL MOT	8	kg	7	FALSE	-1	N/A		FALSE	7	FALSE		FALSE	1698		1698	0	TRUE	FALSE
C	A	20130101	2013	52	2013	554	NZL	New Zealand	M	Import	156	CHN	China	0	W00	World	H4	HS	TRUE	282520	Lithium oxide and hydroxide	6	TRUE	C00	TOTAL CPC	0	0	TOTAL MOT	8	kg	2000	FALSE	8	kg	2000	FALSE	2000	FALSE	2024	FALSE	19422.752		19422.752	0	FALSE	TRUE
C	A	20130101	2013	52	2013	566	NGA	Nigeria	M	Import	156	CHN	China	0	W00	World	H3	HS	TRUE	282520	Lithium oxide and hydroxide	6	TRUE	C00	TOTAL CPC	0	0	TOTAL MOT	8	kg	2236	FALSE	-1	N/A		FALSE	2236	FALSE		FALSE	3751		3751	0	TRUE	FALSE
C	A	20130101	2013	52	2013	586	PAK	Pakistan	M	Import	156	CHN	China	0	W00	World	H4	HS	TRUE	282520	Lithium oxide and hydroxide	6	TRUE	C00	TOTAL CPC	0	0	TOTAL MOT	8	kg	32434	FALSE	-1	N/A		FALSE	32434	FALSE		FALSE	169377		169377	0	TRUE	FALSE
C	A	20130101	2013	52	2013	604	PER	Peru	M	Import	152	CHL	Chile	0	W00	World	H4	HS	TRUE	282520	Lithium oxide and hydroxide	6	TRUE	C00	TOTAL CPC	0	0	TOTAL MOT	8	kg	1500	FALSE	8	kg	1500	FALSE	1500	FALSE		FALSE	12592.5	11903.55	12592.5	0	FALSE	TRUE
C	A	20130101	2013	52	2013	608	PHL	Philippines	M	Import	156	CHN	China	0	W00	World	H2	HS	TRUE	282520	Lithium oxide and hydroxide	6	TRUE	C00	TOTAL CPC	0	0	TOTAL MOT	8	kg	1008	FALSE	-1	N/A		FALSE	1008	FALSE		FALSE	9457		9457	0	TRUE	FALSE
C	A	20130101	2013	52	2013	616	POL	Poland	M	Import	152	CHL	Chile	0	W00	World	H4	HS	TRUE	282520	Lithium oxide and hydroxide	6	TRUE	C00	TOTAL CPC	0	0	TOTAL MOT	8	kg	56000	FALSE	-1	N/A		FALSE	56000	FALSE		FALSE	424537		424537	0	TRUE	FALSE
C	A	20130101	2013	52	2013	616	POL	Poland	M	Import	203	CZE	Czechia	0	W00	World	H4	HS	TRUE	282520	Lithium oxide and hydroxide	6	TRUE	C00	TOTAL CPC	0	0	TOTAL MOT	8	kg	100	FALSE	-1	N/A		FALSE	100	FALSE		FALSE	891		891	0	TRUE	FALSE
C	A	20130101	2013	52	2013	616	POL	Poland	M	Import	380	ITA	Italy	0	W00	World	H4	HS	TRUE	282520	Lithium oxide and hydroxide	6	TRUE	C00	TOTAL CPC	0	0	TOTAL MOT	8	kg	2000	FALSE	-1	N/A		FALSE	2000	FALSE		FALSE	1751		1751	0	TRUE	FALSE
C	A	20130101	2013	52	2013	616	POL	Poland	M	Import	440	LTU	Lithuania	0	W00	World	H4	HS	TRUE	282520	Lithium oxide and hydroxide	6	TRUE	C00	TOTAL CPC	0	0	TOTAL MOT	8	kg	4	FALSE	-1	N/A		FALSE	4	FALSE		FALSE	2193		2193	0	TRUE	FALSE
C	A	20130101	2013	52	2013	616	POL	Poland	M	Import	643	RUS	Russian Federation	0	W00	World	H4	HS	TRUE	282520	Lithium oxide and hydroxide	6	TRUE	C00	TOTAL CPC	0	0	TOTAL MOT	8	kg	3750	FALSE	-1	N/A		FALSE	3750	FALSE		FALSE	52140		52140	0	TRUE	FALSE
C	A	20130101	2013	52	2013	634	QAT	Qatar	M	Import	643	RUS	Russian Federation	0	W00	World	H4	HS	TRUE	282520	Lithium oxide and hydroxide	6	TRUE	C00	TOTAL CPC	0	0	TOTAL MOT	8	kg	10000	FALSE	5	u	10	FALSE	10000	FALSE	0	FALSE	79722.695		79722.695	0	TRUE	FALSE
C	A	20130101	2013	52	2013	643	RUS	Russian Federation	M	Import	156	CHN	China	0	W00	World	H4	HS	TRUE	282520	Lithium oxide and hydroxide	6	TRUE	C00	TOTAL CPC	0	0	TOTAL MOT	8	kg	132000	FALSE	-1	N/A		FALSE	132000	FALSE		FALSE	264757		264757	0	TRUE	FALSE
C	A	20130101	2013	52	2013	682	SAU	Saudi Arabia	M	Import	152	CHL	Chile	0	W00	World	H4	HS	TRUE	282520	Lithium oxide and hydroxide	6	TRUE	C00	TOTAL CPC	0	0	TOTAL MOT	8	kg	44000	FALSE	-1	N/A		FALSE	44000	FALSE		FALSE	316800		316800	0	TRUE	FALSE
C	A	20130101	2013	52	2013	682	SAU	Saudi Arabia	M	Import	156	CHN	China	0	W00	World	H4	HS	TRUE	282520	Lithium oxide and hydroxide	6	TRUE	C00	TOTAL CPC	0	0	TOTAL MOT	8	kg	20000	FALSE	-1	N/A		FALSE	20000	FALSE		FALSE	71200		71200	0	TRUE	FALSE
C	A	20130101	2013	52	2013	554	NZL	New Zealand	M	Import	156	CHN	China	0	W00	World	H4	HS	TRUE	282520	Lithium oxide and hydroxide	6	TRUE	C00	TOTAL CPC	0	2100	Sea	8	kg	2000	FALSE	8	kg	2000	FALSE	2000	FALSE	2024	FALSE	19422.752		19422.752	0	TRUE	FALSE
C	A	20130101	2013	52	2013	604	PER	Peru	M	Import	152	CHL	Chile	0	W00	World	H4	HS	TRUE	282520	Lithium oxide and hydroxide	6	TRUE	C00	TOTAL CPC	0	2100	Sea	8	kg	1500	FALSE	8	kg	1500	FALSE	1500	FALSE		FALSE	12592.5	11903.55	12592.5	0	FALSE	TRUE
C	A	20130101	2013	52	2013	504	MAR	Morocco	M	Import	156	CHN	China	0	W00	World	H2	HS	TRUE	283691	Carbonates; lithium carbonate	6	TRUE	C00	TOTAL CPC	0	0	TOTAL MOT	8	kg	1	FALSE	-1	N/A		FALSE	1	FALSE		FALSE	92		92	0	TRUE	FALSE
C	A	20130101	2013	52	2013	516	NAM	Namibia	M	Import	710	ZAF	South Africa	0	W00	World	H4	HS	TRUE	283691	Carbonates; lithium carbonate	6	TRUE	C00	TOTAL CPC	0	0	TOTAL MOT	8	kg	312	FALSE	-1	N/A		FALSE	312	FALSE		FALSE	3852		3852	0	TRUE	FALSE
C	A	20130101	2013	52	2013	554	NZL	New Zealand	M	Import	152	CHL	Chile	0	W00	World	H4	HS	TRUE	283691	Carbonates; lithium carbonate	6	TRUE	C00	TOTAL CPC	0	0	TOTAL MOT	8	kg	1200	FALSE	8	kg	1200	FALSE	1200	FALSE	1248	FALSE	11647.093		11647.093	0	FALSE	TRUE
C	A	20130101	2013	52	2013	554	NZL	New Zealand	M	Import	156	CHN	China	0	W00	World	H4	HS	TRUE	283691	Carbonates; lithium carbonate	6	TRUE	C00	TOTAL CPC	0	0	TOTAL MOT	8	kg	300	FALSE	8	kg	300	FALSE	300	FALSE	372	FALSE	3588.639		3588.639	0	FALSE	TRUE
C	A	20130101	2013	52	2013	554	NZL	New Zealand	M	Import	705	SVN	Slovenia	0	W00	World	H4	HS	TRUE	283691	Carbonates; lithium carbonate	6	TRUE	C00	TOTAL CPC	0	0	TOTAL MOT	8	kg	500	FALSE	8	kg	500	FALSE	500	FALSE	555	FALSE	17054.643		17054.643	0	FALSE	TRUE
C	A	20130101	2013	52	2013	558	NIC	Nicaragua	M	Import	156	CHN	China	0	W00	World	H4	HS	TRUE	283691	Carbonates; lithium carbonate	6	TRUE	C00	TOTAL CPC	0	0	TOTAL MOT	8	kg	22	FALSE	-1	N/A		FALSE	22	FALSE		FALSE	1360		1360	0	TRUE	FALSE
C	A	20130101	2013	52	2013	566	NGA	Nigeria	M	Import	156	CHN	China	0	W00	World	H3	HS	TRUE	283691	Carbonates; lithium carbonate	6	TRUE	C00	TOTAL CPC	0	0	TOTAL MOT	8	kg	408340	FALSE	-1	N/A		FALSE	408340	FALSE		FALSE	103520		103520	0	TRUE	FALSE
C	A	20130101	2013	52	2013	586	PAK	Pakistan	M	Import	156	CHN	China	0	W00	World	H4	HS	TRUE	283691	Carbonates; lithium carbonate	6	TRUE	C00	TOTAL CPC	0	0	TOTAL MOT	8	kg	13821	FALSE	-1	N/A		FALSE	13821	FALSE		FALSE	33881		33881	0	TRUE	FALSE
C	A	20130101	2013	52	2013	604	PER	Peru	M	Import	152	CHL	Chile	0	W00	World	H4	HS	TRUE	283691	Carbonates; lithium carbonate	6	TRUE	C00	TOTAL CPC	0	0	TOTAL MOT	8	kg	3.5	FALSE	8	kg	3.5	FALSE	3.5	FALSE		FALSE	753.74	711.47	753.74	0	FALSE	TRUE
C	A	20130101	2013	52	2013	604	PER	Peru	M	Import	156	CHN	China	0	W00	World	H4	HS	TRUE	283691	Carbonates; lithium carbonate	6	TRUE	C00	TOTAL CPC	0	0	TOTAL MOT	8	kg	1400	FALSE	8	kg	1400	FALSE	1400	FALSE		FALSE	28892.41	25980.28	28892.41	0	FALSE	TRUE
C	A	20130101	2013	52	2013	608	PHL	Philippines	M	Import	156	CHN	China	0	W00	World	H2	HS	TRUE	283691	Carbonates; lithium carbonate	6	TRUE	C00	TOTAL CPC	0	0	TOTAL MOT	8	kg	117123	FALSE	-1	N/A		FALSE	117123	FALSE		FALSE	70788		70788	0	TRUE	FALSE
C	A	20130101	2013	52	2013	608	PHL	Philippines	M	Import	702	SGP	Singapore	0	W00	World	H2	HS	TRUE	283691	Carbonates; lithium carbonate	6	TRUE	C00	TOTAL CPC	0	0	TOTAL MOT	8	kg	716	FALSE	-1	N/A		FALSE	716	FALSE		FALSE	7779		7779	0	TRUE	FALSE
C	A	20130101	2013	52	2013	616	POL	Poland	M	Import	152	CHL	Chile	0	W00	World	H4	HS	TRUE	283691	Carbonates; lithium carbonate	6	TRUE	C00	TOTAL CPC	0	0	TOTAL MOT	8	kg	153320	FALSE	-1	N/A		FALSE	153320	FALSE		FALSE	1009147		1009147	0	TRUE	FALSE
C	A	20130101	2013	52	2013	616	POL	Poland	M	Import	348	HUN	Hungary	0	W00	World	H4	HS	TRUE	283691	Carbonates; lithium carbonate	6	TRUE	C00	TOTAL CPC	0	0	TOTAL MOT	8	kg	300	FALSE	-1	N/A		FALSE	300	FALSE		FALSE	2310		2310	0	TRUE	FALSE
C	A	20130101	2013	52	2013	616	POL	Poland	M	Import	380	ITA	Italy	0	W00	World	H4	HS	TRUE	283691	Carbonates; lithium carbonate	6	TRUE	C00	TOTAL CPC	0	0	TOTAL MOT	8	kg	1600	FALSE	-1	N/A		FALSE	1600	FALSE		FALSE	5718		5718	0	TRUE	FALSE
C	A	20130101	2013	52	2013	620	PRT	Portugal	M	Import	380	ITA	Italy	0	W00	World	H4	HS	TRUE	283691	Carbonates; lithium carbonate	6	TRUE	C00	TOTAL CPC	0	0	TOTAL MOT	8	kg	1600	FALSE	-1	N/A		FALSE	1600	FALSE		FALSE	9639		9639	0	TRUE	FALSE
C	A	20130101	2013	52	2013	642	ROU	Romania	M	Import	203	CZE	Czechia	0	W00	World	H4	HS	TRUE	283691	Carbonates; lithium carbonate	6	TRUE	C00	TOTAL CPC	0	0	TOTAL MOT	8	kg	33	FALSE	-1	N/A		FALSE	33	FALSE		FALSE	948		948	0	TRUE	FALSE
C	A	20130101	2013	52	2013	642	ROU	Romania	M	Import	616	POL	Poland	0	W00	World	H4	HS	TRUE	283691	Carbonates; lithium carbonate	6	TRUE	C00	TOTAL CPC	0	0	TOTAL MOT	8	kg	100	FALSE	-1	N/A		FALSE	100	FALSE		FALSE	695		695	0	TRUE	FALSE
C	A	20130101	2013	52	2013	643	RUS	Russian Federation	M	Import	152	CHL	Chile	0	W00	World	H4	HS	TRUE	283691	Carbonates; lithium carbonate	6	TRUE	C00	TOTAL CPC	0	0	TOTAL MOT	8	kg	1570060	FALSE	-1	N/A		FALSE	1570060	FALSE		FALSE	6045190		6045190	0	TRUE	FALSE
C	A	20130101	2013	52	2013	643	RUS	Russian Federation	M	Import	156	CHN	China	0	W00	World	H4	HS	TRUE	283691	Carbonates; lithium carbonate	6	TRUE	C00	TOTAL CPC	0	0	TOTAL MOT	8	kg	20300	FALSE	-1	N/A		FALSE	20300	FALSE		FALSE	143178		143178	0	TRUE	FALSE
C	A	20130101	2013	52	2013	604	PER	Peru	M	Import	152	CHL	Chile	0	W00	World	H4	HS	TRUE	283691	Carbonates; lithium carbonate	6	TRUE	C00	TOTAL CPC	0	1000	Air	8	kg	3.5	FALSE	8	kg	3.5	FALSE	3.5	FALSE		FALSE	753.74	711.47	753.74	0	FALSE	TRUE
C	A	20130101	2013	52	2013	604	PER	Peru	M	Import	156	CHN	China	0	W00	World	H4	HS	TRUE	283691	Carbonates; lithium carbonate	6	TRUE	C00	TOTAL CPC	0	1000	Air	8	kg	150	FALSE	8	kg	150	FALSE	150	FALSE		FALSE	5267.42	2815	5267.42	0	FALSE	TRUE
C	A	20130101	2013	52	2013	554	NZL	New Zealand	M	Import	152	CHL	Chile	0	W00	World	H4	HS	TRUE	283691	Carbonates; lithium carbonate	6	TRUE	C00	TOTAL CPC	0	2100	Sea	8	kg	1200	FALSE	8	kg	1200	FALSE	1200	FALSE	1248	FALSE	11647.093		11647.093	0	TRUE	FALSE
C	A	20130101	2013	52	2013	554	NZL	New Zealand	M	Import	156	CHN	China	0	W00	World	H4	HS	TRUE	283691	Carbonates; lithium carbonate	6	TRUE	C00	TOTAL CPC	0	2100	Sea	8	kg	300	FALSE	8	kg	300	FALSE	300	FALSE	372	FALSE	3588.639		3588.639	0	TRUE	FALSE
C	A	20130101	2013	52	2013	554	NZL	New Zealand	M	Import	705	SVN	Slovenia	0	W00	World	H4	HS	TRUE	283691	Carbonates; lithium carbonate	6	TRUE	C00	TOTAL CPC	0	2100	Sea	8	kg	500	FALSE	8	kg	500	FALSE	500	FALSE	555	FALSE	17054.643		17054.643	0	TRUE	FALSE
C	A	20130101	2013	52	2013	604	PER	Peru	M	Import	156	CHN	China	0	W00	World	H4	HS	TRUE	283691	Carbonates; lithium carbonate	6	TRUE	C00	TOTAL CPC	0	2100	Sea	8	kg	1250	FALSE	8	kg	1250	FALSE	1250	FALSE		FALSE	23624.99	23165.28	23624.99	0	FALSE	TRUE
C	A	20130101	2013	52	2013	554	NZL	New Zealand	X	Export	242	FJI	Fiji	0	W00	World	H4	HS	TRUE	282520	Lithium oxide and hydroxide	6	TRUE	C00	TOTAL CPC	0	0	TOTAL MOT	8	kg	25	FALSE	8	kg	25	FALSE	25	FALSE	89	FALSE		337.439	337.439	0	FALSE	TRUE
C	A	20130101	2013	52	2013	616	POL	Poland	X	Export	100	BGR	Bulgaria	0	W00	World	H4	HS	TRUE	282520	Lithium oxide and hydroxide	6	TRUE	C00	TOTAL CPC	0	0	TOTAL MOT	8	kg	100	FALSE	-1	N/A		FALSE	100	FALSE		FALSE		883	883	0	TRUE	FALSE
C	A	20130101	2013	52	2013	616	POL	Poland	X	Export	112	BLR	Belarus	0	W00	World	H4	HS	TRUE	282520	Lithium oxide and hydroxide	6	TRUE	C00	TOTAL CPC	0	0	TOTAL MOT	8	kg	1875	FALSE	-1	N/A		FALSE	1875	FALSE		FALSE		16083	16083	0	TRUE	FALSE
C	A	20130101	2013	52	2013	616	POL	Poland	X	Export	191	HRV	Croatia	0	W00	World	H4	HS	TRUE	282520	Lithium oxide and hydroxide	6	TRUE	C00	TOTAL CPC	0	0	TOTAL MOT	8	kg	6125	FALSE	-1	N/A		FALSE	6125	FALSE		FALSE		49163	49163	0	TRUE	FALSE
C	A	20130101	2013	52	2013	616	POL	Poland	X	Export	203	CZE	Czechia	0	W00	World	H4	HS	TRUE	282520	Lithium oxide and hydroxide	6	TRUE	C00	TOTAL CPC	0	0	TOTAL MOT	8	kg	725	FALSE	-1	N/A		FALSE	725	FALSE		FALSE		5703	5703	0	TRUE	FALSE
C	A	20130101	2013	52	2013	616	POL	Poland	X	Export	233	EST	Estonia	0	W00	World	H4	HS	TRUE	282520	Lithium oxide and hydroxide	6	TRUE	C00	TOTAL CPC	0	0	TOTAL MOT	8	kg	300	FALSE	-1	N/A		FALSE	300	FALSE		FALSE		2696	2696	0	TRUE	FALSE
C	A	20130101	2013	52	2013	616	POL	Poland	X	Export	300	GRC	Greece	0	W00	World	H4	HS	TRUE	282520	Lithium oxide and hydroxide	6	TRUE	C00	TOTAL CPC	0	0	TOTAL MOT	8	kg	3000	FALSE	-1	N/A		FALSE	3000	FALSE		FALSE		26560	26560	0	TRUE	FALSE
C	A	20130101	2013	52	2013	616	POL	Poland	X	Export	348	HUN	Hungary	0	W00	World	H4	HS	TRUE	282520	Lithium oxide and hydroxide	6	TRUE	C00	TOTAL CPC	0	0	TOTAL MOT	8	kg	25	FALSE	-1	N/A		FALSE	25	FALSE		FALSE		349	349	0	TRUE	FALSE
C	A	20130101	2013	52	2013	616	POL	Poland	X	Export	428	LVA	Latvia	0	W00	World	H4	HS	TRUE	282520	Lithium oxide and hydroxide	6	TRUE	C00	TOTAL CPC	0	0	TOTAL MOT	8	kg	200	FALSE	-1	N/A		FALSE	200	FALSE		FALSE		1902	1902	0	TRUE	FALSE
C	A	20130101	2013	52	2013	616	POL	Poland	X	Export	440	LTU	Lithuania	0	W00	World	H4	HS	TRUE	282520	Lithium oxide and hydroxide	6	TRUE	C00	TOTAL CPC	0	0	TOTAL MOT	8	kg	75	FALSE	-1	N/A		FALSE	75	FALSE		FALSE		734	734	0	TRUE	FALSE
C	A	20130101	2013	52	2013	616	POL	Poland	X	Export	642	ROU	Romania	0	W00	World	H4	HS	TRUE	282520	Lithium oxide and hydroxide	6	TRUE	C00	TOTAL CPC	0	0	TOTAL MOT	8	kg	2000	FALSE	-1	N/A		FALSE	2000	FALSE		FALSE		17759	17759	0	TRUE	FALSE
C	A	20130101	2013	52	2013	616	POL	Poland	X	Export	804	UKR	Ukraine	0	W00	World	H4	HS	TRUE	282520	Lithium oxide and hydroxide	6	TRUE	C00	TOTAL CPC	0	0	TOTAL MOT	8	kg	11925	FALSE	-1	N/A		FALSE	11925	FALSE		FALSE		98764	98764	0	TRUE	FALSE
C	A	20130101	2013	52	2013	643	RUS	Russian Federation	X	Export	112	BLR	Belarus	0	W00	World	H4	HS	TRUE	282520	Lithium oxide and hydroxide	6	TRUE	C00	TOTAL CPC	0	0	TOTAL MOT	8	kg	4777	FALSE	-1	N/A		FALSE	4777	FALSE		FALSE		38478	38478	0	TRUE	FALSE
C	A	20130101	2013	52	2013	643	RUS	Russian Federation	X	Export	398	KAZ	Kazakhstan	0	W00	World	H4	HS	TRUE	282520	Lithium oxide and hydroxide	6	TRUE	C00	TOTAL CPC	0	0	TOTAL MOT	8	kg	4427	FALSE	-1	N/A		FALSE	4427	FALSE		FALSE		39965	39965	0	TRUE	FALSE
C	A	20130101	2013	52	2013	643	RUS	Russian Federation	X	Export	440	LTU	Lithuania	0	W00	World	H4	HS	TRUE	282520	Lithium oxide and hydroxide	6	TRUE	C00	TOTAL CPC	0	0	TOTAL MOT	8	kg	11	FALSE	-1	N/A		FALSE	11	FALSE		FALSE		150	150	0	TRUE	FALSE
C	A	20130101	2013	52	2013	643	RUS	Russian Federation	X	Export	616	POL	Poland	0	W00	World	H4	HS	TRUE	282520	Lithium oxide and hydroxide	6	TRUE	C00	TOTAL CPC	0	0	TOTAL MOT	8	kg	250	FALSE	-1	N/A		FALSE	250	FALSE		FALSE		22180	22180	0	TRUE	FALSE
C	A	20130101	2013	52	2013	643	RUS	Russian Federation	X	Export	703	SVK	Slovakia	0	W00	World	H4	HS	TRUE	282520	Lithium oxide and hydroxide	6	TRUE	C00	TOTAL CPC	0	0	TOTAL MOT	8	kg	25	FALSE	-1	N/A		FALSE	25	FALSE		FALSE		352	352	0	TRUE	FALSE
C	A	20130101	2013	52	2013	643	RUS	Russian Federation	X	Export	860	UZB	Uzbekistan	0	W00	World	H4	HS	TRUE	282520	Lithium oxide and hydroxide	6	TRUE	C00	TOTAL CPC	0	0	TOTAL MOT	8	kg	5100	FALSE	-1	N/A		FALSE	5100	FALSE		FALSE		42391	42391	0	TRUE	FALSE
C	A	20130101	2013	52	2013	554	NZL	New Zealand	X	Export	242	FJI	Fiji	0	W00	World	H4	HS	TRUE	282520	Lithium oxide and hydroxide	6	TRUE	C00	TOTAL CPC	0	2100	Sea	8	kg	25	FALSE	8	kg	25	FALSE	25	FALSE	89	FALSE		337.439	337.439	0	TRUE	FALSE
C	A	20130101	2013	52	2013	616	POL	Poland	X	Export	112	BLR	Belarus	0	W00	World	H4	HS	TRUE	283691	Carbonates; lithium carbonate	6	TRUE	C00	TOTAL CPC	0	0	TOTAL MOT	8	kg	1960	FALSE	-1	N/A		FALSE	1960	FALSE		FALSE		15881	15881	0	TRUE	FALSE
C	A	20130101	2013	52	2013	616	POL	Poland	X	Export	203	CZE	Czechia	0	W00	World	H4	HS	TRUE	283691	Carbonates; lithium carbonate	6	TRUE	C00	TOTAL CPC	0	0	TOTAL MOT	8	kg	6040	FALSE	-1	N/A		FALSE	6040	FALSE		FALSE		42542	42542	0	TRUE	FALSE
C	A	20130101	2013	52	2013	616	POL	Poland	X	Export	348	HUN	Hungary	0	W00	World	H4	HS	TRUE	283691	Carbonates; lithium carbonate	6	TRUE	C00	TOTAL CPC	0	0	TOTAL MOT	8	kg	200	FALSE	-1	N/A		FALSE	200	FALSE		FALSE		1383	1383	0	TRUE	FALSE
C	A	20130101	2013	52	2013	616	POL	Poland	X	Export	642	ROU	Romania	0	W00	World	H4	HS	TRUE	283691	Carbonates; lithium carbonate	6	TRUE	C00	TOTAL CPC	0	0	TOTAL MOT	8	kg	300	FALSE	-1	N/A		FALSE	300	FALSE		FALSE		2259	2259	0	TRUE	FALSE
C	A	20130101	2013	52	2013	616	POL	Poland	X	Export	643	RUS	Russian Federation	0	W00	World	H4	HS	TRUE	283691	Carbonates; lithium carbonate	6	TRUE	C00	TOTAL CPC	0	0	TOTAL MOT	8	kg	3530	FALSE	-1	N/A		FALSE	3530	FALSE		FALSE		25646	25646	0	TRUE	FALSE
C	A	20130101	2013	52	2013	616	POL	Poland	X	Export	688	SRB	Serbia	0	W00	World	H4	HS	TRUE	283691	Carbonates; lithium carbonate	6	TRUE	C00	TOTAL CPC	0	0	TOTAL MOT	8	kg	21	FALSE	-1	N/A		FALSE	21	FALSE		FALSE		180	180	0	TRUE	FALSE
C	A	20130101	2013	52	2013	616	POL	Poland	X	Export	703	SVK	Slovakia	0	W00	World	H4	HS	TRUE	283691	Carbonates; lithium carbonate	6	TRUE	C00	TOTAL CPC	0	0	TOTAL MOT	8	kg	860	FALSE	-1	N/A		FALSE	860	FALSE		FALSE		5926	5926	0	TRUE	FALSE
C	A	20130101	2013	52	2013	616	POL	Poland	X	Export	804	UKR	Ukraine	0	W00	World	H4	HS	TRUE	283691	Carbonates; lithium carbonate	6	TRUE	C00	TOTAL CPC	0	0	TOTAL MOT	8	kg	9125	FALSE	-1	N/A		FALSE	9125	FALSE		FALSE		63345	63345	0	TRUE	FALSE
C	A	20130101	2013	52	2013	620	PRT	Portugal	X	Export	24	AGO	Angola	0	W00	World	H4	HS	TRUE	283691	Carbonates; lithium carbonate	6	TRUE	C00	TOTAL CPC	0	0	TOTAL MOT	8	kg	4	FALSE	-1	N/A		FALSE	4	FALSE		FALSE		173	173	0	TRUE	FALSE
C	A	20130101	2013	52	2013	620	PRT	Portugal	X	Export	608	PHL	Philippines	0	W00	World	H4	HS	TRUE	283691	Carbonates; lithium carbonate	6	TRUE	C00	TOTAL CPC	0	0	TOTAL MOT	8	kg	150	FALSE	-1	N/A		FALSE	150	FALSE		FALSE		1391	1391	0	TRUE	FALSE
C	A	20130101	2013	52	2013	643	RUS	Russian Federation	X	Export	112	BLR	Belarus	0	W00	World	H4	HS	TRUE	283691	Carbonates; lithium carbonate	6	TRUE	C00	TOTAL CPC	0	0	TOTAL MOT	8	kg	990	FALSE	-1	N/A		FALSE	990	FALSE		FALSE		10405	10405	0	TRUE	FALSE
C	A	20130101	2013	52	2013	643	RUS	Russian Federation	X	Export	398	KAZ	Kazakhstan	0	W00	World	H4	HS	TRUE	283691	Carbonates; lithium carbonate	6	TRUE	C00	TOTAL CPC	0	0	TOTAL MOT	8	kg	146	FALSE	-1	N/A		FALSE	146	FALSE		FALSE		3425	3425	0	TRUE	FALSE
C	A	20130101	2013	52	2013	643	RUS	Russian Federation	X	Export	417	KGZ	Kyrgyzstan	0	W00	World	H4	HS	TRUE	283691	Carbonates; lithium carbonate	6	TRUE	C00	TOTAL CPC	0	0	TOTAL MOT	8	kg	1	FALSE	-1	N/A		FALSE	1	FALSE		FALSE		25	25	0	TRUE	FALSE
C	A	20130101	2013	52	2013	702	SGP	Singapore	M	Import	152	CHL	Chile	0	W00	World	H4	HS	TRUE	282520	Lithium oxide and hydroxide	6	TRUE	C00	TOTAL CPC	0	0	TOTAL MOT	8	kg	37500	FALSE	8	kg	37500	FALSE	37500	FALSE		FALSE	245301.684		245301.684	0	TRUE	FALSE
C	A	20130101	2013	52	2013	702	SGP	Singapore	M	Import	156	CHN	China	0	W00	World	H4	HS	TRUE	282520	Lithium oxide and hydroxide	6	TRUE	C00	TOTAL CPC	0	0	TOTAL MOT	8	kg	22920	FALSE	8	kg	22920	FALSE	22920	FALSE		FALSE	640075.079		640075.079	0	TRUE	FALSE
C	A	20130101	2013	52	2013	702	SGP	Singapore	M	Import	608	PHL	Philippines	0	W00	World	H4	HS	TRUE	282520	Lithium oxide and hydroxide	6	TRUE	C00	TOTAL CPC	0	0	TOTAL MOT	8	kg	29	FALSE	8	kg	29	FALSE	29	FALSE		FALSE	2589.265		2589.265	0	TRUE	FALSE
C	A	20130101	2013	52	2013	704	VNM	Viet Nam	M	Import	156	CHN	China	0	W00	World	H4	HS	TRUE	282520	Lithium oxide and hydroxide	6	TRUE	C00	TOTAL CPC	0	0	TOTAL MOT	8	kg	10670	TRUE	-1	N/A		FALSE	10670	TRUE		FALSE	69706		69706	6	TRUE	FALSE
C	A	20130101	2013	52	2013	705	SVN	Slovenia	M	Import	156	CHN	China	0	W00	World	H4	HS	TRUE	282520	Lithium oxide and hydroxide	6	TRUE	C00	TOTAL CPC	0	0	TOTAL MOT	8	kg	16000	FALSE	-1	N/A		FALSE	16000	FALSE		FALSE	104320		104320	0	TRUE	FALSE
C	A	20130101	2013	52	2013	710	ZAF	South Africa	M	Import	152	CHL	Chile	0	W00	World	H4	HS	TRUE	282520	Lithium oxide and hydroxide	6	TRUE	C00	TOTAL CPC	0	0	TOTAL MOT	8	kg	98000	FALSE	8	kg	98000	FALSE	98000	FALSE	0	FALSE		550505.951	550505.951	0	FALSE	TRUE
C	A	20130101	2013	52	2013	710	ZAF	South Africa	M	Import	156	CHN	China	0	W00	World	H4	HS	TRUE	282520	Lithium oxide and hydroxide	6	TRUE	C00	TOTAL CPC	0	0	TOTAL MOT	8	kg	71168.4	FALSE	8	kg	71168.4	FALSE	71168.4	FALSE	0	FALSE		593039.584	593039.584	0	FALSE	TRUE
C	A	20130101	2013	52	2013	710	ZAF	South Africa	M	Import	203	CZE	Czechia	0	W00	World	H4	HS	TRUE	282520	Lithium oxide and hydroxide	6	TRUE	C00	TOTAL CPC	0	0	TOTAL MOT	8	kg	625	FALSE	8	kg	625	FALSE	625	FALSE	0	FALSE		9589.169	9589.169	0	FALSE	TRUE
C	A	20130101	2013	52	2013	710	ZAF	South Africa	M	Import	643	RUS	Russian Federation	0	W00	World	H4	HS	TRUE	282520	Lithium oxide and hydroxide	6	TRUE	C00	TOTAL CPC	0	0	TOTAL MOT	8	kg	120000	FALSE	8	kg	120000	FALSE	120000	FALSE	0	FALSE		624708.115	624708.115	0	FALSE	TRUE
C	A	20130101	2013	52	2013	716	ZWE	Zimbabwe	M	Import	710	ZAF	South Africa	0	W00	World	H4	HS	TRUE	282520	Lithium oxide and hydroxide	6	TRUE	C00	TOTAL CPC	0	0	TOTAL MOT	8	kg	1552	FALSE	8	kg	1552	FALSE	1552	FALSE	0	FALSE	13833.9		13833.9	0	FALSE	TRUE
C	A	20130101	2013	52	2013	710	ZAF	South Africa	M	Import	156	CHN	China	0	W00	World	H4	HS	TRUE	282520	Lithium oxide and hydroxide	6	TRUE	C00	TOTAL CPC	0	1000	Air	8	kg	60	FALSE	8	kg	60	FALSE	60	FALSE	0	FALSE		60232.732	60232.732	0	FALSE	TRUE
C	A	20130101	2013	52	2013	710	ZAF	South Africa	M	Import	203	CZE	Czechia	0	W00	World	H4	HS	TRUE	282520	Lithium oxide and hydroxide	6	TRUE	C00	TOTAL CPC	0	1000	Air	8	kg	25	FALSE	8	kg	25	FALSE	25	FALSE	0	FALSE		368.309	368.309	0	FALSE	TRUE
C	A	20130101	2013	52	2013	710	ZAF	South Africa	M	Import	152	CHL	Chile	0	W00	World	H4	HS	TRUE	282520	Lithium oxide and hydroxide	6	TRUE	C00	TOTAL CPC	0	2100	Sea	8	kg	98000	FALSE	8	kg	98000	FALSE	98000	FALSE	0	FALSE		550505.951	550505.951	0	FALSE	TRUE
C	A	20130101	2013	52	2013	710	ZAF	South Africa	M	Import	156	CHN	China	0	W00	World	H4	HS	TRUE	282520	Lithium oxide and hydroxide	6	TRUE	C00	TOTAL CPC	0	2100	Sea	8	kg	71108.4	FALSE	8	kg	71108.4	FALSE	71108.4	FALSE	0	FALSE		532806.852	532806.852	0	FALSE	TRUE
C	A	20130101	2013	52	2013	710	ZAF	South Africa	M	Import	203	CZE	Czechia	0	W00	World	H4	HS	TRUE	282520	Lithium oxide and hydroxide	6	TRUE	C00	TOTAL CPC	0	2100	Sea	8	kg	600	FALSE	8	kg	600	FALSE	600	FALSE	0	FALSE		9220.86	9220.86	0	FALSE	TRUE
C	A	20130101	2013	52	2013	710	ZAF	South Africa	M	Import	643	RUS	Russian Federation	0	W00	World	H4	HS	TRUE	282520	Lithium oxide and hydroxide	6	TRUE	C00	TOTAL CPC	0	2100	Sea	8	kg	120000	FALSE	8	kg	120000	FALSE	120000	FALSE	0	FALSE		624708.115	624708.115	0	FALSE	TRUE
C	A	20130101	2013	52	2013	716	ZWE	Zimbabwe	M	Import	710	ZAF	South Africa	0	W00	World	H4	HS	TRUE	282520	Lithium oxide and hydroxide	6	TRUE	C00	TOTAL CPC	0	3200	Road	8	kg	1552	FALSE	8	kg	1552	FALSE	1552	FALSE	0	FALSE	13833.9		13833.9	0	TRUE	FALSE
C	A	20130101	2013	52	2013	710	ZAF	South Africa	M	Import	152	CHL	Chile	0	W00	World	H4	HS	TRUE	282520	Lithium oxide and hydroxide	6	TRUE	C01	Clearance for home use	0	0	TOTAL MOT	8	kg	98000	FALSE	8	kg	98000	FALSE	98000	FALSE	0	FALSE		550505.951	550505.951	0	FALSE	TRUE
C	A	20130101	2013	52	2013	710	ZAF	South Africa	M	Import	156	CHN	China	0	W00	World	H4	HS	TRUE	282520	Lithium oxide and hydroxide	6	TRUE	C01	Clearance for home use	0	0	TOTAL MOT	8	kg	71168.4	FALSE	8	kg	71168.4	FALSE	71168.4	FALSE	0	FALSE		593039.584	593039.584	0	FALSE	TRUE
C	A	20130101	2013	52	2013	710	ZAF	South Africa	M	Import	203	CZE	Czechia	0	W00	World	H4	HS	TRUE	282520	Lithium oxide and hydroxide	6	TRUE	C01	Clearance for home use	0	0	TOTAL MOT	8	kg	625	FALSE	8	kg	625	FALSE	625	FALSE	0	FALSE		9589.169	9589.169	0	FALSE	TRUE
C	A	20130101	2013	52	2013	710	ZAF	South Africa	M	Import	643	RUS	Russian Federation	0	W00	World	H4	HS	TRUE	282520	Lithium oxide and hydroxide	6	TRUE	C01	Clearance for home use	0	0	TOTAL MOT	8	kg	120000	FALSE	8	kg	120000	FALSE	120000	FALSE	0	FALSE		624708.115	624708.115	0	FALSE	TRUE
C	A	20130101	2013	52	2013	710	ZAF	South Africa	M	Import	156	CHN	China	0	W00	World	H4	HS	TRUE	282520	Lithium oxide and hydroxide	6	TRUE	C01	Clearance for home use	0	1000	Air	8	kg	60	FALSE	8	kg	60	FALSE	60	FALSE	0	FALSE		60232.732	60232.732	0	TRUE	FALSE
C	A	20130101	2013	52	2013	710	ZAF	South Africa	M	Import	203	CZE	Czechia	0	W00	World	H4	HS	TRUE	282520	Lithium oxide and hydroxide	6	TRUE	C01	Clearance for home use	0	1000	Air	8	kg	25	FALSE	8	kg	25	FALSE	25	FALSE	0	FALSE		368.309	368.309	0	TRUE	FALSE
C	A	20130101	2013	52	2013	710	ZAF	South Africa	M	Import	152	CHL	Chile	0	W00	World	H4	HS	TRUE	282520	Lithium oxide and hydroxide	6	TRUE	C01	Clearance for home use	0	2100	Sea	8	kg	98000	FALSE	8	kg	98000	FALSE	98000	FALSE	0	FALSE		550505.951	550505.951	0	TRUE	FALSE
C	A	20130101	2013	52	2013	710	ZAF	South Africa	M	Import	156	CHN	China	0	W00	World	H4	HS	TRUE	282520	Lithium oxide and hydroxide	6	TRUE	C01	Clearance for home use	0	2100	Sea	8	kg	71108.4	FALSE	8	kg	71108.4	FALSE	71108.4	FALSE	0	FALSE		532806.852	532806.852	0	TRUE	FALSE
C	A	20130101	2013	52	2013	710	ZAF	South Africa	M	Import	203	CZE	Czechia	0	W00	World	H4	HS	TRUE	282520	Lithium oxide and hydroxide	6	TRUE	C01	Clearance for home use	0	2100	Sea	8	kg	600	FALSE	8	kg	600	FALSE	600	FALSE	0	FALSE		9220.86	9220.86	0	TRUE	FALSE
C	A	20130101	2013	52	2013	710	ZAF	South Africa	M	Import	643	RUS	Russian Federation	0	W00	World	H4	HS	TRUE	282520	Lithium oxide and hydroxide	6	TRUE	C01	Clearance for home use	0	2100	Sea	8	kg	120000	FALSE	8	kg	120000	FALSE	120000	FALSE	0	FALSE		624708.115	624708.115	0	TRUE	FALSE
C	A	20130101	2013	52	2013	688	SRB	Serbia	M	Import	156	CHN	China	0	W00	World	H4	HS	TRUE	283691	Carbonates; lithium carbonate	6	TRUE	C00	TOTAL CPC	0	0	TOTAL MOT	8	kg	25	FALSE	-1	N/A		FALSE	25	FALSE		FALSE	428		428	0	TRUE	FALSE
C	A	20130101	2013	52	2013	702	SGP	Singapore	M	Import	32	ARG	Argentina	0	W00	World	H4	HS	TRUE	283691	Carbonates; lithium carbonate	6	TRUE	C00	TOTAL CPC	0	0	TOTAL MOT	8	kg	10975	FALSE	8	kg	10975	FALSE	10975	FALSE		FALSE	88211.621		88211.621	0	TRUE	FALSE
C	A	20130101	2013	52	2013	702	SGP	Singapore	M	Import	104	MMR	Myanmar	0	W00	World	H4	HS	TRUE	283691	Carbonates; lithium carbonate	6	TRUE	C00	TOTAL CPC	0	0	TOTAL MOT	8	kg	2500	FALSE	8	kg	2500	FALSE	2500	FALSE		FALSE	1120.416		1120.416	0	TRUE	FALSE
C	A	20130101	2013	52	2013	702	SGP	Singapore	M	Import	156	CHN	China	0	W00	World	H4	HS	TRUE	283691	Carbonates; lithium carbonate	6	TRUE	C00	TOTAL CPC	0	0	TOTAL MOT	8	kg	162	FALSE	8	kg	162	FALSE	162	FALSE		FALSE	461.113		461.113	0	TRUE	FALSE
C	A	20130101	2013	52	2013	702	SGP	Singapore	M	Import	380	ITA	Italy	0	W00	World	H4	HS	TRUE	283691	Carbonates; lithium carbonate	6	TRUE	C00	TOTAL CPC	0	0	TOTAL MOT	8	kg	3600	FALSE	8	kg	3600	FALSE	3600	FALSE		FALSE	28676.109		28676.109	0	TRUE	FALSE
C	A	20130101	2013	52	2013	702	SGP	Singapore	M	Import	705	SVN	Slovenia	0	W00	World	H4	HS	TRUE	283691	Carbonates; lithium carbonate	6	TRUE	C00	TOTAL CPC	0	0	TOTAL MOT	8	kg	1049	FALSE	8	kg	1049	FALSE	1049	FALSE		FALSE	29004.562		29004.562	0	TRUE	FALSE
C	A	20130101	2013	52	2013	703	SVK	Slovakia	M	Import	203	CZE	Czechia	0	W00	World	H4	HS	TRUE	283691	Carbonates; lithium carbonate	6	TRUE	C00	TOTAL CPC	0	0	TOTAL MOT	8	kg	1980	FALSE	8	kg	1980	FALSE	1980	FALSE	0	FALSE	21037.389	21037.389	21037.389	0	FALSE	TRUE
C	A	20130101	2013	52	2013	704	VNM	Viet Nam	M	Import	152	CHL	Chile	0	W00	World	H4	HS	TRUE	283691	Carbonates; lithium carbonate	6	TRUE	C00	TOTAL CPC	0	0	TOTAL MOT	8	kg	71111	TRUE	-1	N/A		FALSE	71111	TRUE		FALSE	426000		426000	6	TRUE	FALSE
C	A	20130101	2013	52	2013	704	VNM	Viet Nam	M	Import	156	CHN	China	0	W00	World	H4	HS	TRUE	283691	Carbonates; lithium carbonate	6	TRUE	C00	TOTAL CPC	0	0	TOTAL MOT	8	kg	47016	TRUE	-1	N/A		FALSE	47016	TRUE		FALSE	281654		281654	6	TRUE	FALSE
C	A	20130101	2013	52	2013	704	VNM	Viet Nam	M	Import	764	THA	Thailand	0	W00	World	H4	HS	TRUE	283691	Carbonates; lithium carbonate	6	TRUE	C00	TOTAL CPC	0	0	TOTAL MOT	8	kg	167	TRUE	-1	N/A		FALSE	167	TRUE		FALSE	1002		1002	6	TRUE	FALSE
C	A	20130101	2013	52	2013	705	SVN	Slovenia	M	Import	152	CHL	Chile	0	W00	World	H4	HS	TRUE	283691	Carbonates; lithium carbonate	6	TRUE	C00	TOTAL CPC	0	0	TOTAL MOT	8	kg	52225	FALSE	-1	N/A		FALSE	52225	FALSE		FALSE	366371		366371	0	TRUE	FALSE
C	A	20130101	2013	52	2013	710	ZAF	South Africa	M	Import	152	CHL	Chile	0	W00	World	H4	HS	TRUE	283691	Carbonates; lithium carbonate	6	TRUE	C00	TOTAL CPC	0	0	TOTAL MOT	8	kg	131384	FALSE	8	kg	131384	FALSE	131384	FALSE	0	FALSE		725193.409	725193.409	0	FALSE	TRUE
C	A	20130101	2013	52	2013	710	ZAF	South Africa	M	Import	156	CHN	China	0	W00	World	H4	HS	TRUE	283691	Carbonates; lithium carbonate	6	TRUE	C00	TOTAL CPC	0	0	TOTAL MOT	8	kg	20000	FALSE	8	kg	20000	FALSE	20000	FALSE	0	FALSE		131394.952	131394.952	0	FALSE	TRUE
C	A	20130101	2013	52	2013	710	ZAF	South Africa	M	Import	288	GHA	Ghana	0	W00	World	H4	HS	TRUE	283691	Carbonates; lithium carbonate	6	TRUE	C00	TOTAL CPC	0	0	TOTAL MOT	8	kg	40	FALSE	8	kg	40	FALSE	40	FALSE	0	FALSE		26.707	26.707	0	FALSE	TRUE
C	A	20130101	2013	52	2013	716	ZWE	Zimbabwe	M	Import	156	CHN	China	0	W00	World	H4	HS	TRUE	283691	Carbonates; lithium carbonate	6	TRUE	C00	TOTAL CPC	0	0	TOTAL MOT	8	kg	4	FALSE	8	kg	4	FALSE	4	FALSE	0	FALSE	411.47		411.47	0	FALSE	TRUE
C	A	20130101	2013	52	2013	710	ZAF	South Africa	M	Import	288	GHA	Ghana	0	W00	World	H4	HS	TRUE	283691	Carbonates; lithium carbonate	6	TRUE	C00	TOTAL CPC	0	1000	Air	8	kg	40	FALSE	8	kg	40	FALSE	40	FALSE	0	FALSE		26.707	26.707	0	FALSE	TRUE
C	A	20130101	2013	52	2013	710	ZAF	South Africa	M	Import	152	CHL	Chile	0	W00	World	H4	HS	TRUE	283691	Carbonates; lithium carbonate	6	TRUE	C00	TOTAL CPC	0	2100	Sea	8	kg	131384	FALSE	8	kg	131384	FALSE	131384	FALSE	0	FALSE		725193.409	725193.409	0	FALSE	TRUE
C	A	20130101	2013	52	2013	710	ZAF	South Africa	M	Import	156	CHN	China	0	W00	World	H4	HS	TRUE	283691	Carbonates; lithium carbonate	6	TRUE	C00	TOTAL CPC	0	2100	Sea	8	kg	20000	FALSE	8	kg	20000	FALSE	20000	FALSE	0	FALSE		131394.952	131394.952	0	FALSE	TRUE
C	A	20130101	2013	52	2013	716	ZWE	Zimbabwe	M	Import	156	CHN	China	0	W00	World	H4	HS	TRUE	283691	Carbonates; lithium carbonate	6	TRUE	C00	TOTAL CPC	0	2200	Inland waterway	8	kg	4	FALSE	8	kg	4	FALSE	4	FALSE	0	FALSE	411.47		411.47	0	TRUE	FALSE
C	A	20130101	2013	52	2013	703	SVK	Slovakia	M	Import	203	CZE	Czechia	0	W00	World	H4	HS	TRUE	283691	Carbonates; lithium carbonate	6	TRUE	C00	TOTAL CPC	0	3200	Road	8	kg	1980	FALSE	8	kg	1980	FALSE	1980	FALSE	0	FALSE	21037.389	21037.389	21037.389	0	FALSE	TRUE
C	A	20130101	2013	52	2013	710	ZAF	South Africa	M	Import	152	CHL	Chile	0	W00	World	H4	HS	TRUE	283691	Carbonates; lithium carbonate	6	TRUE	C01	Clearance for home use	0	0	TOTAL MOT	8	kg	131384	FALSE	8	kg	131384	FALSE	131384	FALSE	0	FALSE		725193.409	725193.409	0	FALSE	TRUE
C	A	20130101	2013	52	2013	710	ZAF	South Africa	M	Import	156	CHN	China	0	W00	World	H4	HS	TRUE	283691	Carbonates; lithium carbonate	6	TRUE	C01	Clearance for home use	0	0	TOTAL MOT	8	kg	20000	FALSE	8	kg	20000	FALSE	20000	FALSE	0	FALSE		131394.952	131394.952	0	FALSE	TRUE
C	A	20130101	2013	52	2013	710	ZAF	South Africa	M	Import	288	GHA	Ghana	0	W00	World	H4	HS	TRUE	283691	Carbonates; lithium carbonate	6	TRUE	C01	Clearance for home use	0	0	TOTAL MOT	8	kg	40	FALSE	8	kg	40	FALSE	40	FALSE	0	FALSE		26.707	26.707	0	FALSE	TRUE
C	A	20130101	2013	52	2013	710	ZAF	South Africa	M	Import	288	GHA	Ghana	0	W00	World	H4	HS	TRUE	283691	Carbonates; lithium carbonate	6	TRUE	C01	Clearance for home use	0	1000	Air	8	kg	40	FALSE	8	kg	40	FALSE	40	FALSE	0	FALSE		26.707	26.707	0	TRUE	FALSE
C	A	20130101	2013	52	2013	710	ZAF	South Africa	M	Import	152	CHL	Chile	0	W00	World	H4	HS	TRUE	283691	Carbonates; lithium carbonate	6	TRUE	C01	Clearance for home use	0	2100	Sea	8	kg	131384	FALSE	8	kg	131384	FALSE	131384	FALSE	0	FALSE		725193.409	725193.409	0	TRUE	FALSE
C	A	20130101	2013	52	2013	710	ZAF	South Africa	M	Import	156	CHN	China	0	W00	World	H4	HS	TRUE	283691	Carbonates; lithium carbonate	6	TRUE	C01	Clearance for home use	0	2100	Sea	8	kg	20000	FALSE	8	kg	20000	FALSE	20000	FALSE	0	FALSE		131394.952	131394.952	0	TRUE	FALSE
C	A	20130101	2013	52	2013	703	SVK	Slovakia	M	Import	203	CZE	Czechia	0	W00	World	H4	HS	TRUE	283691	Carbonates; lithium carbonate	6	TRUE	C20	CPC N.E.S.	0	0	TOTAL MOT	8	kg	1980	FALSE	8	kg	1980	FALSE	1980	FALSE	0	FALSE	21037.389	21037.389	21037.389	0	FALSE	TRUE
C	A	20130101	2013	52	2013	703	SVK	Slovakia	M	Import	203	CZE	Czechia	0	W00	World	H4	HS	TRUE	283691	Carbonates; lithium carbonate	6	TRUE	C20	CPC N.E.S.	0	3200	Road	8	kg	1980	FALSE	8	kg	1980	FALSE	1980	FALSE	0	FALSE	21037.389	21037.389	21037.389	0	FALSE	TRUE
C	A	20130101	2013	52	2013	702	SGP	Singapore	X	Export	156	CHN	China	0	W00	World	H4	HS	TRUE	282520	Lithium oxide and hydroxide	6	TRUE	C00	TOTAL CPC	0	0	TOTAL MOT	8	kg	3.7	FALSE	8	kg	3.7	FALSE	3.7	FALSE		FALSE		3027.782	3027.782	0	TRUE	FALSE
C	A	20130101	2013	52	2013	702	SGP	Singapore	X	Export	360	IDN	Indonesia	0	W00	World	H4	HS	TRUE	282520	Lithium oxide and hydroxide	6	TRUE	C00	TOTAL CPC	0	0	TOTAL MOT	8	kg	3164.5	FALSE	8	kg	3164.5	FALSE	3164.5	FALSE		FALSE		49350.687	49350.687	0	TRUE	FALSE
C	A	20130101	2013	52	2013	702	SGP	Singapore	X	Export	410	KOR	Rep. of Korea	0	W00	World	H4	HS	TRUE	282520	Lithium oxide and hydroxide	6	TRUE	C00	TOTAL CPC	0	0	TOTAL MOT	8	kg	30	FALSE	8	kg	30	FALSE	30	FALSE		FALSE		3595.94	3595.94	0	TRUE	FALSE
C	A	20130101	2013	52	2013	702	SGP	Singapore	X	Export	458	MYS	Malaysia	0	W00	World	H4	HS	TRUE	282520	Lithium oxide and hydroxide	6	TRUE	C00	TOTAL CPC	0	0	TOTAL MOT	8	kg	1296.4	FALSE	8	kg	1296.4	FALSE	1296.4	FALSE		FALSE		30239.462	30239.462	0	TRUE	FALSE
C	A	20130101	2013	52	2013	702	SGP	Singapore	X	Export	704	VNM	Viet Nam	0	W00	World	H4	HS	TRUE	282520	Lithium oxide and hydroxide	6	TRUE	C00	TOTAL CPC	0	0	TOTAL MOT	8	kg	12	FALSE	8	kg	12	FALSE	12	FALSE		FALSE		4571.639	4571.639	0	TRUE	FALSE
C	A	20130101	2013	52	2013	702	SGP	Singapore	X	Export	764	THA	Thailand	0	W00	World	H4	HS	TRUE	282520	Lithium oxide and hydroxide	6	TRUE	C00	TOTAL CPC	0	0	TOTAL MOT	8	kg	10758.6	FALSE	8	kg	10758.6	FALSE	10758.6	FALSE		FALSE		193941.855	193941.855	0	TRUE	FALSE
C	A	20130101	2013	52	2013	702	SGP	Singapore	X	Export	784	ARE	United Arab Emirates	0	W00	World	H4	HS	TRUE	282520	Lithium oxide and hydroxide	6	TRUE	C00	TOTAL CPC	0	0	TOTAL MOT	8	kg	400	FALSE	8	kg	400	FALSE	400	FALSE		FALSE		3355.412	3355.412	0	TRUE	FALSE
C	A	20130101	2013	52	2013	710	ZAF	South Africa	X	Export	72	BWA	Botswana	0	W00	World	H4	HS	TRUE	282520	Lithium oxide and hydroxide	6	TRUE	C00	TOTAL CPC	0	0	TOTAL MOT	8	kg	1171	FALSE	8	kg	1171	FALSE	1171	FALSE	0	FALSE		2269.269	2269.269	0	FALSE	TRUE
C	A	20130101	2013	52	2013	710	ZAF	South Africa	X	Export	478	MRT	Mauritania	0	W00	World	H4	HS	TRUE	282520	Lithium oxide and hydroxide	6	TRUE	C00	TOTAL CPC	0	0	TOTAL MOT	8	kg	1	FALSE	8	kg	1	FALSE	1	FALSE	0	FALSE		4.451	4.451	0	FALSE	TRUE
C	A	20130101	2013	52	2013	710	ZAF	South Africa	X	Export	508	MOZ	Mozambique	0	W00	World	H4	HS	TRUE	282520	Lithium oxide and hydroxide	6	TRUE	C00	TOTAL CPC	0	0	TOTAL MOT	8	kg	650	FALSE	8	kg	650	FALSE	650	FALSE	0	FALSE		668.297	668.297	0	FALSE	TRUE
C	A	20130101	2013	52	2013	710	ZAF	South Africa	X	Export	690	SYC	Seychelles	0	W00	World	H4	HS	TRUE	282520	Lithium oxide and hydroxide	6	TRUE	C00	TOTAL CPC	0	0	TOTAL MOT	8	kg	3	FALSE	8	kg	3	FALSE	3	FALSE	0	FALSE		702.353	702.353	0	FALSE	TRUE
C	A	20130101	2013	52	2013	710	ZAF	South Africa	X	Export	716	ZWE	Zimbabwe	0	W00	World	H4	HS	TRUE	282520	Lithium oxide and hydroxide	6	TRUE	C00	TOTAL CPC	0	0	TOTAL MOT	8	kg	1525	FALSE	8	kg	1525	FALSE	1525	FALSE	0	FALSE		13222.049	13222.049	0	FALSE	TRUE
C	A	20130101	2013	52	2013	710	ZAF	South Africa	X	Export	800	UGA	Uganda	0	W00	World	H4	HS	TRUE	282520	Lithium oxide and hydroxide	6	TRUE	C00	TOTAL CPC	0	0	TOTAL MOT	8	kg	12090	FALSE	8	kg	12090	FALSE	12090	FALSE	0	FALSE		31947.091	31947.091	0	FALSE	TRUE
C	A	20130101	2013	52	2013	710	ZAF	South Africa	X	Export	690	SYC	Seychelles	0	W00	World	H4	HS	TRUE	282520	Lithium oxide and hydroxide	6	TRUE	C00	TOTAL CPC	0	1000	Air	8	kg	3	FALSE	8	kg	3	FALSE	3	FALSE	0	FALSE		702.353	702.353	0	FALSE	TRUE
C	A	20130101	2013	52	2013	710	ZAF	South Africa	X	Export	478	MRT	Mauritania	0	W00	World	H4	HS	TRUE	282520	Lithium oxide and hydroxide	6	TRUE	C00	TOTAL CPC	0	2100	Sea	8	kg	1	FALSE	8	kg	1	FALSE	1	FALSE	0	FALSE		4.451	4.451	0	FALSE	TRUE
C	A	20130101	2013	52	2013	710	ZAF	South Africa	X	Export	800	UGA	Uganda	0	W00	World	H4	HS	TRUE	282520	Lithium oxide and hydroxide	6	TRUE	C00	TOTAL CPC	0	2100	Sea	8	kg	12090	FALSE	8	kg	12090	FALSE	12090	FALSE	0	FALSE		31947.091	31947.091	0	FALSE	TRUE
C	A	20130101	2013	52	2013	710	ZAF	South Africa	X	Export	72	BWA	Botswana	0	W00	World	H4	HS	TRUE	282520	Lithium oxide and hydroxide	6	TRUE	C00	TOTAL CPC	0	3200	Road	8	kg	1171	FALSE	8	kg	1171	FALSE	1171	FALSE	0	FALSE		2269.269	2269.269	0	FALSE	TRUE
C	A	20130101	2013	52	2013	710	ZAF	South Africa	X	Export	508	MOZ	Mozambique	0	W00	World	H4	HS	TRUE	282520	Lithium oxide and hydroxide	6	TRUE	C00	TOTAL CPC	0	3200	Road	8	kg	650	FALSE	8	kg	650	FALSE	650	FALSE	0	FALSE		668.297	668.297	0	FALSE	TRUE
C	A	20130101	2013	52	2013	710	ZAF	South Africa	X	Export	716	ZWE	Zimbabwe	0	W00	World	H4	HS	TRUE	282520	Lithium oxide and hydroxide	6	TRUE	C00	TOTAL CPC	0	3200	Road	8	kg	1525	FALSE	8	kg	1525	FALSE	1525	FALSE	0	FALSE		13222.049	13222.049	0	FALSE	TRUE
C	A	20130101	2013	52	2013	710	ZAF	South Africa	X	Export	72	BWA	Botswana	0	W00	World	H4	HS	TRUE	282520	Lithium oxide and hydroxide	6	TRUE	C03	Outright exportation	0	0	TOTAL MOT	8	kg	1171	FALSE	8	kg	1171	FALSE	1171	FALSE	0	FALSE		2269.269	2269.269	0	FALSE	TRUE
C	A	20130101	2013	52	2013	710	ZAF	South Africa	X	Export	478	MRT	Mauritania	0	W00	World	H4	HS	TRUE	282520	Lithium oxide and hydroxide	6	TRUE	C03	Outright exportation	0	0	TOTAL MOT	8	kg	1	FALSE	8	kg	1	FALSE	1	FALSE	0	FALSE		4.451	4.451	0	FALSE	TRUE
C	A	20130101	2013	52	2013	710	ZAF	South Africa	X	Export	508	MOZ	Mozambique	0	W00	World	H4	HS	TRUE	282520	Lithium oxide and hydroxide	6	TRUE	C03	Outright exportation	0	0	TOTAL MOT	8	kg	650	FALSE	8	kg	650	FALSE	650	FALSE	0	FALSE		668.297	668.297	0	FALSE	TRUE
C	A	20130101	2013	52	2013	710	ZAF	South Africa	X	Export	690	SYC	Seychelles	0	W00	World	H4	HS	TRUE	282520	Lithium oxide and hydroxide	6	TRUE	C03	Outright exportation	0	0	TOTAL MOT	8	kg	3	FALSE	8	kg	3	FALSE	3	FALSE	0	FALSE		702.353	702.353	0	FALSE	TRUE
C	A	20130101	2013	52	2013	710	ZAF	South Africa	X	Export	716	ZWE	Zimbabwe	0	W00	World	H4	HS	TRUE	282520	Lithium oxide and hydroxide	6	TRUE	C03	Outright exportation	0	0	TOTAL MOT	8	kg	1525	FALSE	8	kg	1525	FALSE	1525	FALSE	0	FALSE		13222.049	13222.049	0	FALSE	TRUE
C	A	20130101	2013	52	2013	710	ZAF	South Africa	X	Export	800	UGA	Uganda	0	W00	World	H4	HS	TRUE	282520	Lithium oxide and hydroxide	6	TRUE	C03	Outright exportation	0	0	TOTAL MOT	8	kg	12090	FALSE	8	kg	12090	FALSE	12090	FALSE	0	FALSE		31947.091	31947.091	0	FALSE	TRUE
C	A	20130101	2013	52	2013	710	ZAF	South Africa	X	Export	690	SYC	Seychelles	0	W00	World	H4	HS	TRUE	282520	Lithium oxide and hydroxide	6	TRUE	C03	Outright exportation	0	1000	Air	8	kg	3	FALSE	8	kg	3	FALSE	3	FALSE	0	FALSE		702.353	702.353	0	TRUE	FALSE
C	A	20130101	2013	52	2013	710	ZAF	South Africa	X	Export	478	MRT	Mauritania	0	W00	World	H4	HS	TRUE	282520	Lithium oxide and hydroxide	6	TRUE	C03	Outright exportation	0	2100	Sea	8	kg	1	FALSE	8	kg	1	FALSE	1	FALSE	0	FALSE		4.451	4.451	0	TRUE	FALSE
C	A	20130101	2013	52	2013	710	ZAF	South Africa	X	Export	800	UGA	Uganda	0	W00	World	H4	HS	TRUE	282520	Lithium oxide and hydroxide	6	TRUE	C03	Outright exportation	0	2100	Sea	8	kg	12090	FALSE	8	kg	12090	FALSE	12090	FALSE	0	FALSE		31947.091	31947.091	0	TRUE	FALSE
C	A	20130101	2013	52	2013	710	ZAF	South Africa	X	Export	72	BWA	Botswana	0	W00	World	H4	HS	TRUE	282520	Lithium oxide and hydroxide	6	TRUE	C03	Outright exportation	0	3200	Road	8	kg	1171	FALSE	8	kg	1171	FALSE	1171	FALSE	0	FALSE		2269.269	2269.269	0	TRUE	FALSE
C	A	20130101	2013	52	2013	710	ZAF	South Africa	X	Export	508	MOZ	Mozambique	0	W00	World	H4	HS	TRUE	282520	Lithium oxide and hydroxide	6	TRUE	C03	Outright exportation	0	3200	Road	8	kg	650	FALSE	8	kg	650	FALSE	650	FALSE	0	FALSE		668.297	668.297	0	TRUE	FALSE
C	A	20130101	2013	52	2013	710	ZAF	South Africa	X	Export	716	ZWE	Zimbabwe	0	W00	World	H4	HS	TRUE	282520	Lithium oxide and hydroxide	6	TRUE	C03	Outright exportation	0	3200	Road	8	kg	1525	FALSE	8	kg	1525	FALSE	1525	FALSE	0	FALSE		13222.049	13222.049	0	TRUE	FALSE
C	A	20130101	2013	52	2013	702	SGP	Singapore	X	Export	360	IDN	Indonesia	0	W00	World	H4	HS	TRUE	283691	Carbonates; lithium carbonate	6	TRUE	C00	TOTAL CPC	0	0	TOTAL MOT	8	kg	14001	FALSE	8	kg	14001	FALSE	14001	FALSE		FALSE		29887.06	29887.06	0	TRUE	FALSE
C	A	20130101	2013	52	2013	702	SGP	Singapore	X	Export	458	MYS	Malaysia	0	W00	World	H4	HS	TRUE	283691	Carbonates; lithium carbonate	6	TRUE	C00	TOTAL CPC	0	0	TOTAL MOT	8	kg	4672.9	FALSE	8	kg	4672.9	FALSE	4672.9	FALSE		FALSE		46087.97	46087.97	0	TRUE	FALSE
C	A	20130101	2013	52	2013	702	SGP	Singapore	X	Export	462	MDV	Maldives	0	W00	World	H4	HS	TRUE	283691	Carbonates; lithium carbonate	6	TRUE	C00	TOTAL CPC	0	0	TOTAL MOT	8	kg	3000	FALSE	8	kg	3000	FALSE	3000	FALSE		FALSE		2876.752	2876.752	0	TRUE	FALSE
C	A	20130101	2013	52	2013	702	SGP	Singapore	X	Export	554	NZL	New Zealand	0	W00	World	H4	HS	TRUE	283691	Carbonates; lithium carbonate	6	TRUE	C00	TOTAL CPC	0	0	TOTAL MOT	8	kg	500	FALSE	8	kg	500	FALSE	500	FALSE		FALSE		17139.051	17139.051	0	TRUE	FALSE
C	A	20130101	2013	52	2013	702	SGP	Singapore	X	Export	608	PHL	Philippines	0	W00	World	H4	HS	TRUE	283691	Carbonates; lithium carbonate	6	TRUE	C00	TOTAL CPC	0	0	TOTAL MOT	8	kg	1	FALSE	8	kg	1	FALSE	1	FALSE		FALSE		175.002	175.002	0	TRUE	FALSE
C	A	20130101	2013	52	2013	705	SVN	Slovenia	X	Export	40	AUT	Austria	0	W00	World	H4	HS	TRUE	283691	Carbonates; lithium carbonate	6	TRUE	C00	TOTAL CPC	0	0	TOTAL MOT	8	kg	5000	FALSE	-1	N/A		FALSE	5000	FALSE		FALSE		99589	99589	0	TRUE	FALSE
C	A	20130101	2013	52	2013	705	SVN	Slovenia	X	Export	380	ITA	Italy	0	W00	World	H4	HS	TRUE	283691	Carbonates; lithium carbonate	6	TRUE	C00	TOTAL CPC	0	0	TOTAL MOT	8	kg	6089	FALSE	-1	N/A		FALSE	6089	FALSE		FALSE		120669	120669	0	TRUE	FALSE
C	A	20130101	2013	52	2013	705	SVN	Slovenia	X	Export	410	KOR	Rep. of Korea	0	W00	World	H4	HS	TRUE	283691	Carbonates; lithium carbonate	6	TRUE	C00	TOTAL CPC	0	0	TOTAL MOT	8	kg	6100	FALSE	-1	N/A		FALSE	6100	FALSE		FALSE		126078	126078	0	TRUE	FALSE
C	A	20130101	2013	52	2013	705	SVN	Slovenia	X	Export	702	SGP	Singapore	0	W00	World	H4	HS	TRUE	283691	Carbonates; lithium carbonate	6	TRUE	C00	TOTAL CPC	0	0	TOTAL MOT	8	kg	1049	FALSE	-1	N/A		FALSE	1049	FALSE		FALSE		20346	20346	0	TRUE	FALSE
C	A	20130101	2013	52	2013	705	SVN	Slovenia	X	Export	764	THA	Thailand	0	W00	World	H4	HS	TRUE	283691	Carbonates; lithium carbonate	6	TRUE	C00	TOTAL CPC	0	0	TOTAL MOT	8	kg	500	FALSE	-1	N/A		FALSE	500	FALSE		FALSE		9153	9153	0	TRUE	FALSE
C	A	20130101	2013	52	2013	710	ZAF	South Africa	X	Export	72	BWA	Botswana	0	W00	World	H4	HS	TRUE	283691	Carbonates; lithium carbonate	6	TRUE	C00	TOTAL CPC	0	0	TOTAL MOT	8	kg	10	FALSE	8	kg	10	FALSE	10	FALSE	0	FALSE		129.912	129.912	0	FALSE	TRUE
C	A	20130101	2013	52	2013	710	ZAF	South Africa	X	Export	180	COD	Dem. Rep. of the Congo	0	W00	World	H4	HS	TRUE	283691	Carbonates; lithium carbonate	6	TRUE	C00	TOTAL CPC	0	0	TOTAL MOT	8	kg	15	FALSE	8	kg	15	FALSE	15	FALSE	0	FALSE		1219	1219	0	FALSE	TRUE
C	A	20130101	2013	52	2013	710	ZAF	South Africa	X	Export	516	NAM	Namibia	0	W00	World	H4	HS	TRUE	283691	Carbonates; lithium carbonate	6	TRUE	C00	TOTAL CPC	0	0	TOTAL MOT	8	kg	252	FALSE	8	kg	252	FALSE	252	FALSE	0	FALSE		3388.169	3388.169	0	FALSE	TRUE
C	A	20130101	2013	52	2013	710	ZAF	South Africa	X	Export	72	BWA	Botswana	0	W00	World	H4	HS	TRUE	283691	Carbonates; lithium carbonate	6	TRUE	C00	TOTAL CPC	0	3200	Road	8	kg	10	FALSE	8	kg	10	FALSE	10	FALSE	0	FALSE		129.912	129.912	0	FALSE	TRUE
C	A	20130101	2013	52	2013	710	ZAF	South Africa	X	Export	180	COD	Dem. Rep. of the Congo	0	W00	World	H4	HS	TRUE	283691	Carbonates; lithium carbonate	6	TRUE	C00	TOTAL CPC	0	3200	Road	8	kg	15	FALSE	8	kg	15	FALSE	15	FALSE	0	FALSE		1219	1219	0	FALSE	TRUE
C	A	20130101	2013	52	2013	710	ZAF	South Africa	X	Export	516	NAM	Namibia	0	W00	World	H4	HS	TRUE	283691	Carbonates; lithium carbonate	6	TRUE	C00	TOTAL CPC	0	3200	Road	8	kg	252	FALSE	8	kg	252	FALSE	252	FALSE	0	FALSE		3388.169	3388.169	0	FALSE	TRUE
C	A	20130101	2013	52	2013	710	ZAF	South Africa	X	Export	72	BWA	Botswana	0	W00	World	H4	HS	TRUE	283691	Carbonates; lithium carbonate	6	TRUE	C03	Outright exportation	0	0	TOTAL MOT	8	kg	10	FALSE	8	kg	10	FALSE	10	FALSE	0	FALSE		129.912	129.912	0	FALSE	TRUE
C	A	20130101	2013	52	2013	710	ZAF	South Africa	X	Export	180	COD	Dem. Rep. of the Congo	0	W00	World	H4	HS	TRUE	283691	Carbonates; lithium carbonate	6	TRUE	C03	Outright exportation	0	0	TOTAL MOT	8	kg	15	FALSE	8	kg	15	FALSE	15	FALSE	0	FALSE		1219	1219	0	FALSE	TRUE
C	A	20130101	2013	52	2013	710	ZAF	South Africa	X	Export	516	NAM	Namibia	0	W00	World	H4	HS	TRUE	283691	Carbonates; lithium carbonate	6	TRUE	C03	Outright exportation	0	0	TOTAL MOT	8	kg	252	FALSE	8	kg	252	FALSE	252	FALSE	0	FALSE		3388.169	3388.169	0	FALSE	TRUE
C	A	20130101	2013	52	2013	710	ZAF	South Africa	X	Export	72	BWA	Botswana	0	W00	World	H4	HS	TRUE	283691	Carbonates; lithium carbonate	6	TRUE	C03	Outright exportation	0	3200	Road	8	kg	10	FALSE	8	kg	10	FALSE	10	FALSE	0	FALSE		129.912	129.912	0	TRUE	FALSE
C	A	20130101	2013	52	2013	710	ZAF	South Africa	X	Export	180	COD	Dem. Rep. of the Congo	0	W00	World	H4	HS	TRUE	283691	Carbonates; lithium carbonate	6	TRUE	C03	Outright exportation	0	3200	Road	8	kg	15	FALSE	8	kg	15	FALSE	15	FALSE	0	FALSE		1219	1219	0	TRUE	FALSE
C	A	20130101	2013	52	2013	710	ZAF	South Africa	X	Export	516	NAM	Namibia	0	W00	World	H4	HS	TRUE	283691	Carbonates; lithium carbonate	6	TRUE	C03	Outright exportation	0	3200	Road	8	kg	252	FALSE	8	kg	252	FALSE	252	FALSE	0	FALSE		3388.169	3388.169	0	TRUE	FALSE
C	A	20130101	2013	52	2013	764	THA	Thailand	M	Import	40	AUT	Austria	0	W00	World	H4	HS	TRUE	282520	Lithium oxide and hydroxide	6	TRUE	C00	TOTAL CPC	0	0	TOTAL MOT	8	kg	6	FALSE	-1	N/A		FALSE	6	FALSE		FALSE	744		744	0	TRUE	FALSE
C	A	20130101	2013	52	2013	764	THA	Thailand	M	Import	152	CHL	Chile	0	W00	World	H4	HS	TRUE	282520	Lithium oxide and hydroxide	6	TRUE	C00	TOTAL CPC	0	0	TOTAL MOT	8	kg	2000	FALSE	-1	N/A		FALSE	2000	FALSE		FALSE	14464		14464	0	TRUE	FALSE
C	A	20130101	2013	52	2013	764	THA	Thailand	M	Import	156	CHN	China	0	W00	World	H4	HS	TRUE	282520	Lithium oxide and hydroxide	6	TRUE	C00	TOTAL CPC	0	0	TOTAL MOT	8	kg	123031	FALSE	-1	N/A		FALSE	123031	FALSE		FALSE	894336		894336	0	TRUE	FALSE
C	A	20130101	2013	52	2013	784	ARE	United Arab Emirates	M	Import	152	CHL	Chile	0	W00	World	H4	HS	TRUE	282520	Lithium oxide and hydroxide	6	TRUE	C00	TOTAL CPC	0	0	TOTAL MOT	8	kg	94656	FALSE	8	kg	94656	FALSE	94656	FALSE		FALSE	722327.432		722327.432	0	TRUE	FALSE
C	A	20130101	2013	52	2013	784	ARE	United Arab Emirates	M	Import	156	CHN	China	0	W00	World	H4	HS	TRUE	282520	Lithium oxide and hydroxide	6	TRUE	C00	TOTAL CPC	0	0	TOTAL MOT	8	kg	116736	FALSE	8	kg	116736	FALSE	116736	FALSE		FALSE	850082.315		850082.315	0	TRUE	FALSE
C	A	20130101	2013	52	2013	784	ARE	United Arab Emirates	M	Import	643	RUS	Russian Federation	0	W00	World	H4	HS	TRUE	282520	Lithium oxide and hydroxide	6	TRUE	C00	TOTAL CPC	0	0	TOTAL MOT	8	kg	129794	FALSE	8	kg	129794	FALSE	129794	FALSE		FALSE	962421.093		962421.093	0	TRUE	FALSE
C	A	20130101	2013	52	2013	729	SDN	Sudan	M	Import	156	CHN	China	0	W00	World	H4	HS	TRUE	283691	Carbonates; lithium carbonate	6	TRUE	C00	TOTAL CPC	0	0	TOTAL MOT	8	kg	1000	FALSE	-1	N/A	0	FALSE	1000	FALSE	0	FALSE	662	0	662	0	FALSE	TRUE
C	A	20130101	2013	52	2013	764	THA	Thailand	M	Import	32	ARG	Argentina	0	W00	World	H4	HS	TRUE	283691	Carbonates; lithium carbonate	6	TRUE	C00	TOTAL CPC	0	0	TOTAL MOT	8	kg	18000	FALSE	-1	N/A		FALSE	18000	FALSE		FALSE	104400		104400	0	TRUE	FALSE
C	A	20130101	2013	52	2013	764	THA	Thailand	M	Import	40	AUT	Austria	0	W00	World	H4	HS	TRUE	283691	Carbonates; lithium carbonate	6	TRUE	C00	TOTAL CPC	0	0	TOTAL MOT	8	kg	500	FALSE	-1	N/A		FALSE	500	FALSE		FALSE	17500		17500	0	TRUE	FALSE
C	A	20130101	2013	52	2013	764	THA	Thailand	M	Import	152	CHL	Chile	0	W00	World	H4	HS	TRUE	283691	Carbonates; lithium carbonate	6	TRUE	C00	TOTAL CPC	0	0	TOTAL MOT	8	kg	72000	FALSE	-1	N/A		FALSE	72000	FALSE		FALSE	428400		428400	0	TRUE	FALSE
C	A	20130101	2013	52	2013	764	THA	Thailand	M	Import	156	CHN	China	0	W00	World	H4	HS	TRUE	283691	Carbonates; lithium carbonate	6	TRUE	C00	TOTAL CPC	0	0	TOTAL MOT	8	kg	28500	FALSE	-1	N/A		FALSE	28500	FALSE		FALSE	226373		226373	0	TRUE	FALSE
C	A	20130101	2013	52	2013	784	ARE	United Arab Emirates	M	Import	152	CHL	Chile	0	W00	World	H4	HS	TRUE	283691	Carbonates; lithium carbonate	6	TRUE	C00	TOTAL CPC	0	0	TOTAL MOT	8	kg	11978	FALSE	8	kg	11978	FALSE	11978	FALSE		FALSE	73860.741		73860.741	0	TRUE	FALSE
C	A	20130101	2013	52	2013	784	ARE	United Arab Emirates	M	Import	156	CHN	China	0	W00	World	H4	HS	TRUE	283691	Carbonates; lithium carbonate	6	TRUE	C00	TOTAL CPC	0	0	TOTAL MOT	8	kg	3234	FALSE	8	kg	3234	FALSE	3234	FALSE		FALSE	14138.163		14138.163	0	TRUE	FALSE
C	A	20130101	2013	52	2013	788	TUN	Tunisia	M	Import	380	ITA	Italy	0	W00	World	H4	HS	TRUE	283691	Carbonates; lithium carbonate	6	TRUE	C00	TOTAL CPC	0	0	TOTAL MOT	8	kg	1	FALSE	-1	N/A		FALSE	1	FALSE		FALSE	207		207	0	TRUE	FALSE
C	A	20130101	2013	52	2013	788	TUN	Tunisia	M	Import	410	KOR	Rep. of Korea	0	W00	World	H4	HS	TRUE	283691	Carbonates; lithium carbonate	6	TRUE	C00	TOTAL CPC	0	0	TOTAL MOT	8	kg	2	FALSE	-1	N/A		FALSE	2	FALSE		FALSE	38		38	0	TRUE	FALSE
C	A	20130101	2013	52	2013	729	SDN	Sudan	M	Import	156	CHN	China	0	W00	World	H4	HS	TRUE	283691	Carbonates; lithium carbonate	6	TRUE	C00	TOTAL CPC	0	3200	Road	8	kg	1000	FALSE	-1	N/A	0	FALSE	1000	FALSE	0	FALSE	662	0	662	0	TRUE	FALSE
C	A	20130101	2013	52	2013	784	ARE	United Arab Emirates	X	Export	404	KEN	Kenya	0	W00	World	H4	HS	TRUE	282520	Lithium oxide and hydroxide	6	TRUE	C00	TOTAL CPC	0	0	TOTAL MOT	8	kg	365	FALSE	8	kg	365	FALSE	365	FALSE		FALSE		14804.731	14804.731	0	TRUE	FALSE
C	A	20130101	2013	52	2013	784	ARE	United Arab Emirates	X	Export	512	OMN	Oman	0	W00	World	H4	HS	TRUE	282520	Lithium oxide and hydroxide	6	TRUE	C00	TOTAL CPC	0	0	TOTAL MOT	8	kg	200	FALSE	8	kg	200	FALSE	200	FALSE		FALSE		190.606	190.606	0	TRUE	FALSE
C	A	20130101	2013	52	2013	784	ARE	United Arab Emirates	X	Export	422	LBN	Lebanon	0	W00	World	H4	HS	TRUE	283691	Carbonates; lithium carbonate	6	TRUE	C00	TOTAL CPC	0	0	TOTAL MOT	8	kg	100	FALSE	8	kg	100	FALSE	100	FALSE		FALSE		1112.321	1112.321	0	TRUE	FALSE
C	A	20130101	2013	52	2013	784	ARE	United Arab Emirates	X	Export	434	LBY	Libya	0	W00	World	H4	HS	TRUE	283691	Carbonates; lithium carbonate	6	TRUE	C00	TOTAL CPC	0	0	TOTAL MOT	8	kg	30	FALSE	8	kg	30	FALSE	30	FALSE		FALSE		198.26	198.26	0	TRUE	FALSE
C	A	20130101	2013	52	2013	792	TUR	T�rkiye	M	Import	152	CHL	Chile	0	W00	World	H4	HS	TRUE	282520	Lithium oxide and hydroxide	6	TRUE	C00	TOTAL CPC	0	0	TOTAL MOT	8	kg	181725	FALSE	8	kg	181725	FALSE	181725	FALSE	0	FALSE	1304754	1249294	1304754	0	FALSE	TRUE
C	A	20130101	2013	52	2013	792	TUR	T�rkiye	M	Import	156	CHN	China	0	W00	World	H4	HS	TRUE	282520	Lithium oxide and hydroxide	6	TRUE	C00	TOTAL CPC	0	0	TOTAL MOT	8	kg	33000	FALSE	8	kg	33000	FALSE	33000	FALSE	0	FALSE	254393	243170	254393	0	FALSE	TRUE
C	A	20130101	2013	52	2013	792	TUR	T�rkiye	M	Import	643	RUS	Russian Federation	0	W00	World	H4	HS	TRUE	282520	Lithium oxide and hydroxide	6	TRUE	C00	TOTAL CPC	0	0	TOTAL MOT	8	kg	30000	FALSE	8	kg	30000	FALSE	30000	FALSE	0	FALSE	241189	229510	241189	0	FALSE	TRUE
C	A	20130101	2013	52	2013	804	UKR	Ukraine	M	Import	152	CHL	Chile	0	W00	World	H3	HS	TRUE	282520	Lithium oxide and hydroxide	6	TRUE	C00	TOTAL CPC	0	0	TOTAL MOT	8	kg	11425	FALSE	-1	N/A		FALSE	11425	FALSE		FALSE	95930		95930	0	TRUE	FALSE
C	A	20130101	2013	52	2013	804	UKR	Ukraine	M	Import	156	CHN	China	0	W00	World	H3	HS	TRUE	282520	Lithium oxide and hydroxide	6	TRUE	C00	TOTAL CPC	0	0	TOTAL MOT	8	kg	66000	FALSE	-1	N/A		FALSE	66000	FALSE		FALSE	482846		482846	0	TRUE	FALSE
C	A	20130101	2013	52	2013	804	UKR	Ukraine	M	Import	643	RUS	Russian Federation	0	W00	World	H3	HS	TRUE	282520	Lithium oxide and hydroxide	6	TRUE	C00	TOTAL CPC	0	0	TOTAL MOT	8	kg	61500	FALSE	-1	N/A		FALSE	61500	FALSE		FALSE	455927		455927	0	TRUE	FALSE
C	A	20130101	2013	52	2013	818	EGY	Egypt	M	Import	156	CHN	China	0	W00	World	H3	HS	TRUE	282520	Lithium oxide and hydroxide	6	TRUE	C00	TOTAL CPC	0	0	TOTAL MOT	8	kg	13000	FALSE	-1	N/A		FALSE	13000	FALSE		FALSE	96386		96386	0	TRUE	FALSE
C	A	20130101	2013	52	2013	834	TZA	United Rep. of Tanzania	M	Import	710	ZAF	South Africa	0	W00	World	H4	HS	TRUE	282520	Lithium oxide and hydroxide	6	TRUE	C00	TOTAL CPC	0	0	TOTAL MOT	8	kg	900	FALSE	-1	N/A		FALSE	900	FALSE		FALSE	9383		9383	0	TRUE	FALSE
C	A	20130101	2013	52	2013	862	VEN	Venezuela	M	Import	152	CHL	Chile	0	W00	World	H2	HS	TRUE	282520	Lithium oxide and hydroxide	6	TRUE	C00	TOTAL CPC	0	0	TOTAL MOT	8	kg	17501	FALSE	-1	N/A		FALSE	17501	FALSE		FALSE	124955		124955	0	TRUE	FALSE
C	A	20130101	2013	52	2013	862	VEN	Venezuela	M	Import	156	CHN	China	0	W00	World	H2	HS	TRUE	282520	Lithium oxide and hydroxide	6	TRUE	C00	TOTAL CPC	0	0	TOTAL MOT	8	kg	36000	FALSE	-1	N/A		FALSE	36000	FALSE		FALSE	306540		306540	0	TRUE	FALSE
C	A	20130101	2013	52	2013	894	ZMB	Zambia	M	Import	72	BWA	Botswana	0	W00	World	H4	HS	TRUE	282520	Lithium oxide and hydroxide	6	TRUE	C00	TOTAL CPC	0	0	TOTAL MOT	8	kg	5500	FALSE	8	kg	5500	FALSE	5500	FALSE	0	FALSE	9776.381	0	9776.381	0	FALSE	TRUE
C	A	20130101	2013	52	2013	792	TUR	T�rkiye	M	Import	152	CHL	Chile	0	W00	World	H4	HS	TRUE	282520	Lithium oxide and hydroxide	6	TRUE	C00	TOTAL CPC	0	2100	Sea	8	kg	140000	FALSE	8	kg	140000	FALSE	140000	FALSE	0	FALSE	977900	934092	977900	0	FALSE	TRUE
C	A	20130101	2013	52	2013	792	TUR	T�rkiye	M	Import	156	CHN	China	0	W00	World	H4	HS	TRUE	282520	Lithium oxide and hydroxide	6	TRUE	C00	TOTAL CPC	0	2100	Sea	8	kg	33000	FALSE	8	kg	33000	FALSE	33000	FALSE	0	FALSE	254393	243170	254393	0	FALSE	TRUE
C	A	20130101	2013	52	2013	792	TUR	T�rkiye	M	Import	152	CHL	Chile	0	W00	World	H4	HS	TRUE	282520	Lithium oxide and hydroxide	6	TRUE	C00	TOTAL CPC	0	3200	Road	8	kg	41725	FALSE	8	kg	41725	FALSE	41725	FALSE	0	FALSE	326854	315202	326854	0	FALSE	TRUE
C	A	20130101	2013	52	2013	792	TUR	T�rkiye	M	Import	643	RUS	Russian Federation	0	W00	World	H4	HS	TRUE	282520	Lithium oxide and hydroxide	6	TRUE	C00	TOTAL CPC	0	3200	Road	8	kg	30000	FALSE	8	kg	30000	FALSE	30000	FALSE	0	FALSE	241189	229510	241189	0	FALSE	TRUE
C	A	20130101	2013	52	2013	894	ZMB	Zambia	M	Import	72	BWA	Botswana	0	W00	World	H4	HS	TRUE	282520	Lithium oxide and hydroxide	6	TRUE	C00	TOTAL CPC	0	3200	Road	8	kg	5500	FALSE	8	kg	5500	FALSE	5500	FALSE	0	FALSE	9776.381	0	9776.381	0	FALSE	TRUE
C	A	20130101	2013	52	2013	792	TUR	T�rkiye	M	Import	152	CHL	Chile	0	W00	World	H4	HS	TRUE	282520	Lithium oxide and hydroxide	6	TRUE	C01	Clearance for home use	0	0	TOTAL MOT	8	kg	140200	FALSE	8	kg	140200	FALSE	140200	FALSE	0	FALSE	979867	935974	979867	0	FALSE	TRUE
C	A	20130101	2013	52	2013	792	TUR	T�rkiye	M	Import	156	CHN	China	0	W00	World	H4	HS	TRUE	282520	Lithium oxide and hydroxide	6	TRUE	C01	Clearance for home use	0	0	TOTAL MOT	8	kg	33000	FALSE	8	kg	33000	FALSE	33000	FALSE	0	FALSE	254393	243170	254393	0	FALSE	TRUE
C	A	20130101	2013	52	2013	894	ZMB	Zambia	M	Import	72	BWA	Botswana	0	W00	World	H4	HS	TRUE	282520	Lithium oxide and hydroxide	6	TRUE	C01	Clearance for home use	0	0	TOTAL MOT	8	kg	5500	FALSE	8	kg	5500	FALSE	5500	FALSE	0	FALSE	9776.381	0	9776.381	0	FALSE	TRUE
C	A	20130101	2013	52	2013	792	TUR	T�rkiye	M	Import	152	CHL	Chile	0	W00	World	H4	HS	TRUE	282520	Lithium oxide and hydroxide	6	TRUE	C01	Clearance for home use	0	2100	Sea	8	kg	140000	FALSE	8	kg	140000	FALSE	140000	FALSE	0	FALSE	977900	934092	977900	0	FALSE	TRUE
C	A	20130101	2013	52	2013	792	TUR	T�rkiye	M	Import	156	CHN	China	0	W00	World	H4	HS	TRUE	282520	Lithium oxide and hydroxide	6	TRUE	C01	Clearance for home use	0	2100	Sea	8	kg	33000	FALSE	8	kg	33000	FALSE	33000	FALSE	0	FALSE	254393	243170	254393	0	FALSE	TRUE
C	A	20130101	2013	52	2013	792	TUR	T�rkiye	M	Import	152	CHL	Chile	0	W00	World	H4	HS	TRUE	282520	Lithium oxide and hydroxide	6	TRUE	C01	Clearance for home use	0	3200	Road	8	kg	200	FALSE	8	kg	200	FALSE	200	FALSE	0	FALSE	1967	1882	1967	0	FALSE	TRUE
C	A	20130101	2013	52	2013	894	ZMB	Zambia	M	Import	72	BWA	Botswana	0	W00	World	H4	HS	TRUE	282520	Lithium oxide and hydroxide	6	TRUE	C01	Clearance for home use	0	3200	Road	8	kg	5500	FALSE	8	kg	5500	FALSE	5500	FALSE	0	FALSE	9776.381	0	9776.381	0	TRUE	FALSE
C	A	20130101	2013	52	2013	792	TUR	T�rkiye	M	Import	152	CHL	Chile	0	W00	World	H4	HS	TRUE	282520	Lithium oxide and hydroxide	6	TRUE	C04	Customs warehouses	0	0	TOTAL MOT	8	kg	41525	FALSE	8	kg	41525	FALSE	41525	FALSE	0	FALSE	324887	313320	324887	0	FALSE	TRUE
C	A	20130101	2013	52	2013	792	TUR	T�rkiye	M	Import	643	RUS	Russian Federation	0	W00	World	H4	HS	TRUE	282520	Lithium oxide and hydroxide	6	TRUE	C04	Customs warehouses	0	0	TOTAL MOT	8	kg	30000	FALSE	8	kg	30000	FALSE	30000	FALSE	0	FALSE	241189	229510	241189	0	FALSE	TRUE
C	A	20130101	2013	52	2013	792	TUR	T�rkiye	M	Import	152	CHL	Chile	0	W00	World	H4	HS	TRUE	282520	Lithium oxide and hydroxide	6	TRUE	C04	Customs warehouses	0	3200	Road	8	kg	41525	FALSE	8	kg	41525	FALSE	41525	FALSE	0	FALSE	324887	313320	324887	0	FALSE	TRUE
C	A	20130101	2013	52	2013	792	TUR	T�rkiye	M	Import	643	RUS	Russian Federation	0	W00	World	H4	HS	TRUE	282520	Lithium oxide and hydroxide	6	TRUE	C04	Customs warehouses	0	3200	Road	8	kg	30000	FALSE	8	kg	30000	FALSE	30000	FALSE	0	FALSE	241189	229510	241189	0	FALSE	TRUE
C	A	20130101	2013	52	2013	792	TUR	T�rkiye	M	Import	32	ARG	Argentina	0	W00	World	H4	HS	TRUE	283691	Carbonates; lithium carbonate	6	TRUE	C00	TOTAL CPC	0	0	TOTAL MOT	8	kg	80000	FALSE	8	kg	80000	FALSE	80000	FALSE	0	FALSE	380000	365980	380000	0	FALSE	TRUE
C	A	20130101	2013	52	2013	792	TUR	T�rkiye	M	Import	152	CHL	Chile	0	W00	World	H4	HS	TRUE	283691	Carbonates; lithium carbonate	6	TRUE	C00	TOTAL CPC	0	0	TOTAL MOT	8	kg	1203700	FALSE	8	kg	1203700	FALSE	1203700	FALSE	0	FALSE	7577607	7236892	7577607	0	FALSE	TRUE
C	A	20130101	2013	52	2013	792	TUR	T�rkiye	M	Import	156	CHN	China	0	W00	World	H4	HS	TRUE	283691	Carbonates; lithium carbonate	6	TRUE	C00	TOTAL CPC	0	0	TOTAL MOT	8	kg	2000	FALSE	8	kg	2000	FALSE	2000	FALSE	0	FALSE	14972	13600	14972	0	FALSE	TRUE
C	A	20130101	2013	52	2013	792	TUR	T�rkiye	M	Import	705	SVN	Slovenia	0	W00	World	H4	HS	TRUE	283691	Carbonates; lithium carbonate	6	TRUE	C00	TOTAL CPC	0	0	TOTAL MOT	8	kg	12000	FALSE	8	kg	12000	FALSE	12000	FALSE	0	FALSE	421020	415029	421020	0	FALSE	TRUE
C	A	20130101	2013	52	2013	800	UGA	Uganda	M	Import	404	KEN	Kenya	0	W00	World	H4	HS	TRUE	283691	Carbonates; lithium carbonate	6	TRUE	C00	TOTAL CPC	0	0	TOTAL MOT	8	kg	7	FALSE	-1	N/A		FALSE	7	FALSE		FALSE	481		481	0	TRUE	FALSE
C	A	20130101	2013	52	2013	804	UKR	Ukraine	M	Import	152	CHL	Chile	0	W00	World	H3	HS	TRUE	283691	Carbonates; lithium carbonate	6	TRUE	C00	TOTAL CPC	0	0	TOTAL MOT	8	kg	26625	FALSE	-1	N/A		FALSE	26625	FALSE		FALSE	180778		180778	0	TRUE	FALSE
C	A	20130101	2013	52	2013	804	UKR	Ukraine	M	Import	156	CHN	China	0	W00	World	H3	HS	TRUE	283691	Carbonates; lithium carbonate	6	TRUE	C00	TOTAL CPC	0	0	TOTAL MOT	8	kg	500	FALSE	-1	N/A		FALSE	500	FALSE		FALSE	3395		3395	0	TRUE	FALSE
C	A	20130101	2013	52	2013	818	EGY	Egypt	M	Import	705	SVN	Slovenia	0	W00	World	H3	HS	TRUE	283691	Carbonates; lithium carbonate	6	TRUE	C00	TOTAL CPC	0	0	TOTAL MOT	8	kg	4000	FALSE	-1	N/A		FALSE	4000	FALSE		FALSE	118456		118456	0	TRUE	FALSE
C	A	20130101	2013	52	2013	858	URY	Uruguay	M	Import	156	CHN	China	0	W00	World	H4	HS	TRUE	283691	Carbonates; lithium carbonate	6	TRUE	C00	TOTAL CPC	0	0	TOTAL MOT	8	kg	500	FALSE	-1	N/A		FALSE	500	FALSE		FALSE	27600		27600	0	TRUE	FALSE
C	A	20130101	2013	52	2013	862	VEN	Venezuela	M	Import	380	ITA	Italy	0	W00	World	H2	HS	TRUE	283691	Carbonates; lithium carbonate	6	TRUE	C00	TOTAL CPC	0	0	TOTAL MOT	8	kg	750	FALSE	-1	N/A		FALSE	750	FALSE		FALSE	7950		7950	0	TRUE	FALSE
C	A	20130101	2013	52	2013	894	ZMB	Zambia	M	Import	784	ARE	United Arab Emirates	0	W00	World	H4	HS	TRUE	283691	Carbonates; lithium carbonate	6	TRUE	C00	TOTAL CPC	0	0	TOTAL MOT	8	kg	3	FALSE	8	kg	3	FALSE	3	FALSE	0	FALSE	23.481	0	23.481	0	FALSE	TRUE
C	A	20130101	2013	52	2013	894	ZMB	Zambia	M	Import	784	ARE	United Arab Emirates	0	W00	World	H4	HS	TRUE	283691	Carbonates; lithium carbonate	6	TRUE	C00	TOTAL CPC	0	1000	Air	8	kg	3	FALSE	8	kg	3	FALSE	3	FALSE	0	FALSE	23.481	0	23.481	0	FALSE	TRUE
C	A	20130101	2013	52	2013	792	TUR	T�rkiye	M	Import	32	ARG	Argentina	0	W00	World	H4	HS	TRUE	283691	Carbonates; lithium carbonate	6	TRUE	C00	TOTAL CPC	0	2100	Sea	8	kg	80000	FALSE	8	kg	80000	FALSE	80000	FALSE	0	FALSE	380000	365980	380000	0	FALSE	TRUE
C	A	20130101	2013	52	2013	792	TUR	T�rkiye	M	Import	152	CHL	Chile	0	W00	World	H4	HS	TRUE	283691	Carbonates; lithium carbonate	6	TRUE	C00	TOTAL CPC	0	2100	Sea	8	kg	1019800	FALSE	8	kg	1019800	FALSE	1019800	FALSE	0	FALSE	6361097	6082418	6361097	0	FALSE	TRUE
C	A	20130101	2013	52	2013	792	TUR	T�rkiye	M	Import	156	CHN	China	0	W00	World	H4	HS	TRUE	283691	Carbonates; lithium carbonate	6	TRUE	C00	TOTAL CPC	0	2100	Sea	8	kg	2000	FALSE	8	kg	2000	FALSE	2000	FALSE	0	FALSE	14972	13600	14972	0	FALSE	TRUE
C	A	20130101	2013	52	2013	792	TUR	T�rkiye	M	Import	152	CHL	Chile	0	W00	World	H4	HS	TRUE	283691	Carbonates; lithium carbonate	6	TRUE	C00	TOTAL CPC	0	3200	Road	8	kg	183900	FALSE	8	kg	183900	FALSE	183900	FALSE	0	FALSE	1216510	1154474	1216510	0	FALSE	TRUE
C	A	20130101	2013	52	2013	792	TUR	T�rkiye	M	Import	705	SVN	Slovenia	0	W00	World	H4	HS	TRUE	283691	Carbonates; lithium carbonate	6	TRUE	C00	TOTAL CPC	0	3200	Road	8	kg	12000	FALSE	8	kg	12000	FALSE	12000	FALSE	0	FALSE	421020	415029	421020	0	FALSE	TRUE
C	A	20130101	2013	52	2013	792	TUR	T�rkiye	M	Import	152	CHL	Chile	0	W00	World	H4	HS	TRUE	283691	Carbonates; lithium carbonate	6	TRUE	C01	Clearance for home use	0	0	TOTAL MOT	8	kg	30000	FALSE	8	kg	30000	FALSE	30000	FALSE	0	FALSE	198272	194545	198272	0	FALSE	TRUE
C	A	20130101	2013	52	2013	792	TUR	T�rkiye	M	Import	156	CHN	China	0	W00	World	H4	HS	TRUE	283691	Carbonates; lithium carbonate	6	TRUE	C01	Clearance for home use	0	0	TOTAL MOT	8	kg	2000	FALSE	8	kg	2000	FALSE	2000	FALSE	0	FALSE	14972	13600	14972	0	FALSE	TRUE
C	A	20130101	2013	52	2013	792	TUR	T�rkiye	M	Import	705	SVN	Slovenia	0	W00	World	H4	HS	TRUE	283691	Carbonates; lithium carbonate	6	TRUE	C01	Clearance for home use	0	0	TOTAL MOT	8	kg	12000	FALSE	8	kg	12000	FALSE	12000	FALSE	0	FALSE	421020	415029	421020	0	FALSE	TRUE
C	A	20130101	2013	52	2013	894	ZMB	Zambia	M	Import	784	ARE	United Arab Emirates	0	W00	World	H4	HS	TRUE	283691	Carbonates; lithium carbonate	6	TRUE	C01	Clearance for home use	0	0	TOTAL MOT	8	kg	3	FALSE	8	kg	3	FALSE	3	FALSE	0	FALSE	23.481	0	23.481	0	FALSE	TRUE
C	A	20130101	2013	52	2013	894	ZMB	Zambia	M	Import	784	ARE	United Arab Emirates	0	W00	World	H4	HS	TRUE	283691	Carbonates; lithium carbonate	6	TRUE	C01	Clearance for home use	0	1000	Air	8	kg	3	FALSE	8	kg	3	FALSE	3	FALSE	0	FALSE	23.481	0	23.481	0	TRUE	FALSE
C	A	20130101	2013	52	2013	792	TUR	T�rkiye	M	Import	152	CHL	Chile	0	W00	World	H4	HS	TRUE	283691	Carbonates; lithium carbonate	6	TRUE	C01	Clearance for home use	0	2100	Sea	8	kg	30000	FALSE	8	kg	30000	FALSE	30000	FALSE	0	FALSE	198272	194545	198272	0	FALSE	TRUE
C	A	20130101	2013	52	2013	792	TUR	T�rkiye	M	Import	156	CHN	China	0	W00	World	H4	HS	TRUE	283691	Carbonates; lithium carbonate	6	TRUE	C01	Clearance for home use	0	2100	Sea	8	kg	2000	FALSE	8	kg	2000	FALSE	2000	FALSE	0	FALSE	14972	13600	14972	0	FALSE	TRUE
C	A	20130101	2013	52	2013	792	TUR	T�rkiye	M	Import	705	SVN	Slovenia	0	W00	World	H4	HS	TRUE	283691	Carbonates; lithium carbonate	6	TRUE	C01	Clearance for home use	0	3200	Road	8	kg	12000	FALSE	8	kg	12000	FALSE	12000	FALSE	0	FALSE	421020	415029	421020	0	FALSE	TRUE
C	A	20130101	2013	52	2013	792	TUR	T�rkiye	M	Import	152	CHL	Chile	0	W00	World	H4	HS	TRUE	283691	Carbonates; lithium carbonate	6	TRUE	C04	Customs warehouses	0	0	TOTAL MOT	8	kg	213500	FALSE	8	kg	213500	FALSE	213500	FALSE	0	FALSE	1408688	1339140	1408688	0	FALSE	TRUE
C	A	20130101	2013	52	2013	792	TUR	T�rkiye	M	Import	152	CHL	Chile	0	W00	World	H4	HS	TRUE	283691	Carbonates; lithium carbonate	6	TRUE	C04	Customs warehouses	0	2100	Sea	8	kg	29600	FALSE	8	kg	29600	FALSE	29600	FALSE	0	FALSE	192178	184666	192178	0	FALSE	TRUE
C	A	20130101	2013	52	2013	792	TUR	T�rkiye	M	Import	152	CHL	Chile	0	W00	World	H4	HS	TRUE	283691	Carbonates; lithium carbonate	6	TRUE	C04	Customs warehouses	0	3200	Road	8	kg	183900	FALSE	8	kg	183900	FALSE	183900	FALSE	0	FALSE	1216510	1154474	1216510	0	FALSE	TRUE
C	A	20130101	2013	52	2013	792	TUR	T�rkiye	M	Import	32	ARG	Argentina	0	W00	World	H4	HS	TRUE	283691	Carbonates; lithium carbonate	6	TRUE	C06	Inward processing	0	0	TOTAL MOT	8	kg	80000	FALSE	8	kg	80000	FALSE	80000	FALSE	0	FALSE	380000	365980	380000	0	FALSE	TRUE
C	A	20130101	2013	52	2013	792	TUR	T�rkiye	M	Import	152	CHL	Chile	0	W00	World	H4	HS	TRUE	283691	Carbonates; lithium carbonate	6	TRUE	C06	Inward processing	0	0	TOTAL MOT	8	kg	960200	FALSE	8	kg	960200	FALSE	960200	FALSE	0	FALSE	5970647	5703207	5970647	0	FALSE	TRUE
C	A	20130101	2013	52	2013	792	TUR	T�rkiye	M	Import	32	ARG	Argentina	0	W00	World	H4	HS	TRUE	283691	Carbonates; lithium carbonate	6	TRUE	C06	Inward processing	0	2100	Sea	8	kg	80000	FALSE	8	kg	80000	FALSE	80000	FALSE	0	FALSE	380000	365980	380000	0	FALSE	TRUE
C	A	20130101	2013	52	2013	792	TUR	T�rkiye	M	Import	152	CHL	Chile	0	W00	World	H4	HS	TRUE	283691	Carbonates; lithium carbonate	6	TRUE	C06	Inward processing	0	2100	Sea	8	kg	960200	FALSE	8	kg	960200	FALSE	960200	FALSE	0	FALSE	5970647	5703207	5970647	0	FALSE	TRUE
C	A	20130101	2013	52	2013	792	TUR	T�rkiye	X	Export	860	UZB	Uzbekistan	0	W00	World	H4	HS	TRUE	282520	Lithium oxide and hydroxide	6	TRUE	C00	TOTAL CPC	0	0	TOTAL MOT	8	kg	1628	FALSE	8	kg	1628	FALSE	1628	FALSE	0	FALSE	0	13650	13650	0	FALSE	TRUE
C	A	20130101	2013	52	2013	792	TUR	T�rkiye	X	Export	860	UZB	Uzbekistan	0	W00	World	H4	HS	TRUE	282520	Lithium oxide and hydroxide	6	TRUE	C00	TOTAL CPC	0	3200	Road	8	kg	1628	FALSE	8	kg	1628	FALSE	1628	FALSE	0	FALSE	0	13650	13650	0	FALSE	TRUE
C	A	20130101	2013	52	2013	792	TUR	T�rkiye	X	Export	860	UZB	Uzbekistan	0	W00	World	H4	HS	TRUE	282520	Lithium oxide and hydroxide	6	TRUE	C03	Outright exportation	0	0	TOTAL MOT	8	kg	1628	FALSE	8	kg	1628	FALSE	1628	FALSE	0	FALSE	0	13650	13650	0	FALSE	TRUE
C	A	20130101	2013	52	2013	792	TUR	T�rkiye	X	Export	860	UZB	Uzbekistan	0	W00	World	H4	HS	TRUE	282520	Lithium oxide and hydroxide	6	TRUE	C03	Outright exportation	0	3200	Road	8	kg	1628	FALSE	8	kg	1628	FALSE	1628	FALSE	0	FALSE	0	13650	13650	0	FALSE	TRUE
C	A	20130101	2013	52	2013	792	TUR	T�rkiye	X	Export	31	AZE	Azerbaijan	0	W00	World	H4	HS	TRUE	283691	Carbonates; lithium carbonate	6	TRUE	C00	TOTAL CPC	0	0	TOTAL MOT	8	kg	1580	FALSE	8	kg	1580	FALSE	1580	FALSE	0	FALSE	0	7226	7226	0	FALSE	TRUE
C	A	20130101	2013	52	2013	792	TUR	T�rkiye	X	Export	196	CYP	Cyprus	0	W00	World	H4	HS	TRUE	283691	Carbonates; lithium carbonate	6	TRUE	C00	TOTAL CPC	0	0	TOTAL MOT	8	kg	50	FALSE	8	kg	50	FALSE	50	FALSE	0	FALSE	0	633	633	0	FALSE	TRUE
C	A	20130101	2013	52	2013	792	TUR	T�rkiye	X	Export	643	RUS	Russian Federation	0	W00	World	H4	HS	TRUE	283691	Carbonates; lithium carbonate	6	TRUE	C00	TOTAL CPC	0	0	TOTAL MOT	8	kg	50	FALSE	8	kg	50	FALSE	50	FALSE	0	FALSE	0	482	482	0	FALSE	TRUE
C	A	20130101	2013	52	2013	792	TUR	T�rkiye	X	Export	196	CYP	Cyprus	0	W00	World	H4	HS	TRUE	283691	Carbonates; lithium carbonate	6	TRUE	C00	TOTAL CPC	0	2100	Sea	8	kg	50	FALSE	8	kg	50	FALSE	50	FALSE	0	FALSE	0	633	633	0	FALSE	TRUE
C	A	20130101	2013	52	2013	792	TUR	T�rkiye	X	Export	31	AZE	Azerbaijan	0	W00	World	H4	HS	TRUE	283691	Carbonates; lithium carbonate	6	TRUE	C00	TOTAL CPC	0	3200	Road	8	kg	1580	FALSE	8	kg	1580	FALSE	1580	FALSE	0	FALSE	0	7226	7226	0	FALSE	TRUE
C	A	20130101	2013	52	2013	792	TUR	T�rkiye	X	Export	643	RUS	Russian Federation	0	W00	World	H4	HS	TRUE	283691	Carbonates; lithium carbonate	6	TRUE	C00	TOTAL CPC	0	3200	Road	8	kg	50	FALSE	8	kg	50	FALSE	50	FALSE	0	FALSE	0	482	482	0	FALSE	TRUE
C	A	20130101	2013	52	2013	792	TUR	T�rkiye	X	Export	31	AZE	Azerbaijan	0	W00	World	H4	HS	TRUE	283691	Carbonates; lithium carbonate	6	TRUE	C03	Outright exportation	0	0	TOTAL MOT	8	kg	1580	FALSE	8	kg	1580	FALSE	1580	FALSE	0	FALSE	0	7226	7226	0	FALSE	TRUE
C	A	20130101	2013	52	2013	792	TUR	T�rkiye	X	Export	196	CYP	Cyprus	0	W00	World	H4	HS	TRUE	283691	Carbonates; lithium carbonate	6	TRUE	C03	Outright exportation	0	0	TOTAL MOT	8	kg	50	FALSE	8	kg	50	FALSE	50	FALSE	0	FALSE	0	633	633	0	FALSE	TRUE
C	A	20130101	2013	52	2013	792	TUR	T�rkiye	X	Export	643	RUS	Russian Federation	0	W00	World	H4	HS	TRUE	283691	Carbonates; lithium carbonate	6	TRUE	C03	Outright exportation	0	0	TOTAL MOT	8	kg	50	FALSE	8	kg	50	FALSE	50	FALSE	0	FALSE	0	482	482	0	FALSE	TRUE
C	A	20130101	2013	52	2013	792	TUR	T�rkiye	X	Export	196	CYP	Cyprus	0	W00	World	H4	HS	TRUE	283691	Carbonates; lithium carbonate	6	TRUE	C03	Outright exportation	0	2100	Sea	8	kg	50	FALSE	8	kg	50	FALSE	50	FALSE	0	FALSE	0	633	633	0	FALSE	TRUE
C	A	20130101	2013	52	2013	792	TUR	T�rkiye	X	Export	31	AZE	Azerbaijan	0	W00	World	H4	HS	TRUE	283691	Carbonates; lithium carbonate	6	TRUE	C03	Outright exportation	0	3200	Road	8	kg	1580	FALSE	8	kg	1580	FALSE	1580	FALSE	0	FALSE	0	7226	7226	0	FALSE	TRUE
C	A	20130101	2013	52	2013	792	TUR	T�rkiye	X	Export	643	RUS	Russian Federation	0	W00	World	H4	HS	TRUE	283691	Carbonates; lithium carbonate	6	TRUE	C03	Outright exportation	0	3200	Road	8	kg	50	FALSE	8	kg	50	FALSE	50	FALSE	0	FALSE	0	482	482	0	FALSE	TRUE
C	A	20190101	2019	52	2019	31	AZE	Azerbaijan	M	Import	156	CHN	China	0	W00	World	H5	HS	TRUE	282520	Lithium oxide and hydroxide	6	TRUE	C00	TOTAL CPC	0	0	TOTAL MOT	8	kg	3000	FALSE	8	kg	3000	FALSE	3000	FALSE	0	FALSE	49828.73	0	49828.73	0	FALSE	TRUE
C	A	20190101	2019	52	2019	32	ARG	Argentina	M	Import	152	CHL	Chile	0	W00	World	H5	HS	TRUE	282520	Lithium oxide and hydroxide	6	TRUE	C00	TOTAL CPC	0	0	TOTAL MOT	8	kg	111000	FALSE	8	kg	111000	FALSE	111000	FALSE	0	FALSE	1710069.5	1658014	1710069.5	0	FALSE	TRUE
C	A	20190101	2019	52	2019	32	ARG	Argentina	M	Import	156	CHN	China	0	W00	World	H5	HS	TRUE	282520	Lithium oxide and hydroxide	6	TRUE	C00	TOTAL CPC	0	0	TOTAL MOT	8	kg	3003.5	FALSE	8	kg	3003.5	FALSE	3003.5	FALSE	0	FALSE	43300.32	42005.5	43300.32	0	FALSE	TRUE
C	A	20190101	2019	52	2019	32	ARG	Argentina	M	Import	643	RUS	Russian Federation	0	W00	World	H5	HS	TRUE	282520	Lithium oxide and hydroxide	6	TRUE	C00	TOTAL CPC	0	0	TOTAL MOT	8	kg	97000	FALSE	8	kg	97000	FALSE	97000	FALSE	0	FALSE	1710366.64	1702795.3	1710366.64	0	FALSE	TRUE
C	A	20190101	2019	52	2019	40	AUT	Austria	M	Import	152	CHL	Chile	0	W00	World	H5	HS	TRUE	282520	Lithium oxide and hydroxide	6	TRUE	C00	TOTAL CPC	0	0	TOTAL MOT	8	kg	26010	FALSE	8	kg	26010	FALSE	26010	FALSE	0	FALSE	489574.051		489574.051	0	TRUE	FALSE
C	A	20190101	2019	52	2019	40	AUT	Austria	M	Import	156	CHN	China	0	W00	World	H5	HS	TRUE	282520	Lithium oxide and hydroxide	6	TRUE	C00	TOTAL CPC	0	0	TOTAL MOT	8	kg	7	FALSE	8	kg	7	FALSE	7	FALSE	0	FALSE	475.871		475.871	0	TRUE	FALSE
C	A	20190101	2019	52	2019	51	ARM	Armenia	M	Import	156	CHN	China	0	W00	World	H5	HS	TRUE	282520	Lithium oxide and hydroxide	6	TRUE	C00	TOTAL CPC	0	0	TOTAL MOT	8	kg	2	FALSE	8	kg	2	FALSE	2	FALSE	0	FALSE	468.1	0	468.1	0	FALSE	TRUE
C	A	20190101	2019	52	2019	70	BIH	Bosnia Herzegovina	M	Import	191	HRV	Croatia	0	W00	World	H5	HS	TRUE	282520	Lithium oxide and hydroxide	6	TRUE	C00	TOTAL CPC	0	0	TOTAL MOT	8	kg	25	FALSE	8	kg	25	FALSE	25	FALSE	0	FALSE	1015.19		1015.19	0	FALSE	TRUE
C	A	20190101	2019	52	2019	72	BWA	Botswana	M	Import	710	ZAF	South Africa	0	W00	World	H5	HS	TRUE	282520	Lithium oxide and hydroxide	6	TRUE	C00	TOTAL CPC	0	0	TOTAL MOT	8	kg	55	FALSE	8	kg	55	FALSE	251.37	FALSE	0	FALSE	2274.904		2274.904	0	FALSE	TRUE
C	A	20190101	2019	52	2019	100	BGR	Bulgaria	M	Import	233	EST	Estonia	0	W00	World	H5	HS	TRUE	282520	Lithium oxide and hydroxide	6	TRUE	C00	TOTAL CPC	0	0	TOTAL MOT	8	kg	3000	FALSE	8	kg	3000	FALSE	3000	FALSE	0	FALSE	35090.482		35090.482	0	FALSE	TRUE
C	A	20190101	2019	52	2019	112	BLR	Belarus	M	Import	152	CHL	Chile	0	W00	World	H5	HS	TRUE	282520	Lithium oxide and hydroxide	6	TRUE	C00	TOTAL CPC	0	0	TOTAL MOT	8	kg	100	FALSE	8	kg	100	FALSE	100	FALSE	0	FALSE	1400		1400	0	FALSE	TRUE
C	A	20190101	2019	52	2019	112	BLR	Belarus	M	Import	156	CHN	China	0	W00	World	H5	HS	TRUE	282520	Lithium oxide and hydroxide	6	TRUE	C00	TOTAL CPC	0	0	TOTAL MOT	8	kg	199	FALSE	8	kg	199	FALSE	199	FALSE	0	FALSE	3800		3800	0	FALSE	TRUE
C	A	20190101	2019	52	2019	112	BLR	Belarus	M	Import	616	POL	Poland	0	W00	World	H5	HS	TRUE	282520	Lithium oxide and hydroxide	6	TRUE	C00	TOTAL CPC	0	0	TOTAL MOT	8	kg	500	FALSE	8	kg	500	FALSE	500	FALSE	0	FALSE	5300		5300	0	FALSE	TRUE
C	A	20190101	2019	52	2019	112	BLR	Belarus	M	Import	643	RUS	Russian Federation	0	W00	World	H5	HS	TRUE	282520	Lithium oxide and hydroxide	6	TRUE	C00	TOTAL CPC	0	0	TOTAL MOT	8	kg	25110	FALSE	8	kg	25110	FALSE	25110	FALSE	0	FALSE	307300		307300	0	FALSE	TRUE
C	A	20190101	2019	52	2019	51	ARM	Armenia	M	Import	156	CHN	China	0	W00	World	H5	HS	TRUE	282520	Lithium oxide and hydroxide	6	TRUE	C00	TOTAL CPC	0	1000	Air	8	kg	2	FALSE	8	kg	2	FALSE	2	FALSE	0	FALSE	468.1	0	468.1	0	FALSE	TRUE
C	A	20190101	2019	52	2019	70	BIH	Bosnia Herzegovina	M	Import	191	HRV	Croatia	0	W00	World	H5	HS	TRUE	282520	Lithium oxide and hydroxide	6	TRUE	C00	TOTAL CPC	0	3000	Land	8	kg	25	FALSE	8	kg	25	FALSE	25	FALSE	0	FALSE	1015.19		1015.19	0	FALSE	TRUE
C	A	20190101	2019	52	2019	31	AZE	Azerbaijan	M	Import	156	CHN	China	0	W00	World	H5	HS	TRUE	282520	Lithium oxide and hydroxide	6	TRUE	C00	TOTAL CPC	0	3200	Road	8	kg	3000	FALSE	8	kg	3000	FALSE	3000	FALSE	0	FALSE	49828.73	0	49828.73	0	FALSE	TRUE
C	A	20190101	2019	52	2019	100	BGR	Bulgaria	M	Import	233	EST	Estonia	0	W00	World	H5	HS	TRUE	282520	Lithium oxide and hydroxide	6	TRUE	C00	TOTAL CPC	0	3200	Road	8	kg	3000	FALSE	8	kg	3000	FALSE	3000	FALSE	0	FALSE	35090.482		35090.482	0	FALSE	TRUE
C	A	20190101	2019	52	2019	31	AZE	Azerbaijan	M	Import	156	CHN	China	0	W00	World	H5	HS	TRUE	282520	Lithium oxide and hydroxide	6	TRUE	C01	Clearance for home use	0	0	TOTAL MOT	8	kg	3000	FALSE	8	kg	3000	FALSE	3000	FALSE	0	FALSE	49828.73	0	49828.73	0	FALSE	TRUE
C	A	20190101	2019	52	2019	70	BIH	Bosnia Herzegovina	M	Import	191	HRV	Croatia	0	W00	World	H5	HS	TRUE	282520	Lithium oxide and hydroxide	6	TRUE	C01	Clearance for home use	0	0	TOTAL MOT	8	kg	25	FALSE	8	kg	25	FALSE	25	FALSE	0	FALSE	1015.19		1015.19	0	FALSE	TRUE
C	A	20190101	2019	52	2019	72	BWA	Botswana	M	Import	710	ZAF	South Africa	0	W00	World	H5	HS	TRUE	282520	Lithium oxide and hydroxide	6	TRUE	C01	Clearance for home use	0	0	TOTAL MOT	8	kg	55	FALSE	8	kg	55	FALSE	251.37	FALSE	0	FALSE	2274.904		2274.904	0	TRUE	FALSE
C	A	20190101	2019	52	2019	70	BIH	Bosnia Herzegovina	M	Import	191	HRV	Croatia	0	W00	World	H5	HS	TRUE	282520	Lithium oxide and hydroxide	6	TRUE	C01	Clearance for home use	0	3000	Land	8	kg	25	FALSE	8	kg	25	FALSE	25	FALSE	0	FALSE	1015.19		1015.19	0	FALSE	TRUE
C	A	20190101	2019	52	2019	31	AZE	Azerbaijan	M	Import	156	CHN	China	0	W00	World	H5	HS	TRUE	282520	Lithium oxide and hydroxide	6	TRUE	C01	Clearance for home use	0	3200	Road	8	kg	3000	FALSE	8	kg	3000	FALSE	3000	FALSE	0	FALSE	49828.73	0	49828.73	0	FALSE	TRUE
C	A	20190101	2019	52	2019	100	BGR	Bulgaria	M	Import	233	EST	Estonia	0	W00	World	H5	HS	TRUE	282520	Lithium oxide and hydroxide	6	TRUE	C20	CPC N.E.S.	0	0	TOTAL MOT	8	kg	3000	FALSE	8	kg	3000	FALSE	3000	FALSE	0	FALSE	35090.482		35090.482	0	FALSE	TRUE
C	A	20190101	2019	52	2019	100	BGR	Bulgaria	M	Import	233	EST	Estonia	0	W00	World	H5	HS	TRUE	282520	Lithium oxide and hydroxide	6	TRUE	C20	CPC N.E.S.	0	3200	Road	8	kg	3000	FALSE	8	kg	3000	FALSE	3000	FALSE	0	FALSE	35090.482		35090.482	0	TRUE	FALSE
C	A	20190101	2019	52	2019	31	AZE	Azerbaijan	M	Import	152	CHL	Chile	0	W00	World	H5	HS	TRUE	283691	Carbonates; lithium carbonate	6	TRUE	C00	TOTAL CPC	0	0	TOTAL MOT	8	kg	100	FALSE	8	kg	100	FALSE	100	FALSE	0	FALSE	1915	0	1915	0	FALSE	TRUE
C	A	20190101	2019	52	2019	32	ARG	Argentina	M	Import	32	ARG	Argentina	0	W00	World	H5	HS	TRUE	283691	Carbonates; lithium carbonate	6	TRUE	C00	TOTAL CPC	0	0	TOTAL MOT	8	kg	45.36	FALSE	8	kg	45.36	FALSE	45.36	FALSE	0	FALSE	358.41	174.86	358.41	0	FALSE	TRUE
C	A	20190101	2019	52	2019	32	ARG	Argentina	M	Import	152	CHL	Chile	0	W00	World	H5	HS	TRUE	283691	Carbonates; lithium carbonate	6	TRUE	C00	TOTAL CPC	0	0	TOTAL MOT	8	kg	77210	FALSE	8	kg	77210	FALSE	77210	FALSE	0	FALSE	1014239.5	983084.14	1014239.5	0	FALSE	TRUE
C	A	20190101	2019	52	2019	32	ARG	Argentina	M	Import	156	CHN	China	0	W00	World	H5	HS	TRUE	283691	Carbonates; lithium carbonate	6	TRUE	C00	TOTAL CPC	0	0	TOTAL MOT	8	kg	2850	FALSE	8	kg	2850	FALSE	2850	FALSE	0	FALSE	43143	36750	43143	0	FALSE	TRUE
C	A	20190101	2019	52	2019	40	AUT	Austria	M	Import	32	ARG	Argentina	0	W00	World	H5	HS	TRUE	283691	Carbonates; lithium carbonate	6	TRUE	C00	TOTAL CPC	0	0	TOTAL MOT	8	kg	1000	FALSE	8	kg	1000	FALSE	1000	FALSE	0	FALSE	17751.675		17751.675	0	TRUE	FALSE
C	A	20190101	2019	52	2019	40	AUT	Austria	M	Import	152	CHL	Chile	0	W00	World	H5	HS	TRUE	283691	Carbonates; lithium carbonate	6	TRUE	C00	TOTAL CPC	0	0	TOTAL MOT	8	kg	25500	FALSE	8	kg	25500	FALSE	25500	FALSE	0	FALSE	441965.656		441965.656	0	TRUE	FALSE
C	A	20190101	2019	52	2019	40	AUT	Austria	M	Import	156	CHN	China	0	W00	World	H5	HS	TRUE	283691	Carbonates; lithium carbonate	6	TRUE	C00	TOTAL CPC	0	0	TOTAL MOT	8	kg	32060	FALSE	8	kg	32060	FALSE	32060	FALSE	0	FALSE	555542.116		555542.116	0	TRUE	FALSE
C	A	20190101	2019	52	2019	40	AUT	Austria	M	Import	380	ITA	Italy	0	W00	World	H5	HS	TRUE	283691	Carbonates; lithium carbonate	6	TRUE	C00	TOTAL CPC	0	0	TOTAL MOT	8	kg	12204	FALSE	8	kg	12204	FALSE	12204	FALSE	0	FALSE	217440.667		217440.667	0	TRUE	FALSE
C	A	20190101	2019	52	2019	48	BHR	Bahrain	M	Import	156	CHN	China	0	W00	World	H5	HS	TRUE	283691	Carbonates; lithium carbonate	6	TRUE	C00	TOTAL CPC	0	0	TOTAL MOT	8	kg	25	FALSE	8	kg	25	FALSE	25	FALSE	0	FALSE	612.76	0	612.76	0	TRUE	FALSE
C	A	20190101	2019	52	2019	68	BOL	Bolivia (Plurinational State of)	M	Import	156	CHN	China	0	W00	World	H5	HS	TRUE	283691	Carbonates; lithium carbonate	6	TRUE	C00	TOTAL CPC	0	0	TOTAL MOT	8	kg	0.2	FALSE	8	kg	0.2	FALSE	1	FALSE	0	FALSE	141.52	127.94	141.52	0	FALSE	TRUE
C	A	20190101	2019	52	2019	72	BWA	Botswana	M	Import	710	ZAF	South Africa	0	W00	World	H5	HS	TRUE	283691	Carbonates; lithium carbonate	6	TRUE	C00	TOTAL CPC	0	0	TOTAL MOT	8	kg	42	FALSE	8	kg	42	FALSE	267	FALSE	0	FALSE	10223.154		10223.154	0	FALSE	TRUE
C	A	20190101	2019	52	2019	100	BGR	Bulgaria	M	Import	40	AUT	Austria	0	W00	World	H5	HS	TRUE	283691	Carbonates; lithium carbonate	6	TRUE	C00	TOTAL CPC	0	0	TOTAL MOT	8	kg	100	FALSE	8	kg	100	FALSE	100	FALSE	0	FALSE	2300.068		2300.068	0	FALSE	TRUE
C	A	20190101	2019	52	2019	100	BGR	Bulgaria	M	Import	380	ITA	Italy	0	W00	World	H5	HS	TRUE	283691	Carbonates; lithium carbonate	6	TRUE	C00	TOTAL CPC	0	0	TOTAL MOT	8	kg	700	FALSE	8	kg	700	FALSE	700	FALSE	0	FALSE	14732.68		14732.68	0	FALSE	TRUE
C	A	20190101	2019	52	2019	112	BLR	Belarus	M	Import	616	POL	Poland	0	W00	World	H5	HS	TRUE	283691	Carbonates; lithium carbonate	6	TRUE	C00	TOTAL CPC	0	0	TOTAL MOT	8	kg	1400	FALSE	8	kg	1400	FALSE	1400	FALSE	0	FALSE	31800		31800	0	FALSE	TRUE
C	A	20190101	2019	52	2019	112	BLR	Belarus	M	Import	643	RUS	Russian Federation	0	W00	World	H5	HS	TRUE	283691	Carbonates; lithium carbonate	6	TRUE	C00	TOTAL CPC	0	0	TOTAL MOT	8	kg	491	FALSE	8	kg	491	FALSE	491	FALSE	0	FALSE	8200		8200	0	FALSE	TRUE
C	A	20190101	2019	52	2019	68	BOL	Bolivia (Plurinational State of)	M	Import	156	CHN	China	0	W00	World	H5	HS	TRUE	283691	Carbonates; lithium carbonate	6	TRUE	C00	TOTAL CPC	0	1000	Air	8	kg	0.2	FALSE	8	kg	0.2	FALSE	1	FALSE	0	FALSE	141.52	127.94	141.52	0	TRUE	FALSE
C	A	20190101	2019	52	2019	31	AZE	Azerbaijan	M	Import	152	CHL	Chile	0	W00	World	H5	HS	TRUE	283691	Carbonates; lithium carbonate	6	TRUE	C00	TOTAL CPC	0	3200	Road	8	kg	100	FALSE	8	kg	100	FALSE	100	FALSE	0	FALSE	1915	0	1915	0	FALSE	TRUE
C	A	20190101	2019	52	2019	100	BGR	Bulgaria	M	Import	40	AUT	Austria	0	W00	World	H5	HS	TRUE	283691	Carbonates; lithium carbonate	6	TRUE	C00	TOTAL CPC	0	3200	Road	8	kg	100	FALSE	8	kg	100	FALSE	100	FALSE	0	FALSE	2300.068		2300.068	0	FALSE	TRUE
C	A	20190101	2019	52	2019	100	BGR	Bulgaria	M	Import	380	ITA	Italy	0	W00	World	H5	HS	TRUE	283691	Carbonates; lithium carbonate	6	TRUE	C00	TOTAL CPC	0	3200	Road	8	kg	700	FALSE	8	kg	700	FALSE	700	FALSE	0	FALSE	14732.68		14732.68	0	FALSE	TRUE
C	A	20190101	2019	52	2019	31	AZE	Azerbaijan	M	Import	152	CHL	Chile	0	W00	World	H5	HS	TRUE	283691	Carbonates; lithium carbonate	6	TRUE	C01	Clearance for home use	0	0	TOTAL MOT	8	kg	100	FALSE	8	kg	100	FALSE	100	FALSE	0	FALSE	1915	0	1915	0	FALSE	TRUE
C	A	20190101	2019	52	2019	72	BWA	Botswana	M	Import	710	ZAF	South Africa	0	W00	World	H5	HS	TRUE	283691	Carbonates; lithium carbonate	6	TRUE	C01	Clearance for home use	0	0	TOTAL MOT	8	kg	42	FALSE	8	kg	42	FALSE	267	FALSE	0	FALSE	10223.154		10223.154	0	TRUE	FALSE
C	A	20190101	2019	52	2019	31	AZE	Azerbaijan	M	Import	152	CHL	Chile	0	W00	World	H5	HS	TRUE	283691	Carbonates; lithium carbonate	6	TRUE	C01	Clearance for home use	0	3200	Road	8	kg	100	FALSE	8	kg	100	FALSE	100	FALSE	0	FALSE	1915	0	1915	0	FALSE	TRUE
C	A	20190101	2019	52	2019	100	BGR	Bulgaria	M	Import	40	AUT	Austria	0	W00	World	H5	HS	TRUE	283691	Carbonates; lithium carbonate	6	TRUE	C20	CPC N.E.S.	0	0	TOTAL MOT	8	kg	100	FALSE	8	kg	100	FALSE	100	FALSE	0	FALSE	2300.068		2300.068	0	FALSE	TRUE
C	A	20190101	2019	52	2019	100	BGR	Bulgaria	M	Import	380	ITA	Italy	0	W00	World	H5	HS	TRUE	283691	Carbonates; lithium carbonate	6	TRUE	C20	CPC N.E.S.	0	0	TOTAL MOT	8	kg	700	FALSE	8	kg	700	FALSE	700	FALSE	0	FALSE	14732.68		14732.68	0	FALSE	TRUE
C	A	20190101	2019	52	2019	100	BGR	Bulgaria	M	Import	40	AUT	Austria	0	W00	World	H5	HS	TRUE	283691	Carbonates; lithium carbonate	6	TRUE	C20	CPC N.E.S.	0	3200	Road	8	kg	100	FALSE	8	kg	100	FALSE	100	FALSE	0	FALSE	2300.068		2300.068	0	TRUE	FALSE
C	A	20190101	2019	52	2019	100	BGR	Bulgaria	M	Import	380	ITA	Italy	0	W00	World	H5	HS	TRUE	283691	Carbonates; lithium carbonate	6	TRUE	C20	CPC N.E.S.	0	3200	Road	8	kg	700	FALSE	8	kg	700	FALSE	700	FALSE	0	FALSE	14732.68		14732.68	0	TRUE	FALSE
C	A	20190101	2019	52	2019	40	AUT	Austria	X	Export	191	HRV	Croatia	0	W00	World	H5	HS	TRUE	282520	Lithium oxide and hydroxide	6	TRUE	C00	TOTAL CPC	0	0	TOTAL MOT	8	kg	50	FALSE	8	kg	50	FALSE	50	FALSE	0	FALSE		2332.085	2332.085	0	TRUE	FALSE
C	A	20190101	2019	52	2019	40	AUT	Austria	X	Export	440	LTU	Lithuania	0	W00	World	H5	HS	TRUE	282520	Lithium oxide and hydroxide	6	TRUE	C00	TOTAL CPC	0	0	TOTAL MOT	8	kg	1	FALSE	8	kg	1	FALSE	1	FALSE	0	FALSE		67.175	67.175	0	TRUE	FALSE
C	A	20190101	2019	52	2019	40	AUT	Austria	X	Export	642	ROU	Romania	0	W00	World	H5	HS	TRUE	282520	Lithium oxide and hydroxide	6	TRUE	C00	TOTAL CPC	0	0	TOTAL MOT	8	kg	9	FALSE	8	kg	9	FALSE	9	FALSE	0	FALSE		3630.798	3630.798	0	TRUE	FALSE
C	A	20190101	2019	52	2019	40	AUT	Austria	X	Export	643	RUS	Russian Federation	0	W00	World	H5	HS	TRUE	282520	Lithium oxide and hydroxide	6	TRUE	C00	TOTAL CPC	0	0	TOTAL MOT	8	kg	0.379	TRUE	-1	N/A	0	FALSE	0.379	TRUE	0	FALSE		38.066	38.066	6	TRUE	FALSE
C	A	20190101	2019	52	2019	100	BGR	Bulgaria	X	Export	807	MKD	North Macedonia	0	W00	World	H5	HS	TRUE	282520	Lithium oxide and hydroxide	6	TRUE	C00	TOTAL CPC	0	0	TOTAL MOT	8	kg	50	FALSE	8	kg	50	FALSE	50	FALSE	0	FALSE		1902.275	1902.275	0	FALSE	TRUE
C	A	20190101	2019	52	2019	100	BGR	Bulgaria	X	Export	807	MKD	North Macedonia	0	W00	World	H5	HS	TRUE	282520	Lithium oxide and hydroxide	6	TRUE	C00	TOTAL CPC	0	3200	Road	8	kg	50	FALSE	8	kg	50	FALSE	50	FALSE	0	FALSE		1902.275	1902.275	0	FALSE	TRUE
C	A	20190101	2019	52	2019	100	BGR	Bulgaria	X	Export	807	MKD	North Macedonia	0	W00	World	H5	HS	TRUE	282520	Lithium oxide and hydroxide	6	TRUE	C03	Outright exportation	0	0	TOTAL MOT	8	kg	50	FALSE	8	kg	50	FALSE	50	FALSE	0	FALSE		1902.275	1902.275	0	FALSE	TRUE
C	A	20190101	2019	52	2019	100	BGR	Bulgaria	X	Export	807	MKD	North Macedonia	0	W00	World	H5	HS	TRUE	282520	Lithium oxide and hydroxide	6	TRUE	C03	Outright exportation	0	3200	Road	8	kg	50	FALSE	8	kg	50	FALSE	50	FALSE	0	FALSE		1902.275	1902.275	0	TRUE	FALSE
C	A	20190101	2019	52	2019	40	AUT	Austria	X	Export	100	BGR	Bulgaria	0	W00	World	H5	HS	TRUE	283691	Carbonates; lithium carbonate	6	TRUE	C00	TOTAL CPC	0	0	TOTAL MOT	8	kg	100	FALSE	8	kg	100	FALSE	100	FALSE	0	FALSE		2324.248	2324.248	0	TRUE	FALSE
C	A	20190101	2019	52	2019	40	AUT	Austria	X	Export	156	CHN	China	0	W00	World	H5	HS	TRUE	283691	Carbonates; lithium carbonate	6	TRUE	C00	TOTAL CPC	0	0	TOTAL MOT	8	kg	500	FALSE	8	kg	500	FALSE	500	FALSE	0	FALSE		10188.178	10188.178	0	TRUE	FALSE
C	A	20190101	2019	52	2019	40	AUT	Austria	X	Export	203	CZE	Czechia	0	W00	World	H5	HS	TRUE	283691	Carbonates; lithium carbonate	6	TRUE	C00	TOTAL CPC	0	0	TOTAL MOT	8	kg	4629	FALSE	8	kg	4629	FALSE	4629	FALSE	0	FALSE		64326.587	64326.587	0	TRUE	FALSE
C	A	20190101	2019	52	2019	40	AUT	Austria	X	Export	300	GRC	Greece	0	W00	World	H5	HS	TRUE	283691	Carbonates; lithium carbonate	6	TRUE	C00	TOTAL CPC	0	0	TOTAL MOT	8	kg	8	FALSE	8	kg	8	FALSE	8	FALSE	0	FALSE		45.903	45.903	0	TRUE	FALSE
C	A	20190101	2019	52	2019	40	AUT	Austria	X	Export	348	HUN	Hungary	0	W00	World	H5	HS	TRUE	283691	Carbonates; lithium carbonate	6	TRUE	C00	TOTAL CPC	0	0	TOTAL MOT	8	kg	2353	FALSE	8	kg	2353	FALSE	2353	FALSE	0	FALSE		47135.437	47135.437	0	TRUE	FALSE
C	A	20190101	2019	52	2019	40	AUT	Austria	X	Export	360	IDN	Indonesia	0	W00	World	H5	HS	TRUE	283691	Carbonates; lithium carbonate	6	TRUE	C00	TOTAL CPC	0	0	TOTAL MOT	8	kg	300	FALSE	8	kg	300	FALSE	300	FALSE	0	FALSE		6437.585	6437.585	0	TRUE	FALSE
C	A	20190101	2019	52	2019	40	AUT	Austria	X	Export	398	KAZ	Kazakhstan	0	W00	World	H5	HS	TRUE	283691	Carbonates; lithium carbonate	6	TRUE	C00	TOTAL CPC	0	0	TOTAL MOT	8	kg	1.439	TRUE	-1	N/A	0	FALSE	1.439	TRUE	0	FALSE		22.392	22.392	6	TRUE	FALSE
C	A	20190101	2019	52	2019	40	AUT	Austria	X	Export	440	LTU	Lithuania	0	W00	World	H5	HS	TRUE	283691	Carbonates; lithium carbonate	6	TRUE	C00	TOTAL CPC	0	0	TOTAL MOT	8	kg	8	FALSE	8	kg	8	FALSE	8	FALSE	0	FALSE		48.142	48.142	0	TRUE	FALSE
C	A	20190101	2019	52	2019	40	AUT	Austria	X	Export	616	POL	Poland	0	W00	World	H5	HS	TRUE	283691	Carbonates; lithium carbonate	6	TRUE	C00	TOTAL CPC	0	0	TOTAL MOT	8	kg	771	FALSE	8	kg	771	FALSE	771	FALSE	0	FALSE		8549.113	8549.113	0	TRUE	FALSE
C	A	20190101	2019	52	2019	40	AUT	Austria	X	Export	642	ROU	Romania	0	W00	World	H5	HS	TRUE	283691	Carbonates; lithium carbonate	6	TRUE	C00	TOTAL CPC	0	0	TOTAL MOT	8	kg	8	FALSE	8	kg	8	FALSE	8	FALSE	0	FALSE		49.262	49.262	0	TRUE	FALSE
C	A	20190101	2019	52	2019	40	AUT	Austria	X	Export	688	SRB	Serbia	0	W00	World	H5	HS	TRUE	283691	Carbonates; lithium carbonate	6	TRUE	C00	TOTAL CPC	0	0	TOTAL MOT	8	kg	1	FALSE	8	kg	1	FALSE	1	FALSE	0	FALSE		166.817	166.817	0	TRUE	FALSE
C	A	20190101	2019	52	2019	40	AUT	Austria	X	Export	705	SVN	Slovenia	0	W00	World	H5	HS	TRUE	283691	Carbonates; lithium carbonate	6	TRUE	C00	TOTAL CPC	0	0	TOTAL MOT	8	kg	1500	FALSE	8	kg	1500	FALSE	1500	FALSE	0	FALSE		23073.424	23073.424	0	TRUE	FALSE
C	A	20190101	2019	52	2019	40	AUT	Austria	X	Export	792	TUR	T�rkiye	0	W00	World	H5	HS	TRUE	283691	Carbonates; lithium carbonate	6	TRUE	C00	TOTAL CPC	0	0	TOTAL MOT	8	kg	1804	FALSE	8	kg	1804	FALSE	1804	FALSE	0	FALSE		27419.633	27419.633	0	TRUE	FALSE
C	A	20190101	2019	52	2019	144	LKA	Sri Lanka	M	Import	702	SGP	Singapore	0	W00	World	H5	HS	TRUE	282520	Lithium oxide and hydroxide	6	TRUE	C00	TOTAL CPC	0	0	TOTAL MOT	8	kg	81	FALSE	8	kg	81	FALSE	81	FALSE	0	FALSE	209.562	0	209.562	0	TRUE	FALSE
C	A	20190101	2019	52	2019	152	CHL	Chile	M	Import	410	KOR	Rep. of Korea	0	W00	World	H5	HS	TRUE	282520	Lithium oxide and hydroxide	6	TRUE	C00	TOTAL CPC	0	0	TOTAL MOT	8	kg	1	FALSE	8	kg	1	FALSE	1	FALSE	0	FALSE	332.11	23	332.11	0	TRUE	FALSE
C	A	20190101	2019	52	2019	152	CHL	Chile	M	Import	643	RUS	Russian Federation	0	W00	World	H5	HS	TRUE	282520	Lithium oxide and hydroxide	6	TRUE	C00	TOTAL CPC	0	0	TOTAL MOT	8	kg	200	FALSE	8	kg	200	FALSE	200	FALSE	0	FALSE	6866.22	6660.58	6866.22	0	TRUE	FALSE
C	A	20190101	2019	52	2019	156	CHN	China	M	Import	152	CHL	Chile	0	W00	World	H5	HS	TRUE	282520	Lithium oxide and hydroxide	6	TRUE	C00	TOTAL CPC	0	0	TOTAL MOT	8	kg	109013.409	TRUE	8	kg	109011	FALSE	109013.409	TRUE	0	FALSE	1702913	0	1702913	6	TRUE	FALSE
C	A	20190101	2019	52	2019	156	CHN	China	M	Import	156	CHN	China	0	W00	World	H5	HS	TRUE	282520	Lithium oxide and hydroxide	6	TRUE	C00	TOTAL CPC	0	0	TOTAL MOT	8	kg	230098	FALSE	8	kg	230098	FALSE	230098	FALSE	0	FALSE	1875524	0	1875524	0	TRUE	FALSE
C	A	20190101	2019	52	2019	156	CHN	China	M	Import	410	KOR	Rep. of Korea	0	W00	World	H5	HS	TRUE	282520	Lithium oxide and hydroxide	6	TRUE	C00	TOTAL CPC	0	0	TOTAL MOT	8	kg	566	FALSE	8	kg	566	FALSE	566	FALSE	0	FALSE	12733	0	12733	0	TRUE	FALSE
C	A	20190101	2019	52	2019	156	CHN	China	M	Import	643	RUS	Russian Federation	0	W00	World	H5	HS	TRUE	282520	Lithium oxide and hydroxide	6	TRUE	C00	TOTAL CPC	0	0	TOTAL MOT	8	kg	1012.086	TRUE	8	kg	1004	FALSE	1012.086	TRUE	0	FALSE	10222	0	10222	6	TRUE	FALSE
C	A	20190101	2019	52	2019	191	HRV	Croatia	M	Import	40	AUT	Austria	0	W00	World	H5	HS	TRUE	282520	Lithium oxide and hydroxide	6	TRUE	C00	TOTAL CPC	0	0	TOTAL MOT	8	kg	50	FALSE	8	kg	50	FALSE	50	FALSE	0	FALSE	2413		2413	0	TRUE	FALSE
C	A	20190101	2019	52	2019	203	CZE	Czechia	M	Import	152	CHL	Chile	0	W00	World	H5	HS	TRUE	282520	Lithium oxide and hydroxide	6	TRUE	C00	TOTAL CPC	0	0	TOTAL MOT	8	kg	2	FALSE	8	kg	2	FALSE	2	FALSE	0	FALSE	226	208	226	0	FALSE	TRUE
C	A	20190101	2019	52	2019	203	CZE	Czechia	M	Import	156	CHN	China	0	W00	World	H5	HS	TRUE	282520	Lithium oxide and hydroxide	6	TRUE	C00	TOTAL CPC	0	0	TOTAL MOT	8	kg	1000	FALSE	8	kg	1000	FALSE	1000	FALSE	0	FALSE	13271	12276	13271	0	FALSE	TRUE
C	A	20190101	2019	52	2019	203	CZE	Czechia	M	Import	616	POL	Poland	0	W00	World	H5	HS	TRUE	282520	Lithium oxide and hydroxide	6	TRUE	C00	TOTAL CPC	0	0	TOTAL MOT	8	kg	3375	FALSE	8	kg	3375	FALSE	3375	FALSE	0	FALSE	47260	47260	47260	0	FALSE	TRUE
C	A	20190101	2019	52	2019	203	CZE	Czechia	M	Import	643	RUS	Russian Federation	0	W00	World	H5	HS	TRUE	282520	Lithium oxide and hydroxide	6	TRUE	C00	TOTAL CPC	0	0	TOTAL MOT	8	kg	15000	FALSE	8	kg	15000	FALSE	15000	FALSE	0	FALSE	220360	204715	220360	0	FALSE	TRUE
C	A	20190101	2019	52	2019	203	CZE	Czechia	M	Import	703	SVK	Slovakia	0	W00	World	H5	HS	TRUE	282520	Lithium oxide and hydroxide	6	TRUE	C00	TOTAL CPC	0	0	TOTAL MOT	8	kg	20	FALSE	8	kg	20	FALSE	20	FALSE	0	FALSE	5	5	5	0	FALSE	TRUE
C	A	20190101	2019	52	2019	203	CZE	Czechia	M	Import	716	ZWE	Zimbabwe	0	W00	World	H5	HS	TRUE	282520	Lithium oxide and hydroxide	6	TRUE	C00	TOTAL CPC	0	0	TOTAL MOT	8	kg	97000	FALSE	8	kg	97000	FALSE	97000	FALSE	0	FALSE	118139	109751	118139	0	FALSE	TRUE
C	A	20190101	2019	52	2019	203	CZE	Czechia	M	Import	152	CHL	Chile	0	W00	World	H5	HS	TRUE	282520	Lithium oxide and hydroxide	6	TRUE	C00	TOTAL CPC	0	3200	Road	8	kg	2	FALSE	8	kg	2	FALSE	2	FALSE	0	FALSE	226	208	226	0	FALSE	TRUE
C	A	20190101	2019	52	2019	203	CZE	Czechia	M	Import	156	CHN	China	0	W00	World	H5	HS	TRUE	282520	Lithium oxide and hydroxide	6	TRUE	C00	TOTAL CPC	0	3200	Road	8	kg	1000	FALSE	8	kg	1000	FALSE	1000	FALSE	0	FALSE	13271	12276	13271	0	FALSE	TRUE
C	A	20190101	2019	52	2019	203	CZE	Czechia	M	Import	616	POL	Poland	0	W00	World	H5	HS	TRUE	282520	Lithium oxide and hydroxide	6	TRUE	C00	TOTAL CPC	0	3200	Road	8	kg	3375	FALSE	8	kg	3375	FALSE	3375	FALSE	0	FALSE	47260	47260	47260	0	FALSE	TRUE
C	A	20190101	2019	52	2019	203	CZE	Czechia	M	Import	643	RUS	Russian Federation	0	W00	World	H5	HS	TRUE	282520	Lithium oxide and hydroxide	6	TRUE	C00	TOTAL CPC	0	3200	Road	8	kg	15000	FALSE	8	kg	15000	FALSE	15000	FALSE	0	FALSE	220360	204715	220360	0	FALSE	TRUE
C	A	20190101	2019	52	2019	203	CZE	Czechia	M	Import	703	SVK	Slovakia	0	W00	World	H5	HS	TRUE	282520	Lithium oxide and hydroxide	6	TRUE	C00	TOTAL CPC	0	3200	Road	8	kg	20	FALSE	8	kg	20	FALSE	20	FALSE	0	FALSE	5	5	5	0	FALSE	TRUE
C	A	20190101	2019	52	2019	203	CZE	Czechia	M	Import	716	ZWE	Zimbabwe	0	W00	World	H5	HS	TRUE	282520	Lithium oxide and hydroxide	6	TRUE	C00	TOTAL CPC	0	3200	Road	8	kg	97000	FALSE	8	kg	97000	FALSE	97000	FALSE	0	FALSE	118139	109751	118139	0	FALSE	TRUE
C	A	20190101	2019	52	2019	152	CHL	Chile	M	Import	32	ARG	Argentina	0	W00	World	H5	HS	TRUE	283691	Carbonates; lithium carbonate	6	TRUE	C00	TOTAL CPC	0	0	TOTAL MOT	8	kg	378	FALSE	8	kg	378	FALSE	378	FALSE	0	FALSE	14403.889	13867.009	14403.889	0	TRUE	FALSE
C	A	20190101	2019	52	2019	152	CHL	Chile	M	Import	156	CHN	China	0	W00	World	H5	HS	TRUE	283691	Carbonates; lithium carbonate	6	TRUE	C00	TOTAL CPC	0	0	TOTAL MOT	8	kg	281.8	FALSE	8	kg	281.8	FALSE	281.8	FALSE	0	FALSE	13747.429	11235.319	13747.429	0	TRUE	FALSE
C	A	20190101	2019	52	2019	152	CHL	Chile	M	Import	410	KOR	Rep. of Korea	0	W00	World	H5	HS	TRUE	283691	Carbonates; lithium carbonate	6	TRUE	C00	TOTAL CPC	0	0	TOTAL MOT	8	kg	1.2	FALSE	8	kg	1.2	FALSE	1.2	FALSE	0	FALSE	133.8	10	133.8	0	TRUE	FALSE
C	A	20190101	2019	52	2019	152	CHL	Chile	M	Import	604	PER	Peru	0	W00	World	H5	HS	TRUE	283691	Carbonates; lithium carbonate	6	TRUE	C00	TOTAL CPC	0	0	TOTAL MOT	8	kg	10500	FALSE	8	kg	10500	FALSE	10500	FALSE	0	FALSE	1868.82	1680	1868.82	0	TRUE	FALSE
C	A	20190101	2019	52	2019	156	CHN	China	M	Import	32	ARG	Argentina	0	W00	World	H5	HS	TRUE	283691	Carbonates; lithium carbonate	6	TRUE	C00	TOTAL CPC	0	0	TOTAL MOT	8	kg	11299295	FALSE	8	kg	11299295	FALSE	11299295	FALSE	0	FALSE	99036443	0	99036443	0	TRUE	FALSE
C	A	20190101	2019	52	2019	156	CHN	China	M	Import	152	CHL	Chile	0	W00	World	H5	HS	TRUE	283691	Carbonates; lithium carbonate	6	TRUE	C00	TOTAL CPC	0	0	TOTAL MOT	8	kg	17675881	FALSE	8	kg	17675881	FALSE	17675881	FALSE	0	FALSE	136258188	0	136258188	0	TRUE	FALSE
C	A	20190101	2019	52	2019	156	CHN	China	M	Import	156	CHN	China	0	W00	World	H5	HS	TRUE	283691	Carbonates; lithium carbonate	6	TRUE	C00	TOTAL CPC	0	0	TOTAL MOT	8	kg	12005.49	TRUE	8	kg	11725	FALSE	12005.49	TRUE	0	FALSE	96688	0	96688	6	TRUE	FALSE
C	A	20190101	2019	52	2019	156	CHN	China	M	Import	410	KOR	Rep. of Korea	0	W00	World	H5	HS	TRUE	283691	Carbonates; lithium carbonate	6	TRUE	C00	TOTAL CPC	0	0	TOTAL MOT	8	kg	183123	FALSE	8	kg	183123	FALSE	183123	FALSE	0	FALSE	3392332	0	3392332	0	TRUE	FALSE
C	A	20190101	2019	52	2019	156	CHN	China	M	Import	643	RUS	Russian Federation	0	W00	World	H5	HS	TRUE	283691	Carbonates; lithium carbonate	6	TRUE	C00	TOTAL CPC	0	0	TOTAL MOT	8	kg	27.854	TRUE	8	kg	2	FALSE	27.854	TRUE	0	FALSE	542	0	542	6	TRUE	FALSE
C	A	20190101	2019	52	2019	188	CRI	Costa Rica	M	Import	32	ARG	Argentina	0	W00	World	H5	HS	TRUE	283691	Carbonates; lithium carbonate	6	TRUE	C00	TOTAL CPC	0	0	TOTAL MOT	8	kg	1474	FALSE	8	kg	1474	FALSE	1474	FALSE	0	FALSE	5784.75		5784.75	0	TRUE	FALSE
C	A	20190101	2019	52	2019	188	CRI	Costa Rica	M	Import	156	CHN	China	0	W00	World	H5	HS	TRUE	283691	Carbonates; lithium carbonate	6	TRUE	C00	TOTAL CPC	0	0	TOTAL MOT	8	kg	505	FALSE	8	kg	505	FALSE	505	FALSE	0	FALSE	22654.49		22654.49	0	TRUE	FALSE
C	A	20190101	2019	52	2019	191	HRV	Croatia	M	Import	40	AUT	Austria	0	W00	World	H5	HS	TRUE	283691	Carbonates; lithium carbonate	6	TRUE	C00	TOTAL CPC	0	0	TOTAL MOT	8	kg	41.43	FALSE	8	kg	41.43	FALSE	41.43	FALSE	0	FALSE	2060		2060	0	TRUE	FALSE
C	A	20190101	2019	52	2019	191	HRV	Croatia	M	Import	203	CZE	Czechia	0	W00	World	H5	HS	TRUE	283691	Carbonates; lithium carbonate	6	TRUE	C00	TOTAL CPC	0	0	TOTAL MOT	8	kg	164.75	FALSE	8	kg	164.75	FALSE	164.75	FALSE	0	FALSE	4048		4048	0	TRUE	FALSE
C	A	20190101	2019	52	2019	191	HRV	Croatia	M	Import	616	POL	Poland	0	W00	World	H5	HS	TRUE	283691	Carbonates; lithium carbonate	6	TRUE	C00	TOTAL CPC	0	0	TOTAL MOT	8	kg	250	FALSE	8	kg	250	FALSE	250	FALSE	0	FALSE	4236		4236	0	TRUE	FALSE
C	A	20190101	2019	52	2019	203	CZE	Czechia	M	Import	40	AUT	Austria	0	W00	World	H5	HS	TRUE	283691	Carbonates; lithium carbonate	6	TRUE	C00	TOTAL CPC	0	0	TOTAL MOT	8	kg	765	FALSE	8	kg	765	FALSE	765	FALSE	0	FALSE	16487	16487	16487	0	FALSE	TRUE
C	A	20190101	2019	52	2019	203	CZE	Czechia	M	Import	152	CHL	Chile	0	W00	World	H5	HS	TRUE	283691	Carbonates; lithium carbonate	6	TRUE	C00	TOTAL CPC	0	0	TOTAL MOT	8	kg	32800	FALSE	8	kg	32800	FALSE	32800	FALSE	0	FALSE	466531	428742	466531	0	FALSE	TRUE
C	A	20190101	2019	52	2019	203	CZE	Czechia	M	Import	156	CHN	China	0	W00	World	H5	HS	TRUE	283691	Carbonates; lithium carbonate	6	TRUE	C00	TOTAL CPC	0	0	TOTAL MOT	8	kg	301	FALSE	8	kg	301	FALSE	301	FALSE	0	FALSE	6012	5561	6012	0	FALSE	TRUE
C	A	20190101	2019	52	2019	203	CZE	Czechia	M	Import	380	ITA	Italy	0	W00	World	H5	HS	TRUE	283691	Carbonates; lithium carbonate	6	TRUE	C00	TOTAL CPC	0	0	TOTAL MOT	8	kg	700	FALSE	8	kg	700	FALSE	700	FALSE	0	FALSE	12177	11337	12177	0	FALSE	TRUE
C	A	20190101	2019	52	2019	203	CZE	Czechia	M	Import	40	AUT	Austria	0	W00	World	H5	HS	TRUE	283691	Carbonates; lithium carbonate	6	TRUE	C00	TOTAL CPC	0	3200	Road	8	kg	765	FALSE	8	kg	765	FALSE	765	FALSE	0	FALSE	16487	16487	16487	0	FALSE	TRUE
C	A	20190101	2019	52	2019	203	CZE	Czechia	M	Import	152	CHL	Chile	0	W00	World	H5	HS	TRUE	283691	Carbonates; lithium carbonate	6	TRUE	C00	TOTAL CPC	0	3200	Road	8	kg	32800	FALSE	8	kg	32800	FALSE	32800	FALSE	0	FALSE	466531	428742	466531	0	FALSE	TRUE
C	A	20190101	2019	52	2019	203	CZE	Czechia	M	Import	156	CHN	China	0	W00	World	H5	HS	TRUE	283691	Carbonates; lithium carbonate	6	TRUE	C00	TOTAL CPC	0	3200	Road	8	kg	301	FALSE	8	kg	301	FALSE	301	FALSE	0	FALSE	6012	5561	6012	0	FALSE	TRUE
C	A	20190101	2019	52	2019	203	CZE	Czechia	M	Import	380	ITA	Italy	0	W00	World	H5	HS	TRUE	283691	Carbonates; lithium carbonate	6	TRUE	C00	TOTAL CPC	0	3200	Road	8	kg	700	FALSE	8	kg	700	FALSE	700	FALSE	0	FALSE	12177	11337	12177	0	FALSE	TRUE
C	A	20190101	2019	52	2019	152	CHL	Chile	X	Export	32	ARG	Argentina	0	W00	World	H5	HS	TRUE	282520	Lithium oxide and hydroxide	6	TRUE	C00	TOTAL CPC	0	0	TOTAL MOT	8	kg	111000	FALSE	8	kg	111000	FALSE	111000	FALSE	0	FALSE	0	1658014	1658014	0	TRUE	FALSE
C	A	20190101	2019	52	2019	152	CHL	Chile	X	Export	410	KOR	Rep. of Korea	0	W00	World	H5	HS	TRUE	282520	Lithium oxide and hydroxide	6	TRUE	C00	TOTAL CPC	0	0	TOTAL MOT	8	kg	5898350	FALSE	8	kg	5898350	FALSE	5898350	FALSE	0	FALSE	0	82746242.4	82746242.4	0	TRUE	FALSE
C	A	20190101	2019	52	2019	152	CHL	Chile	X	Export	604	PER	Peru	0	W00	World	H5	HS	TRUE	282520	Lithium oxide and hydroxide	6	TRUE	C00	TOTAL CPC	0	0	TOTAL MOT	8	kg	43000	FALSE	8	kg	43000	FALSE	43000	FALSE	0	FALSE	0	607062	607062	0	TRUE	FALSE
C	A	20190101	2019	52	2019	152	CHL	Chile	X	Export	710	ZAF	South Africa	0	W00	World	H5	HS	TRUE	282520	Lithium oxide and hydroxide	6	TRUE	C00	TOTAL CPC	0	0	TOTAL MOT	8	kg	80000	FALSE	8	kg	80000	FALSE	80000	FALSE	0	FALSE	0	1201831.54	1201831.54	0	TRUE	FALSE
C	A	20190101	2019	52	2019	156	CHN	China	X	Export	32	ARG	Argentina	0	W00	World	H5	HS	TRUE	282520	Lithium oxide and hydroxide	6	TRUE	C00	TOTAL CPC	0	0	TOTAL MOT	8	kg	4250	FALSE	8	kg	4250	FALSE	4250	FALSE	0	FALSE	0	52513	52513	0	TRUE	FALSE
C	A	20190101	2019	52	2019	156	CHN	China	X	Export	50	BGD	Bangladesh	0	W00	World	H5	HS	TRUE	282520	Lithium oxide and hydroxide	6	TRUE	C00	TOTAL CPC	0	0	TOTAL MOT	8	kg	4200	FALSE	8	kg	4200	FALSE	4200	FALSE	0	FALSE	0	63880	63880	0	TRUE	FALSE
C	A	20190101	2019	52	2019	156	CHN	China	X	Export	218	ECU	Ecuador	0	W00	World	H5	HS	TRUE	282520	Lithium oxide and hydroxide	6	TRUE	C00	TOTAL CPC	0	0	TOTAL MOT	8	kg	100	FALSE	8	kg	100	FALSE	100	FALSE	0	FALSE	0	1900	1900	0	TRUE	FALSE
C	A	20190101	2019	52	2019	156	CHN	China	X	Export	288	GHA	Ghana	0	W00	World	H5	HS	TRUE	282520	Lithium oxide and hydroxide	6	TRUE	C00	TOTAL CPC	0	0	TOTAL MOT	8	kg	562516.528	TRUE	8	kg	1121268	FALSE	562516.528	TRUE	0	FALSE	0	154912	154912	6	TRUE	FALSE
C	A	20190101	2019	52	2019	156	CHN	China	X	Export	360	IDN	Indonesia	0	W00	World	H5	HS	TRUE	282520	Lithium oxide and hydroxide	6	TRUE	C00	TOTAL CPC	0	0	TOTAL MOT	8	kg	33000	FALSE	8	kg	33000	FALSE	33000	FALSE	0	FALSE	0	413313	413313	0	TRUE	FALSE
C	A	20190101	2019	52	2019	156	CHN	China	X	Export	364	IRN	Iran	0	W00	World	H5	HS	TRUE	282520	Lithium oxide and hydroxide	6	TRUE	C00	TOTAL CPC	0	0	TOTAL MOT	8	kg	62000	FALSE	8	kg	62000	FALSE	62000	FALSE	0	FALSE	0	793124	793124	0	TRUE	FALSE
C	A	20190101	2019	52	2019	156	CHN	China	X	Export	410	KOR	Rep. of Korea	0	W00	World	H5	HS	TRUE	282520	Lithium oxide and hydroxide	6	TRUE	C00	TOTAL CPC	0	0	TOTAL MOT	8	kg	17452601	FALSE	8	kg	17452601	FALSE	17452601	FALSE	0	FALSE	0	264581252	264581252	0	TRUE	FALSE
C	A	20190101	2019	52	2019	156	CHN	China	X	Export	414	KWT	Kuwait	0	W00	World	H5	HS	TRUE	282520	Lithium oxide and hydroxide	6	TRUE	C00	TOTAL CPC	0	0	TOTAL MOT	8	kg	1000	FALSE	8	kg	1000	FALSE	1000	FALSE	0	FALSE	0	14039	14039	0	TRUE	FALSE
C	A	20190101	2019	52	2019	156	CHN	China	X	Export	458	MYS	Malaysia	0	W00	World	H5	HS	TRUE	282520	Lithium oxide and hydroxide	6	TRUE	C00	TOTAL CPC	0	0	TOTAL MOT	8	kg	2000	FALSE	8	kg	2000	FALSE	2000	FALSE	0	FALSE	0	24600	24600	0	TRUE	FALSE
C	A	20190101	2019	52	2019	156	CHN	China	X	Export	554	NZL	New Zealand	0	W00	World	H5	HS	TRUE	282520	Lithium oxide and hydroxide	6	TRUE	C00	TOTAL CPC	0	0	TOTAL MOT	8	kg	20000	FALSE	8	kg	20000	FALSE	20000	FALSE	0	FALSE	0	258970	258970	0	TRUE	FALSE
C	A	20190101	2019	52	2019	156	CHN	China	X	Export	566	NGA	Nigeria	0	W00	World	H5	HS	TRUE	282520	Lithium oxide and hydroxide	6	TRUE	C00	TOTAL CPC	0	0	TOTAL MOT	8	kg	2000	FALSE	8	kg	2000	FALSE	2000	FALSE	0	FALSE	0	24000	24000	0	TRUE	FALSE
C	A	20190101	2019	52	2019	156	CHN	China	X	Export	586	PAK	Pakistan	0	W00	World	H5	HS	TRUE	282520	Lithium oxide and hydroxide	6	TRUE	C00	TOTAL CPC	0	0	TOTAL MOT	8	kg	12600	FALSE	8	kg	12600	FALSE	12600	FALSE	0	FALSE	0	158184	158184	0	TRUE	FALSE
C	A	20190101	2019	52	2019	156	CHN	China	X	Export	604	PER	Peru	0	W00	World	H5	HS	TRUE	282520	Lithium oxide and hydroxide	6	TRUE	C00	TOTAL CPC	0	0	TOTAL MOT	8	kg	18000	FALSE	8	kg	18000	FALSE	18000	FALSE	0	FALSE	0	259000	259000	0	TRUE	FALSE
C	A	20190101	2019	52	2019	156	CHN	China	X	Export	608	PHL	Philippines	0	W00	World	H5	HS	TRUE	282520	Lithium oxide and hydroxide	6	TRUE	C00	TOTAL CPC	0	0	TOTAL MOT	8	kg	20000	FALSE	8	kg	20000	FALSE	20000	FALSE	0	FALSE	0	257407	257407	0	TRUE	FALSE
C	A	20190101	2019	52	2019	156	CHN	China	X	Export	643	RUS	Russian Federation	0	W00	World	H5	HS	TRUE	282520	Lithium oxide and hydroxide	6	TRUE	C00	TOTAL CPC	0	0	TOTAL MOT	8	kg	5000	FALSE	8	kg	5000	FALSE	5000	FALSE	0	FALSE	0	45889	45889	0	TRUE	FALSE
C	A	20190101	2019	52	2019	156	CHN	China	X	Export	682	SAU	Saudi Arabia	0	W00	World	H5	HS	TRUE	282520	Lithium oxide and hydroxide	6	TRUE	C00	TOTAL CPC	0	0	TOTAL MOT	8	kg	49800	FALSE	8	kg	49800	FALSE	49800	FALSE	0	FALSE	0	724000	724000	0	TRUE	FALSE
C	A	20190101	2019	52	2019	156	CHN	China	X	Export	702	SGP	Singapore	0	W00	World	H5	HS	TRUE	282520	Lithium oxide and hydroxide	6	TRUE	C00	TOTAL CPC	0	0	TOTAL MOT	8	kg	196000	FALSE	8	kg	196000	FALSE	196000	FALSE	0	FALSE	0	2850962	2850962	0	TRUE	FALSE
C	A	20190101	2019	52	2019	156	CHN	China	X	Export	704	VNM	Viet Nam	0	W00	World	H5	HS	TRUE	282520	Lithium oxide and hydroxide	6	TRUE	C00	TOTAL CPC	0	0	TOTAL MOT	8	kg	18500	FALSE	8	kg	18500	FALSE	18500	FALSE	0	FALSE	0	170556	170556	0	TRUE	FALSE
C	A	20190101	2019	52	2019	156	CHN	China	X	Export	705	SVN	Slovenia	0	W00	World	H5	HS	TRUE	282520	Lithium oxide and hydroxide	6	TRUE	C00	TOTAL CPC	0	0	TOTAL MOT	8	kg	950	FALSE	8	kg	950	FALSE	950	FALSE	0	FALSE	0	13940	13940	0	TRUE	FALSE
C	A	20190101	2019	52	2019	156	CHN	China	X	Export	710	ZAF	South Africa	0	W00	World	H5	HS	TRUE	282520	Lithium oxide and hydroxide	6	TRUE	C00	TOTAL CPC	0	0	TOTAL MOT	8	kg	3000	FALSE	8	kg	3000	FALSE	3000	FALSE	0	FALSE	0	41460	41460	0	TRUE	FALSE
C	A	20190101	2019	52	2019	156	CHN	China	X	Export	764	THA	Thailand	0	W00	World	H5	HS	TRUE	282520	Lithium oxide and hydroxide	6	TRUE	C00	TOTAL CPC	0	0	TOTAL MOT	8	kg	225100	FALSE	8	kg	225100	FALSE	225100	FALSE	0	FALSE	0	2750255	2750255	0	TRUE	FALSE
C	A	20190101	2019	52	2019	156	CHN	China	X	Export	784	ARE	United Arab Emirates	0	W00	World	H5	HS	TRUE	282520	Lithium oxide and hydroxide	6	TRUE	C00	TOTAL CPC	0	0	TOTAL MOT	8	kg	74500	FALSE	8	kg	74500	FALSE	74500	FALSE	0	FALSE	0	837387	837387	0	TRUE	FALSE
C	A	20190101	2019	52	2019	156	CHN	China	X	Export	792	TUR	T�rkiye	0	W00	World	H5	HS	TRUE	282520	Lithium oxide and hydroxide	6	TRUE	C00	TOTAL CPC	0	0	TOTAL MOT	8	kg	45000	FALSE	8	kg	45000	FALSE	45000	FALSE	0	FALSE	0	569935	569935	0	TRUE	FALSE
C	A	20190101	2019	52	2019	156	CHN	China	X	Export	818	EGY	Egypt	0	W00	World	H5	HS	TRUE	282520	Lithium oxide and hydroxide	6	TRUE	C00	TOTAL CPC	0	0	TOTAL MOT	8	kg	1500	FALSE	8	kg	1500	FALSE	1500	FALSE	0	FALSE	0	17347	17347	0	TRUE	FALSE
C	A	20190101	2019	52	2019	191	HRV	Croatia	X	Export	70	BIH	Bosnia Herzegovina	0	W00	World	H5	HS	TRUE	282520	Lithium oxide and hydroxide	6	TRUE	C00	TOTAL CPC	0	0	TOTAL MOT	8	kg	25	FALSE	8	kg	25	FALSE	25	FALSE	0	FALSE		993	993	0	TRUE	FALSE
C	A	20190101	2019	52	2019	203	CZE	Czechia	X	Export	348	HUN	Hungary	0	W00	World	H5	HS	TRUE	282520	Lithium oxide and hydroxide	6	TRUE	C00	TOTAL CPC	0	0	TOTAL MOT	8	kg	6	FALSE	8	kg	6	FALSE	6	FALSE	0	FALSE		327	327	0	FALSE	TRUE
C	A	20190101	2019	52	2019	203	CZE	Czechia	X	Export	710	ZAF	South Africa	0	W00	World	H5	HS	TRUE	282520	Lithium oxide and hydroxide	6	TRUE	C00	TOTAL CPC	0	0	TOTAL MOT	8	kg	300	FALSE	8	kg	300	FALSE	300	FALSE	0	FALSE		8165	8165	0	FALSE	TRUE
C	A	20190101	2019	52	2019	203	CZE	Czechia	X	Export	710	ZAF	South Africa	0	W00	World	H5	HS	TRUE	282520	Lithium oxide and hydroxide	6	TRUE	C00	TOTAL CPC	0	2100	Sea	8	kg	300	FALSE	8	kg	300	FALSE	300	FALSE	0	FALSE		8165	8165	0	TRUE	FALSE
C	A	20190101	2019	52	2019	203	CZE	Czechia	X	Export	348	HUN	Hungary	0	W00	World	H5	HS	TRUE	282520	Lithium oxide and hydroxide	6	TRUE	C00	TOTAL CPC	0	3200	Road	8	kg	6	FALSE	8	kg	6	FALSE	6	FALSE	0	FALSE		327	327	0	TRUE	FALSE
C	A	20190101	2019	52	2019	152	CHL	Chile	X	Export	32	ARG	Argentina	0	W00	World	H5	HS	TRUE	283691	Carbonates; lithium carbonate	6	TRUE	C00	TOTAL CPC	0	0	TOTAL MOT	8	kg	64200	FALSE	8	kg	64200	FALSE	64200	FALSE	0	FALSE	0	763891	763891	0	TRUE	FALSE
C	A	20190101	2019	52	2019	152	CHL	Chile	X	Export	156	CHN	China	0	W00	World	H5	HS	TRUE	283691	Carbonates; lithium carbonate	6	TRUE	C00	TOTAL CPC	0	0	TOTAL MOT	8	kg	16339400	FALSE	8	kg	16339400	FALSE	16339400	FALSE	0	FALSE	0	93046765.5	93046765.5	0	TRUE	FALSE
C	A	20190101	2019	52	2019	152	CHL	Chile	X	Export	410	KOR	Rep. of Korea	0	W00	World	H5	HS	TRUE	283691	Carbonates; lithium carbonate	6	TRUE	C00	TOTAL CPC	0	0	TOTAL MOT	8	kg	30100000	FALSE	8	kg	30100000	FALSE	30100000	FALSE	0	FALSE	0	284216418.2	284216418.2	0	TRUE	FALSE
C	A	20190101	2019	52	2019	152	CHL	Chile	X	Export	643	RUS	Russian Federation	0	W00	World	H5	HS	TRUE	283691	Carbonates; lithium carbonate	6	TRUE	C00	TOTAL CPC	0	0	TOTAL MOT	8	kg	216000	FALSE	8	kg	216000	FALSE	216000	FALSE	0	FALSE	0	1037883.96	1037883.96	0	TRUE	FALSE
C	A	20190101	2019	52	2019	152	CHL	Chile	X	Export	704	VNM	Viet Nam	0	W00	World	H5	HS	TRUE	283691	Carbonates; lithium carbonate	6	TRUE	C00	TOTAL CPC	0	0	TOTAL MOT	8	kg	120000	FALSE	8	kg	120000	FALSE	120000	FALSE	0	FALSE	0	1893429.98	1893429.98	0	TRUE	FALSE
C	A	20190101	2019	52	2019	152	CHL	Chile	X	Export	710	ZAF	South Africa	0	W00	World	H5	HS	TRUE	283691	Carbonates; lithium carbonate	6	TRUE	C00	TOTAL CPC	0	0	TOTAL MOT	8	kg	24000	FALSE	8	kg	24000	FALSE	24000	FALSE	0	FALSE	0	421711.09	421711.09	0	TRUE	FALSE
C	A	20190101	2019	52	2019	152	CHL	Chile	X	Export	764	THA	Thailand	0	W00	World	H5	HS	TRUE	283691	Carbonates; lithium carbonate	6	TRUE	C00	TOTAL CPC	0	0	TOTAL MOT	8	kg	24000	FALSE	8	kg	24000	FALSE	24000	FALSE	0	FALSE	0	337648.48	337648.48	0	TRUE	FALSE
C	A	20190101	2019	52	2019	156	CHN	China	X	Export	32	ARG	Argentina	0	W00	World	H5	HS	TRUE	283691	Carbonates; lithium carbonate	6	TRUE	C00	TOTAL CPC	0	0	TOTAL MOT	8	kg	4350	FALSE	8	kg	4350	FALSE	4350	FALSE	0	FALSE	0	53257	53257	0	TRUE	FALSE
C	A	20190101	2019	52	2019	156	CHN	China	X	Export	50	BGD	Bangladesh	0	W00	World	H5	HS	TRUE	283691	Carbonates; lithium carbonate	6	TRUE	C00	TOTAL CPC	0	0	TOTAL MOT	8	kg	900	FALSE	8	kg	900	FALSE	900	FALSE	0	FALSE	0	52575	52575	0	TRUE	FALSE
C	A	20190101	2019	52	2019	156	CHN	China	X	Export	152	CHL	Chile	0	W00	World	H5	HS	TRUE	283691	Carbonates; lithium carbonate	6	TRUE	C00	TOTAL CPC	0	0	TOTAL MOT	8	kg	1175	FALSE	8	kg	1175	FALSE	1175	FALSE	0	FALSE	0	23545	23545	0	TRUE	FALSE
C	A	20190101	2019	52	2019	156	CHN	China	X	Export	188	CRI	Costa Rica	0	W00	World	H5	HS	TRUE	283691	Carbonates; lithium carbonate	6	TRUE	C00	TOTAL CPC	0	0	TOTAL MOT	8	kg	450	FALSE	8	kg	450	FALSE	450	FALSE	0	FALSE	0	12299	12299	0	TRUE	FALSE
C	A	20190101	2019	52	2019	156	CHN	China	X	Export	203	CZE	Czechia	0	W00	World	H5	HS	TRUE	283691	Carbonates; lithium carbonate	6	TRUE	C00	TOTAL CPC	0	0	TOTAL MOT	8	kg	1250	FALSE	8	kg	1250	FALSE	1250	FALSE	0	FALSE	0	14578	14578	0	TRUE	FALSE
C	A	20190101	2019	52	2019	156	CHN	China	X	Export	218	ECU	Ecuador	0	W00	World	H5	HS	TRUE	283691	Carbonates; lithium carbonate	6	TRUE	C00	TOTAL CPC	0	0	TOTAL MOT	8	kg	275	FALSE	8	kg	275	FALSE	275	FALSE	0	FALSE	0	9638	9638	0	TRUE	FALSE
C	A	20190101	2019	52	2019	156	CHN	China	X	Export	360	IDN	Indonesia	0	W00	World	H5	HS	TRUE	283691	Carbonates; lithium carbonate	6	TRUE	C00	TOTAL CPC	0	0	TOTAL MOT	8	kg	625	FALSE	8	kg	625	FALSE	625	FALSE	0	FALSE	0	29593	29593	0	TRUE	FALSE
C	A	20190101	2019	52	2019	156	CHN	China	X	Export	364	IRN	Iran	0	W00	World	H5	HS	TRUE	283691	Carbonates; lithium carbonate	6	TRUE	C00	TOTAL CPC	0	0	TOTAL MOT	8	kg	22000	FALSE	8	kg	22000	FALSE	22000	FALSE	0	FALSE	0	246207	246207	0	TRUE	FALSE
C	A	20190101	2019	52	2019	156	CHN	China	X	Export	380	ITA	Italy	0	W00	World	H5	HS	TRUE	283691	Carbonates; lithium carbonate	6	TRUE	C00	TOTAL CPC	0	0	TOTAL MOT	8	kg	10000	FALSE	8	kg	10000	FALSE	10000	FALSE	0	FALSE	0	123890	123890	0	TRUE	FALSE
C	A	20190101	2019	52	2019	156	CHN	China	X	Export	410	KOR	Rep. of Korea	0	W00	World	H5	HS	TRUE	283691	Carbonates; lithium carbonate	6	TRUE	C00	TOTAL CPC	0	0	TOTAL MOT	8	kg	8351652	FALSE	8	kg	8351652	FALSE	8351652	FALSE	0	FALSE	0	99590878	99590878	0	TRUE	FALSE
C	A	20190101	2019	52	2019	156	CHN	China	X	Export	458	MYS	Malaysia	0	W00	World	H5	HS	TRUE	283691	Carbonates; lithium carbonate	6	TRUE	C00	TOTAL CPC	0	0	TOTAL MOT	8	kg	2525	FALSE	8	kg	2525	FALSE	2525	FALSE	0	FALSE	0	27620	27620	0	TRUE	FALSE
C	A	20190101	2019	52	2019	156	CHN	China	X	Export	586	PAK	Pakistan	0	W00	World	H5	HS	TRUE	283691	Carbonates; lithium carbonate	6	TRUE	C00	TOTAL CPC	0	0	TOTAL MOT	8	kg	5850	FALSE	8	kg	5850	FALSE	5850	FALSE	0	FALSE	0	165637	165637	0	TRUE	FALSE
C	A	20190101	2019	52	2019	156	CHN	China	X	Export	591	PAN	Panama	0	W00	World	H5	HS	TRUE	283691	Carbonates; lithium carbonate	6	TRUE	C00	TOTAL CPC	0	0	TOTAL MOT	8	kg	350	FALSE	8	kg	350	FALSE	350	FALSE	0	FALSE	0	9485	9485	0	TRUE	FALSE
C	A	20190101	2019	52	2019	156	CHN	China	X	Export	604	PER	Peru	0	W00	World	H5	HS	TRUE	283691	Carbonates; lithium carbonate	6	TRUE	C00	TOTAL CPC	0	0	TOTAL MOT	8	kg	725	FALSE	8	kg	725	FALSE	725	FALSE	0	FALSE	0	19460	19460	0	TRUE	FALSE
C	A	20190101	2019	52	2019	156	CHN	China	X	Export	643	RUS	Russian Federation	0	W00	World	H5	HS	TRUE	283691	Carbonates; lithium carbonate	6	TRUE	C00	TOTAL CPC	0	0	TOTAL MOT	8	kg	429000	FALSE	8	kg	429000	FALSE	429000	FALSE	0	FALSE	0	4694371	4694371	0	TRUE	FALSE
C	A	20190101	2019	52	2019	156	CHN	China	X	Export	682	SAU	Saudi Arabia	0	W00	World	H5	HS	TRUE	283691	Carbonates; lithium carbonate	6	TRUE	C00	TOTAL CPC	0	0	TOTAL MOT	8	kg	1000	FALSE	8	kg	1000	FALSE	1000	FALSE	0	FALSE	0	8959	8959	0	TRUE	FALSE
C	A	20190101	2019	52	2019	156	CHN	China	X	Export	705	SVN	Slovenia	0	W00	World	H5	HS	TRUE	283691	Carbonates; lithium carbonate	6	TRUE	C00	TOTAL CPC	0	0	TOTAL MOT	8	kg	19400	FALSE	8	kg	19400	FALSE	19400	FALSE	0	FALSE	0	206311	206311	0	TRUE	FALSE
C	A	20190101	2019	52	2019	156	CHN	China	X	Export	710	ZAF	South Africa	0	W00	World	H5	HS	TRUE	283691	Carbonates; lithium carbonate	6	TRUE	C00	TOTAL CPC	0	0	TOTAL MOT	8	kg	28200	FALSE	8	kg	28200	FALSE	28200	FALSE	0	FALSE	0	293798	293798	0	TRUE	FALSE
C	A	20190101	2019	52	2019	156	CHN	China	X	Export	764	THA	Thailand	0	W00	World	H5	HS	TRUE	283691	Carbonates; lithium carbonate	6	TRUE	C00	TOTAL CPC	0	0	TOTAL MOT	8	kg	15050	FALSE	8	kg	15050	FALSE	15050	FALSE	0	FALSE	0	227226	227226	0	TRUE	FALSE
C	A	20190101	2019	52	2019	156	CHN	China	X	Export	784	ARE	United Arab Emirates	0	W00	World	H5	HS	TRUE	283691	Carbonates; lithium carbonate	6	TRUE	C00	TOTAL CPC	0	0	TOTAL MOT	8	kg	9000	FALSE	8	kg	9000	FALSE	9000	FALSE	0	FALSE	0	73258	73258	0	TRUE	FALSE
C	A	20190101	2019	52	2019	156	CHN	China	X	Export	792	TUR	T�rkiye	0	W00	World	H5	HS	TRUE	283691	Carbonates; lithium carbonate	6	TRUE	C00	TOTAL CPC	0	0	TOTAL MOT	8	kg	37005	FALSE	8	kg	37005	FALSE	37005	FALSE	0	FALSE	0	378139	378139	0	TRUE	FALSE
C	A	20190101	2019	52	2019	156	CHN	China	X	Export	818	EGY	Egypt	0	W00	World	H5	HS	TRUE	283691	Carbonates; lithium carbonate	6	TRUE	C00	TOTAL CPC	0	0	TOTAL MOT	8	kg	7000	FALSE	8	kg	7000	FALSE	7000	FALSE	0	FALSE	0	304961	304961	0	TRUE	FALSE
C	A	20190101	2019	52	2019	156	CHN	China	X	Export	858	URY	Uruguay	0	W00	World	H5	HS	TRUE	283691	Carbonates; lithium carbonate	6	TRUE	C00	TOTAL CPC	0	0	TOTAL MOT	8	kg	50	FALSE	8	kg	50	FALSE	50	FALSE	0	FALSE	0	3065	3065	0	TRUE	FALSE
C	A	20190101	2019	52	2019	191	HRV	Croatia	X	Export	688	SRB	Serbia	0	W00	World	H5	HS	TRUE	283691	Carbonates; lithium carbonate	6	TRUE	C00	TOTAL CPC	0	0	TOTAL MOT	8	kg	200	FALSE	8	kg	200	FALSE	200	FALSE	0	FALSE		4480	4480	0	TRUE	FALSE
C	A	20190101	2019	52	2019	191	HRV	Croatia	X	Export	705	SVN	Slovenia	0	W00	World	H5	HS	TRUE	283691	Carbonates; lithium carbonate	6	TRUE	C00	TOTAL CPC	0	0	TOTAL MOT	8	kg	4	FALSE	8	kg	4	FALSE	4	FALSE	0	FALSE		23	23	0	TRUE	FALSE
C	A	20190101	2019	52	2019	203	CZE	Czechia	X	Export	191	HRV	Croatia	0	W00	World	H5	HS	TRUE	283691	Carbonates; lithium carbonate	6	TRUE	C00	TOTAL CPC	0	0	TOTAL MOT	8	kg	40	FALSE	8	kg	40	FALSE	40	FALSE	0	FALSE		1315	1315	0	FALSE	TRUE
C	A	20190101	2019	52	2019	203	CZE	Czechia	X	Export	191	HRV	Croatia	0	W00	World	H5	HS	TRUE	283691	Carbonates; lithium carbonate	6	TRUE	C00	TOTAL CPC	0	3200	Road	8	kg	40	FALSE	8	kg	40	FALSE	40	FALSE	0	FALSE		1315	1315	0	TRUE	FALSE
C	A	20190101	2019	52	2019	218	ECU	Ecuador	M	Import	643	RUS	Russian Federation	0	W00	World	H5	HS	TRUE	282520	Lithium oxide and hydroxide	6	TRUE	C00	TOTAL CPC	0	0	TOTAL MOT	8	kg	4080	FALSE	8	kg	4080	FALSE	4000	FALSE	0	FALSE	56140	55735.04	56140	0	FALSE	TRUE
C	A	20190101	2019	52	2019	222	SLV	El Salvador	M	Import	410	KOR	Rep. of Korea	0	W00	World	H5	HS	TRUE	282520	Lithium oxide and hydroxide	6	TRUE	C00	TOTAL CPC	0	0	TOTAL MOT	8	kg	1.25	FALSE	8	kg	1.25	FALSE	1.25	FALSE	0	FALSE	74.33	0	74.33	0	TRUE	FALSE
C	A	20190101	2019	52	2019	233	EST	Estonia	M	Import	643	RUS	Russian Federation	0	W00	World	H5	HS	TRUE	282520	Lithium oxide and hydroxide	6	TRUE	C00	TOTAL CPC	0	0	TOTAL MOT	8	kg	200063	FALSE	8	kg	200063	FALSE	200063	FALSE	0	FALSE	2035050.167	0	2035050.167	0	FALSE	TRUE
C	A	20190101	2019	52	2019	218	ECU	Ecuador	M	Import	643	RUS	Russian Federation	0	W00	World	H5	HS	TRUE	282520	Lithium oxide and hydroxide	6	TRUE	C00	TOTAL CPC	0	2100	Sea	8	kg	4080	FALSE	8	kg	4080	FALSE	4000	FALSE	0	FALSE	56140	55735.04	56140	0	FALSE	TRUE
C	A	20190101	2019	52	2019	233	EST	Estonia	M	Import	643	RUS	Russian Federation	0	W00	World	H5	HS	TRUE	282520	Lithium oxide and hydroxide	6	TRUE	C00	TOTAL CPC	0	3200	Road	8	kg	200063	FALSE	8	kg	200063	FALSE	200063	FALSE	0	FALSE	2035050.167	0	2035050.167	0	FALSE	TRUE
C	A	20190101	2019	52	2019	218	ECU	Ecuador	M	Import	643	RUS	Russian Federation	0	W00	World	H5	HS	TRUE	282520	Lithium oxide and hydroxide	6	TRUE	C01	Clearance for home use	0	0	TOTAL MOT	8	kg	4080	FALSE	8	kg	4080	FALSE	4000	FALSE	0	FALSE	56140	55735.04	56140	0	FALSE	TRUE
C	A	20190101	2019	52	2019	218	ECU	Ecuador	M	Import	643	RUS	Russian Federation	0	W00	World	H5	HS	TRUE	282520	Lithium oxide and hydroxide	6	TRUE	C01	Clearance for home use	0	2100	Sea	8	kg	4080	FALSE	8	kg	4080	FALSE	4000	FALSE	0	FALSE	56140	55735.04	56140	0	FALSE	TRUE
C	A	20190101	2019	52	2019	233	EST	Estonia	M	Import	643	RUS	Russian Federation	0	W00	World	H5	HS	TRUE	282520	Lithium oxide and hydroxide	6	TRUE	C04	Customs warehouses	0	0	TOTAL MOT	8	kg	200063	FALSE	8	kg	200063	FALSE	200063	FALSE	0	FALSE	2035050.167	0	2035050.167	0	FALSE	TRUE
C	A	20190101	2019	52	2019	233	EST	Estonia	M	Import	643	RUS	Russian Federation	0	W00	World	H5	HS	TRUE	282520	Lithium oxide and hydroxide	6	TRUE	C04	Customs warehouses	0	3200	Road	8	kg	200063	FALSE	8	kg	200063	FALSE	200063	FALSE	0	FALSE	2035050.167	0	2035050.167	0	FALSE	TRUE
C	A	20190101	2019	52	2019	218	ECU	Ecuador	M	Import	156	CHN	China	0	W00	World	H5	HS	TRUE	283691	Carbonates; lithium carbonate	6	TRUE	C00	TOTAL CPC	0	0	TOTAL MOT	8	kg	305	FALSE	8	kg	305	FALSE	275	FALSE	0	FALSE	17944.16	16537.24	17944.16	0	FALSE	TRUE
C	A	20190101	2019	52	2019	231	ETH	Ethiopia	M	Import	156	CHN	China	0	W00	World	H5	HS	TRUE	283691	Carbonates; lithium carbonate	6	TRUE	C00	TOTAL CPC	0	0	TOTAL MOT	8	kg	200	FALSE	8	kg	200	FALSE	200	FALSE	0	FALSE	4811.8	0	4811.8	0	TRUE	FALSE
C	A	20190101	2019	52	2019	233	EST	Estonia	M	Import	152	CHL	Chile	0	W00	World	H5	HS	TRUE	283691	Carbonates; lithium carbonate	6	TRUE	C00	TOTAL CPC	0	0	TOTAL MOT	8	kg	100	FALSE	8	kg	100	FALSE	100	FALSE	0	FALSE	2271.415	0	2271.415	0	FALSE	TRUE
C	A	20190101	2019	52	2019	218	ECU	Ecuador	M	Import	156	CHN	China	0	W00	World	H5	HS	TRUE	283691	Carbonates; lithium carbonate	6	TRUE	C00	TOTAL CPC	0	1000	Air	8	kg	305	FALSE	8	kg	305	FALSE	275	FALSE	0	FALSE	17944.16	16537.24	17944.16	0	FALSE	TRUE
C	A	20190101	2019	52	2019	233	EST	Estonia	M	Import	152	CHL	Chile	0	W00	World	H5	HS	TRUE	283691	Carbonates; lithium carbonate	6	TRUE	C00	TOTAL CPC	0	3200	Road	8	kg	100	FALSE	8	kg	100	FALSE	100	FALSE	0	FALSE	2271.415	0	2271.415	0	FALSE	TRUE
C	A	20190101	2019	52	2019	218	ECU	Ecuador	M	Import	156	CHN	China	0	W00	World	H5	HS	TRUE	283691	Carbonates; lithium carbonate	6	TRUE	C01	Clearance for home use	0	0	TOTAL MOT	8	kg	305	FALSE	8	kg	305	FALSE	275	FALSE	0	FALSE	17944.16	16537.24	17944.16	0	FALSE	TRUE
C	A	20190101	2019	52	2019	233	EST	Estonia	M	Import	152	CHL	Chile	0	W00	World	H5	HS	TRUE	283691	Carbonates; lithium carbonate	6	TRUE	C01	Clearance for home use	0	0	TOTAL MOT	8	kg	100	FALSE	8	kg	100	FALSE	100	FALSE	0	FALSE	2271.415	0	2271.415	0	FALSE	TRUE
C	A	20190101	2019	52	2019	218	ECU	Ecuador	M	Import	156	CHN	China	0	W00	World	H5	HS	TRUE	283691	Carbonates; lithium carbonate	6	TRUE	C01	Clearance for home use	0	1000	Air	8	kg	305	FALSE	8	kg	305	FALSE	275	FALSE	0	FALSE	17944.16	16537.24	17944.16	0	FALSE	TRUE
C	A	20190101	2019	52	2019	233	EST	Estonia	M	Import	152	CHL	Chile	0	W00	World	H5	HS	TRUE	283691	Carbonates; lithium carbonate	6	TRUE	C01	Clearance for home use	0	3200	Road	8	kg	100	FALSE	8	kg	100	FALSE	100	FALSE	0	FALSE	2271.415	0	2271.415	0	FALSE	TRUE
C	A	20190101	2019	52	2019	233	EST	Estonia	X	Export	100	BGR	Bulgaria	0	W00	World	H5	HS	TRUE	282520	Lithium oxide and hydroxide	6	TRUE	C00	TOTAL CPC	0	0	TOTAL MOT	8	kg	3000	FALSE	8	kg	3000	FALSE	3000	FALSE	0	FALSE	0	36573.808	36573.808	0	FALSE	TRUE
C	A	20190101	2019	52	2019	233	EST	Estonia	X	Export	203	CZE	Czechia	0	W00	World	H5	HS	TRUE	282520	Lithium oxide and hydroxide	6	TRUE	C00	TOTAL CPC	0	0	TOTAL MOT	8	kg	3000	FALSE	8	kg	3000	FALSE	3000	FALSE	0	FALSE	0	32620.494	32620.494	0	FALSE	TRUE
C	A	20190101	2019	52	2019	233	EST	Estonia	X	Export	300	GRC	Greece	0	W00	World	H5	HS	TRUE	282520	Lithium oxide and hydroxide	6	TRUE	C00	TOTAL CPC	0	0	TOTAL MOT	8	kg	1875	FALSE	8	kg	1875	FALSE	1875	FALSE	0	FALSE	0	27561.586	27561.586	0	FALSE	TRUE
C	A	20190101	2019	52	2019	233	EST	Estonia	X	Export	348	HUN	Hungary	0	W00	World	H5	HS	TRUE	282520	Lithium oxide and hydroxide	6	TRUE	C00	TOTAL CPC	0	0	TOTAL MOT	8	kg	5000	FALSE	8	kg	5000	FALSE	5000	FALSE	0	FALSE	0	54069.859	54069.859	0	FALSE	TRUE
C	A	20190101	2019	52	2019	233	EST	Estonia	X	Export	380	ITA	Italy	0	W00	World	H5	HS	TRUE	282520	Lithium oxide and hydroxide	6	TRUE	C00	TOTAL CPC	0	0	TOTAL MOT	8	kg	33000	FALSE	8	kg	33000	FALSE	33000	FALSE	0	FALSE	0	402486.414	402486.414	0	FALSE	TRUE
C	A	20190101	2019	52	2019	233	EST	Estonia	X	Export	616	POL	Poland	0	W00	World	H5	HS	TRUE	282520	Lithium oxide and hydroxide	6	TRUE	C00	TOTAL CPC	0	0	TOTAL MOT	8	kg	43000	FALSE	8	kg	43000	FALSE	43000	FALSE	0	FALSE	0	539733.153	539733.153	0	FALSE	TRUE
C	A	20190101	2019	52	2019	233	EST	Estonia	X	Export	643	RUS	Russian Federation	0	W00	World	H5	HS	TRUE	282520	Lithium oxide and hydroxide	6	TRUE	C00	TOTAL CPC	0	0	TOTAL MOT	8	kg	5.8	FALSE	8	kg	5.8	FALSE	5.8	FALSE	0	FALSE	0	1332.175	1332.175	0	FALSE	TRUE
C	A	20190101	2019	52	2019	233	EST	Estonia	X	Export	643	RUS	Russian Federation	0	W00	World	H5	HS	TRUE	282520	Lithium oxide and hydroxide	6	TRUE	C00	TOTAL CPC	0	2100	Sea	8	kg	5.8	FALSE	8	kg	5.8	FALSE	5.8	FALSE	0	FALSE	0	1332.175	1332.175	0	FALSE	TRUE
C	A	20190101	2019	52	2019	233	EST	Estonia	X	Export	100	BGR	Bulgaria	0	W00	World	H5	HS	TRUE	282520	Lithium oxide and hydroxide	6	TRUE	C00	TOTAL CPC	0	9900	Other MOT	8	kg	3000	FALSE	8	kg	3000	FALSE	3000	FALSE	0	FALSE	0	36573.808	36573.808	0	FALSE	TRUE
C	A	20190101	2019	52	2019	233	EST	Estonia	X	Export	203	CZE	Czechia	0	W00	World	H5	HS	TRUE	282520	Lithium oxide and hydroxide	6	TRUE	C00	TOTAL CPC	0	9900	Other MOT	8	kg	3000	FALSE	8	kg	3000	FALSE	3000	FALSE	0	FALSE	0	32620.494	32620.494	0	FALSE	TRUE
C	A	20190101	2019	52	2019	233	EST	Estonia	X	Export	300	GRC	Greece	0	W00	World	H5	HS	TRUE	282520	Lithium oxide and hydroxide	6	TRUE	C00	TOTAL CPC	0	9900	Other MOT	8	kg	1875	FALSE	8	kg	1875	FALSE	1875	FALSE	0	FALSE	0	27561.586	27561.586	0	FALSE	TRUE
C	A	20190101	2019	52	2019	233	EST	Estonia	X	Export	348	HUN	Hungary	0	W00	World	H5	HS	TRUE	282520	Lithium oxide and hydroxide	6	TRUE	C00	TOTAL CPC	0	9900	Other MOT	8	kg	5000	FALSE	8	kg	5000	FALSE	5000	FALSE	0	FALSE	0	54069.859	54069.859	0	FALSE	TRUE
C	A	20190101	2019	52	2019	233	EST	Estonia	X	Export	380	ITA	Italy	0	W00	World	H5	HS	TRUE	282520	Lithium oxide and hydroxide	6	TRUE	C00	TOTAL CPC	0	9900	Other MOT	8	kg	33000	FALSE	8	kg	33000	FALSE	33000	FALSE	0	FALSE	0	402486.414	402486.414	0	FALSE	TRUE
C	A	20190101	2019	52	2019	233	EST	Estonia	X	Export	616	POL	Poland	0	W00	World	H5	HS	TRUE	282520	Lithium oxide and hydroxide	6	TRUE	C00	TOTAL CPC	0	9900	Other MOT	8	kg	43000	FALSE	8	kg	43000	FALSE	43000	FALSE	0	FALSE	0	539733.153	539733.153	0	FALSE	TRUE
C	A	20190101	2019	52	2019	233	EST	Estonia	X	Export	100	BGR	Bulgaria	0	W00	World	H5	HS	TRUE	282520	Lithium oxide and hydroxide	6	TRUE	C03	Outright exportation	0	0	TOTAL MOT	8	kg	3000	FALSE	8	kg	3000	FALSE	3000	FALSE	0	FALSE	0	36573.808	36573.808	0	FALSE	TRUE
C	A	20190101	2019	52	2019	233	EST	Estonia	X	Export	203	CZE	Czechia	0	W00	World	H5	HS	TRUE	282520	Lithium oxide and hydroxide	6	TRUE	C03	Outright exportation	0	0	TOTAL MOT	8	kg	3000	FALSE	8	kg	3000	FALSE	3000	FALSE	0	FALSE	0	32620.494	32620.494	0	FALSE	TRUE
C	A	20190101	2019	52	2019	233	EST	Estonia	X	Export	300	GRC	Greece	0	W00	World	H5	HS	TRUE	282520	Lithium oxide and hydroxide	6	TRUE	C03	Outright exportation	0	0	TOTAL MOT	8	kg	1875	FALSE	8	kg	1875	FALSE	1875	FALSE	0	FALSE	0	27561.586	27561.586	0	FALSE	TRUE
C	A	20190101	2019	52	2019	233	EST	Estonia	X	Export	348	HUN	Hungary	0	W00	World	H5	HS	TRUE	282520	Lithium oxide and hydroxide	6	TRUE	C03	Outright exportation	0	0	TOTAL MOT	8	kg	5000	FALSE	8	kg	5000	FALSE	5000	FALSE	0	FALSE	0	54069.859	54069.859	0	FALSE	TRUE
C	A	20190101	2019	52	2019	233	EST	Estonia	X	Export	380	ITA	Italy	0	W00	World	H5	HS	TRUE	282520	Lithium oxide and hydroxide	6	TRUE	C03	Outright exportation	0	0	TOTAL MOT	8	kg	33000	FALSE	8	kg	33000	FALSE	33000	FALSE	0	FALSE	0	402486.414	402486.414	0	FALSE	TRUE
C	A	20190101	2019	52	2019	233	EST	Estonia	X	Export	616	POL	Poland	0	W00	World	H5	HS	TRUE	282520	Lithium oxide and hydroxide	6	TRUE	C03	Outright exportation	0	0	TOTAL MOT	8	kg	43000	FALSE	8	kg	43000	FALSE	43000	FALSE	0	FALSE	0	539733.153	539733.153	0	FALSE	TRUE
C	A	20190101	2019	52	2019	233	EST	Estonia	X	Export	643	RUS	Russian Federation	0	W00	World	H5	HS	TRUE	282520	Lithium oxide and hydroxide	6	TRUE	C03	Outright exportation	0	0	TOTAL MOT	8	kg	5.8	FALSE	8	kg	5.8	FALSE	5.8	FALSE	0	FALSE	0	1332.175	1332.175	0	FALSE	TRUE
C	A	20190101	2019	52	2019	233	EST	Estonia	X	Export	643	RUS	Russian Federation	0	W00	World	H5	HS	TRUE	282520	Lithium oxide and hydroxide	6	TRUE	C03	Outright exportation	0	2100	Sea	8	kg	5.8	FALSE	8	kg	5.8	FALSE	5.8	FALSE	0	FALSE	0	1332.175	1332.175	0	FALSE	TRUE
C	A	20190101	2019	52	2019	233	EST	Estonia	X	Export	100	BGR	Bulgaria	0	W00	World	H5	HS	TRUE	282520	Lithium oxide and hydroxide	6	TRUE	C03	Outright exportation	0	9900	Other MOT	8	kg	3000	FALSE	8	kg	3000	FALSE	3000	FALSE	0	FALSE	0	36573.808	36573.808	0	FALSE	TRUE
C	A	20190101	2019	52	2019	233	EST	Estonia	X	Export	203	CZE	Czechia	0	W00	World	H5	HS	TRUE	282520	Lithium oxide and hydroxide	6	TRUE	C03	Outright exportation	0	9900	Other MOT	8	kg	3000	FALSE	8	kg	3000	FALSE	3000	FALSE	0	FALSE	0	32620.494	32620.494	0	FALSE	TRUE
C	A	20190101	2019	52	2019	233	EST	Estonia	X	Export	300	GRC	Greece	0	W00	World	H5	HS	TRUE	282520	Lithium oxide and hydroxide	6	TRUE	C03	Outright exportation	0	9900	Other MOT	8	kg	1875	FALSE	8	kg	1875	FALSE	1875	FALSE	0	FALSE	0	27561.586	27561.586	0	FALSE	TRUE
C	A	20190101	2019	52	2019	233	EST	Estonia	X	Export	348	HUN	Hungary	0	W00	World	H5	HS	TRUE	282520	Lithium oxide and hydroxide	6	TRUE	C03	Outright exportation	0	9900	Other MOT	8	kg	5000	FALSE	8	kg	5000	FALSE	5000	FALSE	0	FALSE	0	54069.859	54069.859	0	FALSE	TRUE
C	A	20190101	2019	52	2019	233	EST	Estonia	X	Export	380	ITA	Italy	0	W00	World	H5	HS	TRUE	282520	Lithium oxide and hydroxide	6	TRUE	C03	Outright exportation	0	9900	Other MOT	8	kg	33000	FALSE	8	kg	33000	FALSE	33000	FALSE	0	FALSE	0	402486.414	402486.414	0	FALSE	TRUE
C	A	20190101	2019	52	2019	233	EST	Estonia	X	Export	616	POL	Poland	0	W00	World	H5	HS	TRUE	282520	Lithium oxide and hydroxide	6	TRUE	C03	Outright exportation	0	9900	Other MOT	8	kg	43000	FALSE	8	kg	43000	FALSE	43000	FALSE	0	FALSE	0	539733.153	539733.153	0	FALSE	TRUE
C	A	20190101	2019	52	2019	288	GHA	Ghana	M	Import	156	CHN	China	0	W00	World	H5	HS	TRUE	282520	Lithium oxide and hydroxide	6	TRUE	C00	TOTAL CPC	0	0	TOTAL MOT	8	kg	840000	FALSE	8	kg	840000	FALSE	840000	FALSE	0	FALSE	78531.715		78531.715	0	FALSE	TRUE
C	A	20190101	2019	52	2019	300	GRC	Greece	M	Import	156	CHN	China	0	W00	World	H5	HS	TRUE	282520	Lithium oxide and hydroxide	6	TRUE	C00	TOTAL CPC	0	0	TOTAL MOT	8	kg	250	FALSE	8	kg	250	FALSE	250	FALSE	0	FALSE	7165.759		7165.759	0	FALSE	TRUE
C	A	20190101	2019	52	2019	300	GRC	Greece	M	Import	233	EST	Estonia	0	W00	World	H5	HS	TRUE	282520	Lithium oxide and hydroxide	6	TRUE	C00	TOTAL CPC	0	0	TOTAL MOT	8	kg	1875	FALSE	8	kg	1875	FALSE	1875	FALSE	0	FALSE	26447.597		26447.597	0	FALSE	TRUE
C	A	20190101	2019	52	2019	300	GRC	Greece	M	Import	616	POL	Poland	0	W00	World	H5	HS	TRUE	282520	Lithium oxide and hydroxide	6	TRUE	C00	TOTAL CPC	0	0	TOTAL MOT	8	kg	4500	FALSE	8	kg	4500	FALSE	4500	FALSE	0	FALSE	63093.611		63093.611	0	FALSE	TRUE
C	A	20190101	2019	52	2019	300	GRC	Greece	M	Import	705	SVN	Slovenia	0	W00	World	H5	HS	TRUE	282520	Lithium oxide and hydroxide	6	TRUE	C00	TOTAL CPC	0	0	TOTAL MOT	8	kg	16000	FALSE	8	kg	16000	FALSE	16000	FALSE	0	FALSE	195172.63		195172.63	0	FALSE	TRUE
C	A	20190101	2019	52	2019	300	GRC	Greece	M	Import	792	TUR	T�rkiye	0	W00	World	H5	HS	TRUE	282520	Lithium oxide and hydroxide	6	TRUE	C00	TOTAL CPC	0	0	TOTAL MOT	8	kg	2000	FALSE	8	kg	2000	FALSE	2000	FALSE	0	FALSE	27762.98		27762.98	0	FALSE	TRUE
C	A	20190101	2019	52	2019	288	GHA	Ghana	M	Import	156	CHN	China	0	W00	World	H5	HS	TRUE	282520	Lithium oxide and hydroxide	6	TRUE	C00	TOTAL CPC	0	1000	Air	8	kg	840000	FALSE	8	kg	840000	FALSE	840000	FALSE	0	FALSE	78531.715		78531.715	0	FALSE	TRUE
C	A	20190101	2019	52	2019	300	GRC	Greece	M	Import	156	CHN	China	0	W00	World	H5	HS	TRUE	282520	Lithium oxide and hydroxide	6	TRUE	C00	TOTAL CPC	0	2100	Sea	8	kg	250	FALSE	8	kg	250	FALSE	250	FALSE	0	FALSE	7165.759		7165.759	0	TRUE	FALSE
C	A	20190101	2019	52	2019	300	GRC	Greece	M	Import	233	EST	Estonia	0	W00	World	H5	HS	TRUE	282520	Lithium oxide and hydroxide	6	TRUE	C00	TOTAL CPC	0	2100	Sea	8	kg	1875	FALSE	8	kg	1875	FALSE	1875	FALSE	0	FALSE	26447.597		26447.597	0	TRUE	FALSE
C	A	20190101	2019	52	2019	300	GRC	Greece	M	Import	616	POL	Poland	0	W00	World	H5	HS	TRUE	282520	Lithium oxide and hydroxide	6	TRUE	C00	TOTAL CPC	0	3200	Road	8	kg	4500	FALSE	8	kg	4500	FALSE	4500	FALSE	0	FALSE	63093.611		63093.611	0	TRUE	FALSE
C	A	20190101	2019	52	2019	300	GRC	Greece	M	Import	705	SVN	Slovenia	0	W00	World	H5	HS	TRUE	282520	Lithium oxide and hydroxide	6	TRUE	C00	TOTAL CPC	0	3200	Road	8	kg	16000	FALSE	8	kg	16000	FALSE	16000	FALSE	0	FALSE	195172.63		195172.63	0	TRUE	FALSE
C	A	20190101	2019	52	2019	300	GRC	Greece	M	Import	792	TUR	T�rkiye	0	W00	World	H5	HS	TRUE	282520	Lithium oxide and hydroxide	6	TRUE	C00	TOTAL CPC	0	3200	Road	8	kg	2000	FALSE	8	kg	2000	FALSE	2000	FALSE	0	FALSE	27762.98		27762.98	0	TRUE	FALSE
C	A	20190101	2019	52	2019	288	GHA	Ghana	M	Import	156	CHN	China	0	W00	World	H5	HS	TRUE	282520	Lithium oxide and hydroxide	6	TRUE	C01	Clearance for home use	0	0	TOTAL MOT	8	kg	840000	FALSE	8	kg	840000	FALSE	840000	FALSE	0	FALSE	78531.715		78531.715	0	FALSE	TRUE
C	A	20190101	2019	52	2019	288	GHA	Ghana	M	Import	156	CHN	China	0	W00	World	H5	HS	TRUE	282520	Lithium oxide and hydroxide	6	TRUE	C01	Clearance for home use	0	1000	Air	8	kg	840000	FALSE	8	kg	840000	FALSE	840000	FALSE	0	FALSE	78531.715		78531.715	0	TRUE	FALSE
C	A	20190101	2019	52	2019	300	GRC	Greece	M	Import	40	AUT	Austria	0	W00	World	H5	HS	TRUE	283691	Carbonates; lithium carbonate	6	TRUE	C00	TOTAL CPC	0	0	TOTAL MOT	8	kg	1	FALSE	8	kg	1	FALSE	1	FALSE	0	FALSE	45.898		45.898	0	FALSE	TRUE
C	A	20190101	2019	52	2019	300	GRC	Greece	M	Import	380	ITA	Italy	0	W00	World	H5	HS	TRUE	283691	Carbonates; lithium carbonate	6	TRUE	C00	TOTAL CPC	0	0	TOTAL MOT	8	kg	1300	FALSE	8	kg	1300	FALSE	1300	FALSE	0	FALSE	22568.616		22568.616	0	FALSE	TRUE
C	A	20190101	2019	52	2019	340	HND	Honduras	M	Import	156	CHN	China	0	W00	World	H5	HS	TRUE	283691	Carbonates; lithium carbonate	6	TRUE	C00	TOTAL CPC	0	0	TOTAL MOT	8	kg	5.09	FALSE	8	kg	5.09	FALSE	5.09	FALSE	0	FALSE	967.55		967.55	0	TRUE	FALSE
C	A	20190101	2019	52	2019	300	GRC	Greece	M	Import	380	ITA	Italy	0	W00	World	H5	HS	TRUE	283691	Carbonates; lithium carbonate	6	TRUE	C00	TOTAL CPC	0	2100	Sea	8	kg	1300	FALSE	8	kg	1300	FALSE	1300	FALSE	0	FALSE	22568.616		22568.616	0	TRUE	FALSE
C	A	20190101	2019	52	2019	300	GRC	Greece	M	Import	40	AUT	Austria	0	W00	World	H5	HS	TRUE	283691	Carbonates; lithium carbonate	6	TRUE	C00	TOTAL CPC	0	3200	Road	8	kg	1	FALSE	8	kg	1	FALSE	1	FALSE	0	FALSE	45.898		45.898	0	TRUE	FALSE
C	A	20190101	2019	52	2019	300	GRC	Greece	X	Export	8	ALB	Albania	0	W00	World	H5	HS	TRUE	282520	Lithium oxide and hydroxide	6	TRUE	C00	TOTAL CPC	0	0	TOTAL MOT	8	kg	75	FALSE	8	kg	75	FALSE	75	FALSE	0	FALSE		1427.331	1427.331	0	FALSE	TRUE
C	A	20190101	2019	52	2019	300	GRC	Greece	X	Export	8	ALB	Albania	0	W00	World	H5	HS	TRUE	282520	Lithium oxide and hydroxide	6	TRUE	C00	TOTAL CPC	0	3200	Road	8	kg	75	FALSE	8	kg	75	FALSE	75	FALSE	0	FALSE		1427.331	1427.331	0	TRUE	FALSE
C	A	20190101	2019	52	2019	348	HUN	Hungary	M	Import	203	CZE	Czechia	0	W00	World	H5	HS	TRUE	282520	Lithium oxide and hydroxide	6	TRUE	C00	TOTAL CPC	0	0	TOTAL MOT	8	kg	14	FALSE	8	kg	14	FALSE	14	FALSE	0	FALSE	558		558	0	FALSE	TRUE
C	A	20190101	2019	52	2019	348	HUN	Hungary	M	Import	616	POL	Poland	0	W00	World	H5	HS	TRUE	282520	Lithium oxide and hydroxide	6	TRUE	C00	TOTAL CPC	0	0	TOTAL MOT	8	kg	15000	FALSE	8	kg	15000	FALSE	15000	FALSE	0	FALSE	177850		177850	0	FALSE	TRUE
C	A	20190101	2019	52	2019	360	IDN	Indonesia	M	Import	152	CHL	Chile	0	W00	World	H5	HS	TRUE	282520	Lithium oxide and hydroxide	6	TRUE	C00	TOTAL CPC	0	0	TOTAL MOT	8	kg	40000	FALSE	8	kg	40000	FALSE	40000	FALSE	0	FALSE	730000	0	730000	0	TRUE	FALSE
C	A	20190101	2019	52	2019	360	IDN	Indonesia	M	Import	156	CHN	China	0	W00	World	H5	HS	TRUE	282520	Lithium oxide and hydroxide	6	TRUE	C00	TOTAL CPC	0	0	TOTAL MOT	8	kg	28050	FALSE	8	kg	28050	FALSE	28050	FALSE	0	FALSE	411734	0	411734	0	TRUE	FALSE
C	A	20190101	2019	52	2019	360	IDN	Indonesia	M	Import	410	KOR	Rep. of Korea	0	W00	World	H5	HS	TRUE	282520	Lithium oxide and hydroxide	6	TRUE	C00	TOTAL CPC	0	0	TOTAL MOT	8	kg	4464	FALSE	8	kg	4464	FALSE	4464	FALSE	0	FALSE	111188	0	111188	0	TRUE	FALSE
C	A	20190101	2019	52	2019	360	IDN	Indonesia	M	Import	643	RUS	Russian Federation	0	W00	World	H5	HS	TRUE	282520	Lithium oxide and hydroxide	6	TRUE	C00	TOTAL CPC	0	0	TOTAL MOT	8	kg	15000	FALSE	8	kg	15000	FALSE	15000	FALSE	0	FALSE	192760	0	192760	0	TRUE	FALSE
C	A	20190101	2019	52	2019	380	ITA	Italy	M	Import	233	EST	Estonia	0	W00	World	H5	HS	TRUE	282520	Lithium oxide and hydroxide	6	TRUE	C00	TOTAL CPC	0	0	TOTAL MOT	8	kg	33000	FALSE	8	kg	33000	FALSE	33000	FALSE	0	FALSE	386262.121		386262.121	0	TRUE	FALSE
C	A	20190101	2019	52	2019	398	KAZ	Kazakhstan	M	Import	616	POL	Poland	0	W00	World	H5	HS	TRUE	282520	Lithium oxide and hydroxide	6	TRUE	C00	TOTAL CPC	0	0	TOTAL MOT	8	kg	1000	FALSE	8	kg	1000	FALSE	1000	FALSE	0	FALSE	13950		13950	0	FALSE	TRUE
C	A	20190101	2019	52	2019	398	KAZ	Kazakhstan	M	Import	643	RUS	Russian Federation	0	W00	World	H5	HS	TRUE	282520	Lithium oxide and hydroxide	6	TRUE	C00	TOTAL CPC	0	0	TOTAL MOT	8	kg	4678	FALSE	8	kg	4678	FALSE	4678	FALSE	0	FALSE	75925.83		75925.83	0	FALSE	TRUE
C	A	20190101	2019	52	2019	404	KEN	Kenya	M	Import	152	CHL	Chile	0	W00	World	H5	HS	TRUE	282520	Lithium oxide and hydroxide	6	TRUE	C00	TOTAL CPC	0	0	TOTAL MOT	8	kg	558	FALSE	8	kg	558	FALSE	558	FALSE	0	FALSE	9587.71		9587.71	0	TRUE	FALSE
C	A	20190101	2019	52	2019	404	KEN	Kenya	M	Import	156	CHN	China	0	W00	World	H5	HS	TRUE	282520	Lithium oxide and hydroxide	6	TRUE	C00	TOTAL CPC	0	0	TOTAL MOT	8	kg	25	FALSE	8	kg	25	FALSE	25	FALSE	0	FALSE	1049.54		1049.54	0	TRUE	FALSE
C	A	20190101	2019	52	2019	404	KEN	Kenya	M	Import	643	RUS	Russian Federation	0	W00	World	H5	HS	TRUE	282520	Lithium oxide and hydroxide	6	TRUE	C00	TOTAL CPC	0	0	TOTAL MOT	8	kg	150	FALSE	8	kg	150	FALSE	150	FALSE	0	FALSE	2766.55		2766.55	0	TRUE	FALSE
C	A	20190101	2019	52	2019	404	KEN	Kenya	M	Import	710	ZAF	South Africa	0	W00	World	H5	HS	TRUE	282520	Lithium oxide and hydroxide	6	TRUE	C00	TOTAL CPC	0	0	TOTAL MOT	8	kg	30	FALSE	8	kg	30	FALSE	30	FALSE	0	FALSE	22851.19		22851.19	0	TRUE	FALSE
C	A	20190101	2019	52	2019	410	KOR	Rep. of Korea	M	Import	152	CHL	Chile	0	W00	World	H5	HS	TRUE	282520	Lithium oxide and hydroxide	6	TRUE	C00	TOTAL CPC	0	0	TOTAL MOT	8	kg	5258443.5	FALSE	8	kg	5258443.5	FALSE	5258443.5	FALSE	0	FALSE	83719782		83719782	0	TRUE	FALSE
C	A	20190101	2019	52	2019	410	KOR	Rep. of Korea	M	Import	156	CHN	China	0	W00	World	H5	HS	TRUE	282520	Lithium oxide and hydroxide	6	TRUE	C00	TOTAL CPC	0	0	TOTAL MOT	8	kg	16976971	FALSE	8	kg	16976971	FALSE	16976971	FALSE	0	FALSE	286894490		286894490	0	TRUE	FALSE
C	A	20190101	2019	52	2019	410	KOR	Rep. of Korea	M	Import	643	RUS	Russian Federation	0	W00	World	H5	HS	TRUE	282520	Lithium oxide and hydroxide	6	TRUE	C00	TOTAL CPC	0	0	TOTAL MOT	8	kg	527037.75	FALSE	8	kg	527037.75	FALSE	527037.75	FALSE	0	FALSE	5779071		5779071	0	TRUE	FALSE
C	A	20190101	2019	52	2019	414	KWT	Kuwait	M	Import	156	CHN	China	0	W00	World	H5	HS	TRUE	282520	Lithium oxide and hydroxide	6	TRUE	C00	TOTAL CPC	0	0	TOTAL MOT	8	kg	2675	FALSE	8	kg	2675	FALSE	2675	FALSE	0	FALSE	48042		48042	0	TRUE	FALSE
C	A	20190101	2019	52	2019	414	KWT	Kuwait	M	Import	643	RUS	Russian Federation	0	W00	World	H5	HS	TRUE	282520	Lithium oxide and hydroxide	6	TRUE	C00	TOTAL CPC	0	0	TOTAL MOT	8	kg	4000	FALSE	8	kg	4000	FALSE	4000	FALSE	0	FALSE	58898		58898	0	TRUE	FALSE
C	A	20190101	2019	52	2019	440	LTU	Lithuania	M	Import	40	AUT	Austria	0	W00	World	H5	HS	TRUE	282520	Lithium oxide and hydroxide	6	TRUE	C00	TOTAL CPC	0	0	TOTAL MOT	8	kg	0.5	FALSE	8	kg	0.5	FALSE	0.5	FALSE	0	FALSE	67		67	0	TRUE	FALSE
C	A	20190101	2019	52	2019	440	LTU	Lithuania	M	Import	156	CHN	China	0	W00	World	H5	HS	TRUE	282520	Lithium oxide and hydroxide	6	TRUE	C00	TOTAL CPC	0	0	TOTAL MOT	8	kg	2	FALSE	8	kg	2	FALSE	2	FALSE	0	FALSE	1187		1187	0	TRUE	FALSE
C	A	20190101	2019	52	2019	458	MYS	Malaysia	M	Import	156	CHN	China	0	W00	World	H5	HS	TRUE	282520	Lithium oxide and hydroxide	6	TRUE	C00	TOTAL CPC	0	0	TOTAL MOT	8	kg	4930.1	FALSE	8	kg	4930.1	FALSE	4930.1	FALSE	0	FALSE	83249.135	0	83249.135	0	FALSE	TRUE
C	A	20190101	2019	52	2019	458	MYS	Malaysia	M	Import	360	IDN	Indonesia	0	W00	World	H5	HS	TRUE	282520	Lithium oxide and hydroxide	6	TRUE	C00	TOTAL CPC	0	0	TOTAL MOT	8	kg	1000	FALSE	8	kg	1000	FALSE	1000	FALSE	0	FALSE	16257.694	0	16257.694	0	FALSE	TRUE
C	A	20190101	2019	52	2019	458	MYS	Malaysia	M	Import	156	CHN	China	0	W00	World	H5	HS	TRUE	282520	Lithium oxide and hydroxide	6	TRUE	C00	TOTAL CPC	0	1000	Air	8	kg	280.1	FALSE	8	kg	280.1	FALSE	280.1	FALSE	0	FALSE	11030.136	0	11030.136	0	TRUE	FALSE
C	A	20190101	2019	52	2019	458	MYS	Malaysia	M	Import	156	CHN	China	0	W00	World	H5	HS	TRUE	282520	Lithium oxide and hydroxide	6	TRUE	C00	TOTAL CPC	0	2000	Water	8	kg	4050	FALSE	8	kg	4050	FALSE	4050	FALSE	0	FALSE	58110.265	0	58110.265	0	TRUE	FALSE
C	A	20190101	2019	52	2019	458	MYS	Malaysia	M	Import	360	IDN	Indonesia	0	W00	World	H5	HS	TRUE	282520	Lithium oxide and hydroxide	6	TRUE	C00	TOTAL CPC	0	2000	Water	8	kg	1000	FALSE	8	kg	1000	FALSE	1000	FALSE	0	FALSE	16257.694	0	16257.694	0	TRUE	FALSE
C	A	20190101	2019	52	2019	398	KAZ	Kazakhstan	M	Import	616	POL	Poland	0	W00	World	H5	HS	TRUE	282520	Lithium oxide and hydroxide	6	TRUE	C00	TOTAL CPC	0	3200	Road	8	kg	1000	FALSE	8	kg	1000	FALSE	1000	FALSE	0	FALSE	13950		13950	0	TRUE	FALSE
C	A	20190101	2019	52	2019	398	KAZ	Kazakhstan	M	Import	643	RUS	Russian Federation	0	W00	World	H5	HS	TRUE	282520	Lithium oxide and hydroxide	6	TRUE	C00	TOTAL CPC	0	3200	Road	8	kg	4678	FALSE	8	kg	4678	FALSE	4678	FALSE	0	FALSE	75925.83		75925.83	0	TRUE	FALSE
C	A	20190101	2019	52	2019	458	MYS	Malaysia	M	Import	156	CHN	China	0	W00	World	H5	HS	TRUE	282520	Lithium oxide and hydroxide	6	TRUE	C00	TOTAL CPC	0	3200	Road	8	kg	600	FALSE	8	kg	600	FALSE	600	FALSE	0	FALSE	14108.734	0	14108.734	0	TRUE	FALSE
C	A	20190101	2019	52	2019	348	HUN	Hungary	M	Import	203	CZE	Czechia	0	W00	World	H5	HS	TRUE	282520	Lithium oxide and hydroxide	6	TRUE	C00	TOTAL CPC	0	9900	Other MOT	8	kg	14	FALSE	8	kg	14	FALSE	14	FALSE	0	FALSE	558		558	0	FALSE	TRUE
C	A	20190101	2019	52	2019	348	HUN	Hungary	M	Import	616	POL	Poland	0	W00	World	H5	HS	TRUE	282520	Lithium oxide and hydroxide	6	TRUE	C00	TOTAL CPC	0	9900	Other MOT	8	kg	15000	FALSE	8	kg	15000	FALSE	15000	FALSE	0	FALSE	177850		177850	0	FALSE	TRUE
C	A	20190101	2019	52	2019	348	HUN	Hungary	M	Import	203	CZE	Czechia	0	W00	World	H5	HS	TRUE	282520	Lithium oxide and hydroxide	6	TRUE	C20	CPC N.E.S.	0	0	TOTAL MOT	8	kg	14	FALSE	8	kg	14	FALSE	14	FALSE	0	FALSE	558		558	0	FALSE	TRUE
C	A	20190101	2019	52	2019	348	HUN	Hungary	M	Import	616	POL	Poland	0	W00	World	H5	HS	TRUE	282520	Lithium oxide and hydroxide	6	TRUE	C20	CPC N.E.S.	0	0	TOTAL MOT	8	kg	15000	FALSE	8	kg	15000	FALSE	15000	FALSE	0	FALSE	177850		177850	0	FALSE	TRUE
C	A	20190101	2019	52	2019	348	HUN	Hungary	M	Import	203	CZE	Czechia	0	W00	World	H5	HS	TRUE	282520	Lithium oxide and hydroxide	6	TRUE	C20	CPC N.E.S.	0	9900	Other MOT	8	kg	14	FALSE	8	kg	14	FALSE	14	FALSE	0	FALSE	558		558	0	TRUE	FALSE
C	A	20190101	2019	52	2019	348	HUN	Hungary	M	Import	616	POL	Poland	0	W00	World	H5	HS	TRUE	282520	Lithium oxide and hydroxide	6	TRUE	C20	CPC N.E.S.	0	9900	Other MOT	8	kg	15000	FALSE	8	kg	15000	FALSE	15000	FALSE	0	FALSE	177850		177850	0	TRUE	FALSE
C	A	20190101	2019	52	2019	348	HUN	Hungary	M	Import	40	AUT	Austria	0	W00	World	H5	HS	TRUE	283691	Carbonates; lithium carbonate	6	TRUE	C00	TOTAL CPC	0	0	TOTAL MOT	8	kg	2300	FALSE	8	kg	2300	FALSE	2300	FALSE	0	FALSE	47274		47274	0	FALSE	TRUE
C	A	20190101	2019	52	2019	348	HUN	Hungary	M	Import	410	KOR	Rep. of Korea	0	W00	World	H5	HS	TRUE	283691	Carbonates; lithium carbonate	6	TRUE	C00	TOTAL CPC	0	0	TOTAL MOT	8	kg	25942	FALSE	8	kg	25942	FALSE	25942	FALSE	0	FALSE	694245		694245	0	FALSE	TRUE
[truncated: 1,236 more rows]
