# Supplementary material for: Analysis of lithium trade patterns and influencing factors in the regions along the "Belt and Road"
Source: PLoS One. 2024 Aug 21;19(8):e0307321. doi: 10.1371/journal.pone.0307321 (PMC11338446; doi:10.1371/journal.pone.0307321)
Supplement: S1 File — (ZIP) [file pone.0307321.s001.zip › Original data,indicator data and research results/PR Value.xls]

## Sheet: value
Country	2000		Country	2013
China	0.241223		Chile	0.309822
Chile	0.241019		China	0.204153
Russian Federation	0.0802403		Korea	0.164692
Italy	0.0501597		Argentina	0.03347
Korea	0.0482402		Russian Federation	0.02134
Country	2003		Country	2019
Chile	0.281898		Korea	0.253851
China	0.233779		Chile	0.21735
Italy	0.0625799		China	0.18947
Russian Federation	0.0539457		Russian Federation	0.051835
Turkey	0.0396026		Argentina	0.043264
Country	2008		Country	2022
Chile	0.304094		Korea	0.253851
China	0.170676		Chile	0.21735
Korea	0.148426		China	0.18947
Italy	0.040652		Russian Federation	0.051835
Argentina	0.034677		Argentina	0.043264
