# Supplementary material for: Analysis of lithium trade patterns and influencing factors in the regions along the "Belt and Road"
Source: PLoS One. 2024 Aug 21;19(8):e0307321. doi: 10.1371/journal.pone.0307321 (PMC11338446; doi:10.1371/journal.pone.0307321)
Supplement: S1 File — (ZIP) [file pone.0307321.s001.zip › Original data,indicator data and research results/Top 10 countries in lithium export trade, 2000-2022.xls]

## Sheet: Sheet1
Year	Italy	China	Turkey	Republic of Korea	United Arab Emirates	Poland	Argentina	South Africa	Russian Federation	Chile
2000	1.8281e+06	6557099	1207464	2462702	0	201000	205839	180292	3026947	0
2001	2.23478e+06	7848078	1243060	2300965	0	104000	172873	103860	3570579	0
2002	2.5172e+06	7465149	1944692	1976603	0	119000	140031	239234	3630880	51
2003	3.28851e+06	10072696	2294848	1945989	0	217000	285462	433911	3046781	0
2004	3.00131e+06	14612844	3899780	3948051	0	547948	374442	388419	4838623	60.03
2005	6.8229e+06	19060274	5876228	7306972	391186	664287	385649	793087	6089338	325.36
2006	6.9794e+06	23704626	12941836	10716892	0	782164	1230746	881923	3004168	125.05
2007	7.01869e+06	20925775	23919256	24430633	463934	1503309	2038470	2072834	3805727	35.2
2008	7.24498e+06	23920125	23827532	33434089	1080480	1099444	2161967	2193020	4629659	0
2009	5.91152e+06	14048978	20435820	33584492	0	1190579	1316589	1988087	2093363	2784.89
2010	4756813	28218579	5409607	43648940	0	1175389	1218257	7.02986e+06	3270540	362.94
2011	4977757	34024043	6231064	58589838	0	1131779	1257403	6.83314e+06	9056639	45519.3
2012	4268262	63685617	7529224	76704873	1957360	1481767	1738270	6.98126e+06	8219867	6.36
2013	3606533	68920511	40775740	78316881	2.62283e+06	1498687	1354626	1.05378e+07	6453125	7810
2014	3699455	89173330	45045352	90612203	2.29039e+06	1860067	2.78434e+07	5.42008e+06	10595373	1.15378e+08
2015	2.83192e+06	57562152	39350064	116249847	2.47956e+06	1485729	1.811e+06	9.25261e+06	9499906	25416.4
2016	3.91137e+06	172063611	57049168	250505112	6.55316e+06	2116002	2.22208e+06	2.0254e+07	3.62798e+07	712.34
2017	4.37704e+06	351566487	18346952	376433397	4.20649e+06	3145521	2.83828e+06	1.51172e+07	4.91791e+07	89710.6
2018	5.46715e+06	367848073	13949344	683626394	6.10799e+06	2943064	4.65234e+06	1.55462e+07	1.17839e+08	4653.05
2019	1.24302e+06	242385585	18722108	859651454	6.27275e+06	2578603	4.52148e+06	1.34347e+07	6.17814e+07	37352.3
2020	479406	262976419	9416868	749345976	3.67352e+06	2021925	1.46782e+06	6.90911e+06	4.77023e+07	3028.04
2021	794736	590713566	15508620	1045518082	9.37644e+06	6108457	3.52584e+06	7.21095e+06	4.95089e+07	17188.2
2022	1.76646e+07	1.22979e+10	2.912e+08	5.9209e+09	1.15322e+08	1.00225e+08	5.17693e+07	1.34214e+08	2.91195e+08	2.34004e+06
