# Supplementary material for: Analysis of lithium trade patterns and influencing factors in the regions along the "Belt and Road"
Source: PLoS One. 2024 Aug 21;19(8):e0307321. doi: 10.1371/journal.pone.0307321 (PMC11338446; doi:10.1371/journal.pone.0307321)
Supplement: S1 File — (ZIP) [file pone.0307321.s001.zip › Original data,indicator data and research results/Total import and export trade by year.xls]

## Sheet: import value
Year	Import Value	Export Value	Trade Value
2000	1.84387e+07	1.23008e+07	3.07395e+07
2001	1.88011e+07	1.28574e+07	3.16585e+07
2002	2.0044e+07	1.15833e+07	3.16273e+07
2003	2.36812e+07	1.71037e+07	4.07849e+07
2004	3.51795e+07	2.07406e+07	5.59201e+07
2005	5.25766e+07	31268936	8.38455e+07
2006	6.74719e+07	4.42545e+07	1.11726e+08
2007	9.88661e+07	6.41857e+07	1.63052e+08
2008	1.13648e+08	7.00557e+07	1.83704e+08
2009	8.96869e+07	5.75139e+07	1.47201e+08
2010	1.05363e+08	8.52454e+07	1.90608e+08
2011	1.35808e+08	1.14967e+08	2.50776e+08
2012	1.85547e+08	1.52956e+08	3.38503e+08
2013	2.27563e+08	1.53006e+08	3.80569e+08
2014	2.38889e+08	1.69945e+08	4.08834e+08
2015	2.73498e+08	1.83188e+08	4.56687e+08
2016	5.97044e+08	4.11037e+08	1.00808e+09
2017	9.11539e+08	6.62268e+08	1.57381e+09
2018	1.30684e+09	8.62733e+08	2.16957e+09
2019	1270689523	9.02664e+08	2.17335e+09
2020	1.13e+09	8.87539e+08	2.01754e+09
2021	1.78838e+09	1.42363e+09	3.21201e+09
2022	1.22981e+10	1.10505e+10	2.33486e+10

## Sheet: export value
Year	Value
2000	1.23008e+07
2001	1.28574e+07
2002	1.15833e+07
2003	1.71037e+07
2004	2.07406e+07
2005	31268936
2006	4.42545e+07
2007	6.41857e+07
2008	7.00557e+07
2009	5.75139e+07
2010	8.52454e+07
2011	1.14967e+08
2012	1.52956e+08
2013	1.53006e+08
2014	1.69945e+08
2015	1.83188e+08
2016	4.11037e+08
2017	6.62268e+08
2018	8.62733e+08
2019	9.02664e+08
2020	8.87539e+08
2021	1.42363e+09
2022	1.10505e+10
